# Supplementary material for: The bromodomain-containing protein Ibd1 links multiple chromatin-related protein complexes to highly expressed genes in Tetrahymena thermophila
Source: Epigenetics Chromatin. 2018 Mar 9;11:10. doi: 10.1186/s13072-018-0180-6 (PMC5844071; doi:10.1186/s13072-018-0180-6)
Supplement: Supplementary file 4 — Additional file 4. Peptide_array. [file 13072_2018_180_MOESM4_ESM.xlsx]

## Sheet: Ibd1_Data_set_1
Peptide Intensity Data					Very strong,	≥0.8
Ibd1_A_20sec					Strong	≥0.6
2015-09-12 12:00:02					Weak	≥0.4
					Very weak	≥0.2
					no spot	≥0
Peptide No.	Location	Name	Mod 1	Mod 2	Mod 3	Mod 4	Intensity left	Intensity right	Intensity av.	Error	int
76	D4	H3 1-19	K9ac	K14ac			1	0.962487	0.981244	0.0187563	Very strong
73	D1	H3 1-19	K9me3	K14ac			0.996958	0.957418	0.977188	0.0197702	Very strong
362	P2	H2a 1-19	K5ac	K9ac	K13ac		0.999662	0.954376	0.977019	0.0226428	Very strong
299	M11	H4 1-19	K5ac	K8ac	K12ac		0.939507	0.996958	0.968233	0.0287259	Very strong
361	P1	H2a 1-19	S1P	K9ac	K13ac		0.994255	0.878675	0.936465	0.0577898	Very strong
363	P3	H2a 1-19	S1P	K5ac	K9ac	K13ac	0.999662	0.871916	0.935789	0.0638729	Very strong
303	M15	H4 1-19	R3me2s	K5ac	K8ac	K12ac	0.891517	0.965191	0.928354	0.0368368	Very strong
305	M17	H4 1-19	K5ac	K8ac	K12ac	K16ac	0.941534	0.914498	0.928016	0.0135181	Very strong
78	D6	H3 1-19	S10P	K14ac			0.97026	0.702264	0.836262	0.133998	Very strong
79	D7	H3 1-19	T11P	K14ac			0.91585	0.730652	0.823251	0.0925989	Very strong
383	P23		Background 1				0.747212	0.801284	0.774248	0.0270362	Very strong
300	M12	H4 1-19	K8ac	K12ac	K16ac		0.891517	0.651571	0.771544	0.119973	Very strong
304	M16	H4 1-19	R3me2a	K5ac	K8ac	K12ac	0.834741	0.68807	0.761406	0.0733356	Very strong
292	M4	H4 1-19	K8ac	K12ac			0.780669	0.660358	0.720514	0.0601555	strong
331	N19	H4 11-30	K12ac	K16ac	K20ac		0.851301	0.521122	0.686212	0.16509	strong
339	O3	H4 11-30	R19me2s	K20ac			0.712065	0.640081	0.676073	0.0359919	strong
316	N4	H4 11-30	K20ac				0.7293	0.584657	0.656979	0.0723217	strong
379	P19	H2b 1-19	K5ac	K12ac	S14P	K15ac	0.617438	0.680297	0.648868	0.0314296	strong
327	N15	H4 11-30	K16ac	K20ac			0.644137	0.620142	0.632139	0.0119973	strong
291	M3	H4 1-19	K5ac	K8ac			0.662048	0.581615	0.621832	0.0402163	strong
360	O24	H2a 1-19	S1P	K5ac	K13ac		0.599865	0.632984	0.616424	0.0165597	strong
294	M6	H4 1-19	K12ac	K16ac			0.642447	0.581615	0.612031	0.0304157	strong
374	P14	H2b 1-19	S14P	K15ac			0.571477	0.641433	0.606455	0.034978	strong
358	O22	H2a 1-19	K9ac	K13ac			0.556269	0.641771	0.59902	0.0427509	strong
297	M9	H4 1-19	R3me2s	K5ac	K8ac		0.556269	0.616087	0.586178	0.0299087	strong
357	O21	H2a 1-19	K5ac	K13ac			0.588374	0.546806	0.56759	0.0207841	strong
347	O11	H4 11-30	R24me2s	K20ac			0.561	0.564042	0.562521	0.00152078	strong
293	M5	H4 1-19	K8ac	K16ac			0.582291	0.524502	0.553396	0.0288949	strong
301	M13	H4 1-19	S1P	R3me2s	K5ac	K8ac	0.529233	0.564042	0.546637	0.0174045	Weak
298	M10	H4 1-19	R3me2a	K5ac	K8ac		0.567083	0.525177	0.54613	0.020953	Weak
275	L11	H3 26-45	K36ac				0.53464	0.557283	0.545961	0.0113214	Weak
378	P18	H2b 1-19	K12ac	S14P	K15ac		0.517067	0.564042	0.540554	0.0234877	Weak
355	O19	H2a 1-19	S1P	K13ac			0.504562	0.574856	0.539709	0.035147	Weak
67	C19	H3 1-19	K9me1	K14ac			0.627239	0.449138	0.538189	0.0890504	Weak
352	O16	H2a 1-19	K13ac				0.46705	0.554917	0.510983	0.0439338	Weak
19	A19	H3 1-19	K14ac				0.650558	0.361609	0.506083	0.144474	Weak
319	N7	H4 11-30	K12ac	K16ac			0.488341	0.518756	0.503549	0.0152078	Weak
343	O7	H4 11-30	R24me2a	K20ac			0.507266	0.497127	0.502197	0.00506928	Weak
70	C22	H3 1-19	K9me2	K14ac			0.616087	0.365326	0.490706	0.12538	Weak
243	K3	H3 16-35	K27ac				0.538696	0.440014	0.489355	0.049341	Weak
377	P17	H2b 1-19	K5ac	S14P	K15ac		0.504224	0.473133	0.488679	0.0155458	Weak
302	M14	H4 1-19	S1P	R3me2a	K5ac	K8ac	0.470429	0.501183	0.485806	0.0153768	Weak
230	J14	H3 7-26	K14ac	K18ac			0.571815	0.386617	0.479216	0.0925989	Weak
335	N23	H4 11-30	R19me2a	K20ac			0.598175	0.354512	0.476343	0.121832	Weak
371	P11	H2b 1-19	K5ac	K15ac			0.482595	0.458263	0.470429	0.0121663	Weak
356	O20	H2a 1-19	K5ac	K9ac			0.447448	0.485637	0.466543	0.0190943	Weak
376	P16	H2b 1-19	K5ac	K12ac	K15ac		0.424806	0.505914	0.46536	0.0405543	Weak
329	N17	H4 11-30	K12ac	K16ac	K20me2		0.484285	0.429537	0.456911	0.0273741	Weak
368	P8	H2b 1-19	K15ac				0.500845	0.399797	0.450321	0.0505238	Weak
123	F3	H3 1-19	R2me2a	K4ac	K9ac		0.452518	0.330855	0.391686	0.0608314	Weak
147	G3	H3 1-19	K4ac	R8me2a	K9me3		0.406556	0.33829	0.372423	0.0341332	Weak
171	H3	H3 1-19	R2me2a	K4ac	R8me2s	K9me2	0.383913	0.328489	0.356201	0.0277121	Weak
199	I7	H3 1-19	R2me2s	K4ac	R8me2a	K9me2	0.395742	0.357553	0.376647	0.0190943	Weak
217	J1	H3 1-19	R2me2a	K4me2	R8me2a	K9ac	0.409936	0.301115	0.355525	0.0544103	Weak
227	J11	H3 7-26	K18ac				0.381548	0.356877	0.369213	0.0123352	Weak
234	J18	H3 7-26	K14ac	R17me2s	K18ac		0.416357	0.29706	0.356708	0.0596485	Weak
219	J3	H3 1-19	R2me2a	K4ac	R8me2a	K9ac	0.406218	0.397769	0.401994	0.0042244	Weak
221	J5	H3 7-26	K14ac				0.430213	0.385941	0.408077	0.0221359	Weak
222	J6	H3 7-26	K14ac	S10P			0.403177	0.379858	0.391517	0.0116593	Weak
223	J7	H3 7-26	K14ac	T11P			0.40926	0.374451	0.391855	0.0174045	Weak
289	M1	H4 1-19	R3me2a	K5ac			0.436296	0.401825	0.41906	0.0172356	Weak
290	M2	H4 1-19	R3me2a	K8ac			0.382224	0.359243	0.370733	0.0114904	Weak
295	M7	H4 1-19	S1P	R3me2s	K5ac		0.408246	0.419736	0.413991	0.00574519	Weak
296	M8	H4 1-19	S1P	R3me2a	K5ac		0.390672	0.358905	0.374789	0.0158837	Weak
322	N10	H4 11-30	K16ac	R19me2s			0.391686	0.357215	0.374451	0.0172356	Weak
323	N11	H4 11-30	K16ac	R19me2a			0.406894	0.37952	0.393207	0.0136871	Weak
324	N12	H4 11-30	K16ac	K20me1			0.405204	0.356539	0.380872	0.0243325	Weak
325	N13	H4 11-30	K16ac	K20me2			0.408584	0.403515	0.406049	0.00253464	Weak
326	N14	H4 11-30	K16ac	K20me3			0.356877	0.352484	0.354681	0.00219669	Weak
328	N16	H4 11-30	K12ac	K16ac	K20me1		0.413991	0.390672	0.402332	0.0116593	Weak
330	N18	H4 11-30	K12ac	K16ac	K20me3		0.37952	0.403177	0.391348	0.0118283	Weak
314	N2	H4 11-30	K20me2				0.409936	0.383238	0.396587	0.0133491	Weak
315	N3	H4 11-30	K20me3				0.402501	0.354174	0.378337	0.0241636	Weak
318	N6	H4 11-30	R24me2s				0.356539	0.36296	0.35975	0.00321054	Weak
320	N8	H4 11-30	K16ac	R17me2s			0.391686	0.374451	0.383069	0.00861778	Weak
321	N9	H4 11-30	K16ac	R17me2a			0.395404	0.359919	0.377661	0.0177425	Weak
337	O1	H4 11-30	R19me2s	K20me2			0.398107	0.36803	0.383069	0.0150389	Weak
348	O12	H2a 1-19	unmod				0.358229	0.345049	0.351639	0.00659006	Weak
349	O13	H2a 1-19	S1P				0.348766	0.353498	0.351132	0.00236566	Weak
350	O14	H2a 1-19	K5ac				0.371747	0.417709	0.394728	0.0229807	Weak
351	O15	H2a 1-19	K9ac				0.353836	0.422778	0.388307	0.0344711	Weak
353	O17	H2a 1-19	S1P	K5ac			0.388645	0.383238	0.385941	0.00270362	Weak
354	O18	H2a 1-19	S1P	K9ac			0.363974	0.376816	0.370395	0.00642109	Weak
338	O2	H4 11-30	R19me2s	K20me3			0.332207	0.371071	0.351639	0.0194322	Weak
359	O23	H2a 1-19	S1P	K5ac	K9ac		0.445759	0.433592	0.439676	0.00608314	Weak
344	O8	H4 11-30	R24me2s	K20me1			0.426833	0.343021	0.384927	0.041906	Weak
370	P10	H2b 1-19	K5ac	S14P			0.377492	0.322744	0.350118	0.0273741	Weak
373	P13	H2b 1-19	K12ac	K15ac			0.430213	0.465022	0.447617	0.0174045	Weak
384	P24		Background 2				0.384251	0.393714	0.388983	0.00473133	Weak
366	P6	H2b 1-19	K12ac				0.410274	0.373775	0.392024	0.0182494	Weak
369	P9	H2b 1-19	K5ac	K12ac			0.439338	0.39439	0.416864	0.0224738	Weak
248	K8	H3 16-35	R26me2s	K27ac			0.353836	0.345387	0.349611	0.0042244	Very weak
253	K13	H3 16-35	R26me2a	K27ac			0.327138	0.363636	0.345387	0.0182494	Very weak
228	J12	H3 7-26	K14ac	R17me2s			0.376816	0.312606	0.344711	0.0321054	Very weak
345	O9	H4 11-30	R24me2s	K20me2			0.348091	0.33998	0.344035	0.00405542	Very weak
364	P4	H2b 1-19	unmod				0.356201	0.331193	0.343697	0.0125042	Very weak
280	L16	H4 1-19	K5ac				0.372423	0.314633	0.343528	0.0288949	Very weak
367	P7	H2b 1-19	S14P				0.359243	0.32342	0.341332	0.0179115	Very weak
203	I11	H3 1-19	R2me2a	K4ac	R8me2a	K9me2	0.365326	0.312268	0.338797	0.0265292	Very weak
235	J19	H3 7-26	K14ac	R17me2a	K18ac		0.440689	0.236228	0.338459	0.10223	Very weak
151	G7	H3 1-19	K4ac	R8me2s	K9ac		0.370395	0.303143	0.336769	0.0336262	Very weak
365	P5	H2b 1-19	K5ac				0.348091	0.325448	0.336769	0.0113214	Very weak
282	L18	H4 1-19	K12ac				0.399121	0.271375	0.335248	0.0638729	Very weak
317	N5	H4 11-30	R24me2a				0.343021	0.324772	0.333897	0.0091247	Very weak
313	N1	H4 11-30	K20me1				0.32511	0.340994	0.333052	0.00794187	Very weak
267	L3	H3 16-35	R26me2a	K27me1	S28P		0.367354	0.298412	0.332883	0.0344711	Very weak
175	H7	H3 1-19	R2me2s	K4ac	R8me2s	K9me3	0.343697	0.321054	0.332376	0.0113214	Very weak
220	J4	H3 7-26	unmod				0.335586	0.322744	0.329165	0.00642109	Very weak
375	P15	H2b 1-19	K5ac	K12ac	S14P		0.297736	0.359243	0.328489	0.0307536	Very weak
273	L9	H3 26-45	K36me2				0.336262	0.320041	0.328151	0.00811085	Very weak
241	K1	H3 16-35	K27me2				0.369044	0.286245	0.327644	0.0413991	Very weak
372	P12	H2b 1-19	K12ac	S14P			0.311592	0.329841	0.320716	0.0091247	Very weak
195	I3	H3 1-19	R2me2a	K4ac	R8me2a	K9me1	0.347753	0.291991	0.319872	0.027881	Very weak
281	L17	H4 1-19	K8ac				0.346063	0.288273	0.317168	0.0288949	Very weak
346	O10	H4 11-30	R24me2s	K20me3			0.335586	0.298412	0.316999	0.0185874	Very weak
121	F1	H3 1-19	R2me2a	K4me2	K9ac		0.373437	0.258533	0.315985	0.0574518	Very weak
271	L7	H3 26-45	unmod				0.307198	0.32342	0.315309	0.00811085	Very weak
224	J8	H3 7-26	R17me2s				0.333897	0.296046	0.314971	0.0189253	Very weak
155	G11	H3 1-19	K4ac	R8me2a	K9ac		0.348091	0.281514	0.314802	0.0332883	Very weak
229	J13	H3 7-26	K14ac	R17me2a			0.340656	0.286921	0.313788	0.0268672	Very weak
122	F2	H3 1-19	R2me2a	K4me3	K9ac		0.350456	0.273403	0.31193	0.0385265	Very weak
272	L8	H3 26-45	K36me1				0.305171	0.317675	0.311423	0.00625211	Very weak
268	L4	H3 16-35	R26me2a	K27me2	S28P		0.311592	0.31024	0.310916	0.000675904	Very weak
218	J2	H3 1-19	R2me2a	K4me3	R8me2a	K9ac	0.323082	0.297398	0.31024	0.0128422	Very weak
341	O5	H4 11-30	R24me2a	K20me2			0.312268	0.306522	0.309395	0.00287259	Very weak
149	G5	H3 1-19	K4me2	R8me2s	K9ac		0.339642	0.276445	0.308043	0.0315985	Very weak
103	E7	H3 1-19	R2me2s	K4ac	R8me2s		0.322068	0.29368	0.307874	0.014194	Very weak
183	H15	H3 1-19	R2me2s	K4ac	R8me2s	K9ac	0.337276	0.273065	0.305171	0.0321054	Very weak
148	G4	H3 1-19	K4me1	R8me2s	K9ac		0.330179	0.276445	0.303312	0.0268672	Very weak
340	O4	H4 11-30	R24me2a	K20me1			0.319027	0.287597	0.303312	0.0157148	Very weak
245	K5	H3 16-35	R26me2s	K27me1			0.307874	0.297736	0.302805	0.00506928	Very weak
150	G6	H3 1-19	K4me3	R8me2s	K9ac		0.344035	0.260899	0.302467	0.0415681	Very weak
274	L10	H3 26-45	K36me3				0.315985	0.287597	0.301791	0.014194	Very weak
242	K2	H3 16-35	K27me3				0.330855	0.272051	0.301453	0.0294018	Very weak
50	C2	H3 1-19	R8me2s	K9ac			0.399121	0.200743	0.299932	0.0991889	Very weak
232	J16	H3 7-26	R17me2a	K18ac			0.344035	0.253464	0.29875	0.0452856	Very weak
179	H11	H3 1-19	R2me2a	K4ac	R8me2s	K9me3	0.334235	0.258533	0.296384	0.0378506	Very weak
270	L6	H3 16-35	R26me2a	K27ac	S28P		0.289625	0.300101	0.294863	0.00523826	Very weak
342	O6	H4 11-30	R24me2a	K20me3			0.263265	0.323082	0.293173	0.0299088	Very weak
381	P21		c-Myc control				0.295032	0.289625	0.292328	0.00270362	Very weak
307	M19	H4 11-30	K12ac				0.345725	0.237242	0.291484	0.0542413	Very weak
207	I15	H3 1-19	R2me2s	K4ac	R8me2a	K9me3	0.321392	0.258195	0.289794	0.0315985	Very weak
97	E1	H3 1-19	R8me2a	K9me2	S10P	T11P	0.340318	0.238594	0.289456	0.0508618	Very weak
169	H1	H3 1-19	R2me2a	K4me2	R8me2s	K9me2	0.330855	0.247719	0.289287	0.0415681	Very weak
380	P20		Biotin control				0.284218	0.291653	0.287935	0.00371747	Very weak
226	J10	H3 7-26	R17Citr				0.290977	0.277797	0.284387	0.00659006	Very weak
75	D3	H3 1-19	K9ac	T11P			0.360933	0.204461	0.282697	0.0782359	Very weak
182	H14	H3 1-19	R2me2s	K4me3	R8me2s	K9ac	0.318689	0.246367	0.282528	0.0361609	Very weak
233	J17	H3 7-26	R17Citr	K18ac			0.345725	0.218655	0.28219	0.063535	Very weak
152	G8	H3 1-19	K4me1	R8me2a	K9ac		0.298074	0.263941	0.281007	0.0170666	Very weak
382	P22		Negative control				0.303819	0.258195	0.281007	0.0228118	Very weak
231	J15	H3 7-26	R17me2s	K18ac			0.319027	0.242987	0.281007	0.0380196	Very weak
172	H4	H3 1-19	R2me2s	K4me1	R8me2s	K9me3	0.300101	0.259885	0.279993	0.0201081	Very weak
153	G9	H3 1-19	K4me2	R8me2a	K9ac		0.312268	0.246029	0.279148	0.0331193	Very weak
196	I4	H3 1-19	R2me2s	K4me1	R8me2a	K9me2	0.285231	0.272727	0.278979	0.00625211	Very weak
98	E2	H3 1-19	R8me2a	K9me3	S10P	T11P	0.351808	0.203785	0.277797	0.0740115	Very weak
225	J9	H3 7-26	R17me2a				0.30686	0.247719	0.27729	0.0295708	Very weak
127	F7	H3 1-19	K4ac	R8me2s	K9me1		0.31024	0.239608	0.274924	0.035316	Very weak
102	E6	H3 1-19	R2me2s	K4me3	R8me2s		0.317337	0.232173	0.274755	0.042582	Very weak
180	H12	H3 1-19	R2me2s	K4me1	R8me2s	K9ac	0.318351	0.228793	0.273572	0.0447786	Very weak
107	E11	H3 1-19	R2me2a	K4ac	R8me2a		0.317337	0.228793	0.273065	0.0442717	Very weak
249	K9	H3 16-35	R26me2s	S28P			0.281852	0.261575	0.271713	0.0101386	Very weak
269	L5	H3 16-35	R26me2a	K27me3	S28P		0.253126	0.288611	0.270869	0.0177425	Very weak
277	L13	H4 1-19	S1P				0.257519	0.284218	0.270869	0.0133491	Very weak
333	N21	H4 11-30	R19me2a	K20me2			0.326462	0.214262	0.270362	0.0561	Very weak
198	I6	H3 1-19	R2me2s	K4me3	R8me2a	K9me2	0.282528	0.257519	0.270024	0.0125042	Very weak
276	L12	H4 1-19	unmod				0.26732	0.272727	0.270024	0.00270362	Very weak
246	K6	H3 16-35	R26me2s	K27me2			0.259209	0.279486	0.269348	0.0101386	Very weak
306	M18	H4 11-30	unmod				0.314633	0.221359	0.267996	0.0466374	Very weak
266	L2	H3 16-35	R26me2s	K27ac	S28P		0.287597	0.247043	0.26732	0.0202771	Very weak
288	L24	H4 1-19	R3me2s	K8ac			0.403515	0.129098	0.266306	0.137209	Very weak
197	I5	H3 1-19	R2me2s	K4me2	R8me2a	K9me2	0.249747	0.281852	0.265799	0.0160527	Very weak
139	F19	H3 1-19	K4ac	R8me2a	K9me2		0.325448	0.206151	0.265799	0.0596485	Very weak
154	G10	H3 1-19	K4me3	R8me2a	K9ac		0.275093	0.255154	0.265123	0.00996958	Very weak
202	I10	H3 1-19	R2me2a	K4me3	R8me2a	K9me2	0.267658	0.262589	0.265123	0.00253464	Very weak
181	H13	H3 1-19	R2me2s	K4me2	R8me2s	K9ac	0.303481	0.226428	0.264954	0.0385265	Very weak
4	A4	H3 1-19	R2Citr				0.244677	0.284218	0.264447	0.0197702	Very weak
279	L15	H4 1-19	R3me2a				0.27881	0.246705	0.262758	0.0160527	Very weak
174	H6	H3 1-19	R2me2s	K4me3	R8me2s	K9me3	0.262251	0.261913	0.262082	0.000168976	Very weak
131	F11	H3 1-19	K4ac	R8me2a	K9me1		0.286921	0.235553	0.261237	0.0256844	Very weak
135	F15	H3 1-19	K4ac	R8me2s	K9me2		0.297736	0.223048	0.260392	0.0373437	Very weak
100	E4	H3 1-19	R2me2s	K4me1	R8me2s		0.300439	0.220007	0.260223	0.0402163	Very weak
251	K11	H3 16-35	R26me2a	K27me2			0.249409	0.267658	0.258533	0.0091247	Very weak
244	K4	H3 16-35	S28P				0.262927	0.253126	0.258026	0.0049003	Very weak
254	K14	H3 16-35	R26me2a	S28P			0.266982	0.249071	0.258026	0.00895573	Very weak
184	H16	H3 1-19	R2me2a	K4me1	R8me2s	K9ac	0.304833	0.210206	0.257519	0.0473133	Very weak
250	K10	H3 16-35	R26me2a	K27me1			0.259547	0.252788	0.256168	0.00337952	Very weak
213	I21	H3 1-19	R2me2s	K4me2	R8me2a	K9ac	0.280838	0.227442	0.25414	0.0266982	Very weak
115	E19	H3 1-19	R2me2a	K4ac	K9me2		0.303143	0.204461	0.253802	0.049341	Very weak
170	H2	H3 1-19	R2me2a	K4me3	R8me2s	K9me2	0.288273	0.217979	0.253126	0.035147	Very weak
173	H5	H3 1-19	R2me2s	K4me2	R8me2s	K9me3	0.248733	0.257181	0.252957	0.0042244	Very weak
247	K7	H3 16-35	R26me2s	K27me3			0.244339	0.260561	0.25245	0.00811085	Very weak
77	D5	H3 1-19	S10P	T11P			0.283204	0.220345	0.251774	0.0314295	Very weak
146	G2	H3 1-19	K4me3	R8me2a	K9me3		0.2707	0.232511	0.251605	0.0190943	Very weak
187	H19	H3 1-19	R2me2a	K4ac	R8me2s	K9ac	0.315647	0.187563	0.251605	0.0640419	Very weak
334	N22	H4 11-30	R19me2a	K20me3			0.330855	0.172018	0.251436	0.0794187	Very weak
204	I12	H3 1-19	R2me2s	K4me1	R8me2a	K9me3	0.271713	0.229469	0.250591	0.021122	Very weak
29	B5	H3 1-19	R2me2a	K4ac			0.299425	0.201419	0.250422	0.049003	Very weak
193	I1	H3 1-19	R2me2a	K4me2	R8me2a	K9me1	0.288611	0.212234	0.250422	0.0381886	Very weak
159	G15	H3 1-19	R2me2s	K4ac	R8me2s	K9me1	0.2805	0.216289	0.248395	0.0321054	Very weak
49	C1	H3 1-19	R8me2s	K9me3			0.316661	0.17979	0.248226	0.0684353	Very weak
105	E9	H3 1-19	R2me2a	K4me2	R8me2a		0.26901	0.227104	0.248057	0.020953	Very weak
256	K16	H3 16-35	R26Citr	K27me2			0.282866	0.21291	0.247888	0.034978	Very weak
255	K15	H3 16-35	R26Citr	K27me1			0.276107	0.217979	0.247043	0.0290639	Very weak
51	C3	H3 1-19	R8me2s	S10P			0.320041	0.173031	0.246536	0.0735046	Very weak
332	N20	H4 11-30	R19me2a	K20me1			0.302805	0.189253	0.246029	0.0567759	Very weak
252	K12	H3 16-35	R26me2a	K27me3			0.245691	0.244001	0.244846	0.00084488	Very weak
56	C8	H3 1-19	R8me2a	K9ac			0.302805	0.186549	0.244677	0.0581277	Very weak
111	E15	H3 1-19	R2me2s	K4ac	K9me1		0.287935	0.200743	0.244339	0.0435958	Very weak
101	E5	H3 1-19	R2me2s	K4me2	R8me2s		0.2707	0.216627	0.243663	0.0270362	Very weak
185	H17	H3 1-19	R2me2a	K4me2	R8me2s	K9ac	0.281176	0.205137	0.243156	0.0380196	Very weak
201	I9	H3 1-19	R2me2a	K4me2	R8me2a	K9me2	0.262927	0.22271	0.242819	0.0201081	Very weak
194	I2	H3 1-19	R2me2a	K4me3	R8me2a	K9me1	0.249747	0.235553	0.24265	0.00709699	Very weak
178	H10	H3 1-19	R2me2a	K4me3	R8me2s	K9me3	0.275769	0.209192	0.242481	0.0332883	Very weak
176	H8	H3 1-19	R2me2a	K4me1	R8me2s	K9me3	0.249071	0.234877	0.241974	0.00709699	Very weak
308	M20	H4 11-30	K16ac				0.316323	0.166948	0.241636	0.0746874	Very weak
206	I14	H3 1-19	R2me2s	K4me3	R8me2a	K9me3	0.252112	0.229807	0.24096	0.0111524	Very weak
211	I19	H3 1-19	R2me2a	K4ac	R8me2a	K9me3	0.318689	0.162555	0.240622	0.0780669	Very weak
99	E3	H3 1-19	R8me2a	K9ac	S10P	T11P	0.267996	0.210206	0.239101	0.0288949	Very weak
286	L22	H4 1-19	S1P	K5ac			0.351132	0.12707	0.239101	0.112031	Very weak
145	G1	H3 1-19	K4me2	R8me2a	K9me3		0.285907	0.188915	0.237411	0.0484961	Very weak
200	I8	H3 1-19	R2me2a	K4me1	R8me2a	K9me2	0.243325	0.229131	0.236228	0.00709699	Very weak
126	F6	H3 1-19	K4me3	R8me2s	K9me1		0.283542	0.188915	0.236228	0.0473133	Very weak
109	E13	H3 1-19	R2me2s	K4me2	K9me1		0.288273	0.183846	0.236059	0.0522136	Very weak
124	F4	H3 1-19	K4me1	R8me2s	K9me1		0.260899	0.21122	0.236059	0.0248395	Very weak
110	E14	H3 1-19	R2me2s	K4me3	K9me1		0.269686	0.200068	0.234877	0.0348091	Very weak
106	E10	H3 1-19	R2me2a	K4me3	R8me2a		0.266644	0.202095	0.23437	0.0322744	Very weak
128	F8	H3 1-19	K4me1	R8me2a	K9me1		0.244001	0.223386	0.233694	0.0103075	Very weak
130	F10	H3 1-19	K4me3	R8me2a	K9me1		0.26732	0.199392	0.233356	0.0339642	Very weak
74	D2	H3 1-19	K9ac	S10P			0.286921	0.179115	0.233018	0.0539033	Very weak
161	G17	H3 1-19	R2me2a	K4me2	R8me2s	K9me1	0.274755	0.191281	0.233018	0.0417371	Very weak
278	L14	H4 1-19	R3me2s				0.198716	0.266644	0.23268	0.0339642	Very weak
38	B14	H3 1-19	T3P	K4ac			0.275431	0.189253	0.232342	0.0430889	Very weak
133	F13	H3 1-19	K4me2	R8me2s	K9me2		0.271037	0.193309	0.232173	0.0388645	Very weak
52	C4	H3 1-19	R8me2s	T11P			0.291991	0.171004	0.231497	0.0604934	Very weak
16	A16	H3 1-19	K9ac				0.226766	0.235215	0.23099	0.0042244	Very weak
309	M21	H4 11-30	R17me2s				0.308888	0.152754	0.230821	0.0780669	Very weak
62	C14	H3 1-19	R8Citr	K9ac			0.263265	0.19804	0.230652	0.0326124	Very weak
160	G16	H3 1-19	R2me2a	K4me1	R8me2s	K9me1	0.262589	0.19804	0.230314	0.0322744	Very weak
156	G12	H3 1-19	R2me2s	K4me1	R8me2s	K9me1	0.28388	0.173031	0.228456	0.0554241	Very weak
25	B1	H3 1-19	R2me2a	T3P			0.299088	0.15512	0.227104	0.0719838	Very weak
336	N24	H4 11-30	R19me2s	K20me1			0.336262	0.117607	0.226935	0.109327	Very weak
134	F14	H3 1-19	K4me3	R8me2s	K9me2		0.247719	0.205813	0.226766	0.020953	Very weak
265	L1	H3 16-35	R26me2s	K27me3	S28P		0.256168	0.197364	0.226766	0.0294018	Very weak
129	F9	H3 1-19	K4me2	R8me2a	K9me1		0.269348	0.183846	0.226597	0.0427509	Very weak
177	H9	H3 1-19	R2me2a	K4me2	R8me2s	K9me3	0.226428	0.226766	0.226597	0.000168976	Very weak
205	I13	H3 1-19	R2me2s	K4me2	R8me2a	K9me3	0.228793	0.223724	0.226259	0.00253464	Very weak
82	D10	H3 1-19	R8me2s	K9me3	S10P		0.260223	0.189253	0.224738	0.035485	Very weak
186	H18	H3 1-19	R2me2a	K4me3	R8me2s	K9ac	0.283542	0.165596	0.224569	0.0589726	Very weak
104	E8	H3 1-19	R2me2a	K4me1	R8me2a		0.229469	0.217979	0.223724	0.00574518	Very weak
311	M23	H4 11-30	R19me2s				0.3268	0.120649	0.223724	0.103075	Very weak
57	C9	H3 1-19	R8me2a	S10P			0.271375	0.174383	0.222879	0.0484961	Very weak
83	D11	H3 1-19	R8me2s	K9ac	S10P		0.240622	0.205137	0.222879	0.0177425	Very weak
53	C5	H3 1-19	R8me2a	K9me1			0.262251	0.18317	0.22271	0.0395404	Very weak
158	G14	H3 1-19	R2me2s	K4me3	R8me2s	K9me1	0.256506	0.188577	0.222541	0.0339642	Very weak
80	D8	H3 1-19	R8me2s	K9me1	S10P		0.254816	0.189929	0.222372	0.0324434	Very weak
215	I23	H3 1-19	R2me2s	K4ac	R8me2a	K9ac	0.347753	0.0925988	0.220176	0.127577	Very weak
157	G13	H3 1-19	R2me2s	K4me2	R8me2s	K9me1	0.267996	0.170666	0.219331	0.0486651	Very weak
84	D12	H3 1-19	R8me2s	K9me1	T11P		0.244001	0.194322	0.219162	0.0248395	Very weak
283	L19	H4 1-19	K16ac				0.299088	0.138222	0.218655	0.0804326	Very weak
86	D14	H3 1-19	R8me2s	K9me3	T11P		0.227442	0.20953	0.218486	0.00895573	Very weak
132	F12	H3 1-19	K4me1	R8me2s	K9me2		0.272727	0.163907	0.218317	0.0544103	Very weak
125	F5	H3 1-19	K4me2	R8me2s	K9me1		0.230483	0.203447	0.216965	0.0135181	Very weak
85	D13	H3 1-19	R8me2s	K9me2	T11P		0.245691	0.187225	0.216458	0.0292328	Very weak
112	E16	H3 1-19	R2me2a	K4me1	K9me2		0.247043	0.185198	0.21612	0.0309226	Very weak
9	A9	H3 1-19	K4ac				0.268334	0.160865	0.2146	0.0537344	Very weak
310	M22	H4 11-30	R17me2a				0.299088	0.129774	0.214431	0.084657	Very weak
136	F16	H3 1-19	K4me1	R8me2a	K9me2		0.250422	0.178101	0.214262	0.0361609	Very weak
34	B10	H3 1-19	R2Citr	K4ac			0.253802	0.174045	0.213924	0.0398783	Very weak
32	B8	H3 1-19	R2Citr	K4me2			0.261575	0.165934	0.213755	0.0478202	Very weak
108	E12	H3 1-19	R2me2s	K4me1	K9me1		0.256506	0.16999	0.213248	0.0432579	Very weak
257	K17	H3 16-35	R26Citr	K27me3			0.279486	0.146671	0.213079	0.0664076	Very weak
27	B3	H3 1-19	R2me2a	K4me2			0.262589	0.162217	0.212403	0.0501859	Very weak
28	B4	H3 1-19	R2me2a	K4me3			0.260899	0.163907	0.212403	0.0484961	Very weak
55	C7	H3 1-19	R8me2a	K9me3			0.257181	0.163231	0.210206	0.0469753	Very weak
54	C6	H3 1-19	R8me2a	K9me2			0.268672	0.151402	0.210037	0.0586347	Very weak
89	D17	H3 1-19	R8me2a	K9me2	S10P		0.242312	0.174721	0.208516	0.0337952	Very weak
63	C15	H3 1-19	R8Citr	S10P			0.260899	0.154782	0.20784	0.0530585	Very weak
208	I16	H3 1-19	R2me2a	K4me1	R8me2a	K9me3	0.25414	0.161203	0.207671	0.0464684	Very weak
87	D15	H3 1-19	R8me2s	K9ac	T11P		0.250084	0.164921	0.207503	0.042582	Very weak
81	D9	H3 1-19	R8me2s	K9me2	S10P		0.23758	0.177087	0.207334	0.0302467	Very weak
88	D16	H3 1-19	R8me2a	K9me1	S10P		0.247043	0.167624	0.207334	0.0397094	Very weak
163	G19	H3 1-19	R2me2a	K4ac	R8me2s	K9me1	0.261237	0.150727	0.205982	0.0552552	Very weak
287	L23	H4 1-19	R3me2s	K5ac			0.314633	0.0969922	0.205813	0.108821	Very weak
91	D19	H3 1-19	R8me2a	K9ac	S10P		0.247043	0.164583	0.205813	0.0412301	Very weak
5	A5	H3 1-19	T3P				0.263603	0.146333	0.204968	0.0586347	Very weak
1	A1	H3 1-19	unmod				0.266306	0.142954	0.20463	0.0616762	Very weak
58	C10	H3 1-19	R8me2a	T11P			0.23927	0.166948	0.203109	0.0361609	Very weak
64	C16	H3 1-19	R8Citr	T11P			0.246705	0.15343	0.200068	0.0466374	Very weak
10	A10	H3 1-19	R8me2s				0.216627	0.137546	0.177087	0.0395404	Very weak
11	A11	H3 1-19	R8me2a				0.193309	0.149713	0.171511	0.0217979	Very weak
12	A12	H3 1-19	R8Citr				0.205475	0.127746	0.16661	0.0388645	Very weak
13	A13	H3 1-19	K9me1				0.186887	0.132477	0.159682	0.0272051	Very weak
14	A14	H3 1-19	K9me2				0.200743	0.121663	0.161203	0.0395404	Very weak
15	A15	H3 1-19	K9me3				0.187563	0.142954	0.165259	0.0223048	Very weak
2	A2	H3 1-19	R2me2s				0.228793	0.124028	0.176411	0.0523826	Very weak
24	A24	H3 1-19	R2me2s	K4ac			0.177425	0.144305	0.160865	0.0165596	Very weak
3	A3	H3 1-19	R2me2a				0.204799	0.132139	0.168469	0.0363298	Very weak
6	A6	H3 1-19	K4me1				0.235215	0.124704	0.179959	0.0552552	Very weak
7	A7	H3 1-19	K4me2				0.251098	0.116255	0.183677	0.0674214	Very weak
8	A8	H3 1-19	K4me3				0.246367	0.147347	0.196857	0.04951	Very weak
35	B11	H3 1-19	T3P	K4me1			0.186887	0.152754	0.169821	0.0170666	Very weak
36	B12	H3 1-19	T3P	K4me2			0.236228	0.142278	0.189253	0.0469753	Very weak
37	B13	H3 1-19	T3P	K4me3			0.230483	0.152416	0.19145	0.0390335	Very weak
39	B15	H3 1-19	R2me2s	T3P	K4me1		0.222372	0.14025	0.181311	0.0410612	Very weak
40	B16	H3 1-19	R2me2s	T3P	K4me2		0.219669	0.140588	0.180128	0.0395404	Very weak
41	B17	H3 1-19	R2me2s	T3P	K4me3		0.212234	0.111524	0.161879	0.0503548	Very weak
42	B18	H3 1-19	R2me2s	T3P	K4ac		0.252112	0.14194	0.197026	0.0550862	Very weak
43	B19	H3 1-19	R2me2a	T3P	K4me1		0.209192	0.111524	0.160358	0.0488341	Very weak
26	B2	H3 1-19	R2me2a	K4me1			0.243325	0.149713	0.196519	0.0468064	Very weak
46	B22	H3 1-19	R2me2a	T3P	K4ac		0.229807	0.0740115	0.151909	0.0778979	Very weak
30	B6	H3 1-19	R2Citr	T3P			0.233863	0.154106	0.193984	0.0398783	Very weak
31	B7	H3 1-19	R2Citr	K4me1			0.217641	0.14363	0.180635	0.0370057	Very weak
33	B9	H3 1-19	R2Citr	K4me3			0.249747	0.114228	0.181987	0.0677594	Very weak
59	C11	H3 1-19	R8Citr	K9me1			0.236566	0.161879	0.199223	0.0373437	Very weak
60	C12	H3 1-19	R8Citr	K9me2			0.221697	0.159851	0.190774	0.0309226	Very weak
61	C13	H3 1-19	R8Citr	K9me3			0.218993	0.157486	0.188239	0.0307536	Very weak
65	C17	H3 1-19	K9me1	S10P			0.224062	0.153768	0.188915	0.035147	Very weak
66	C18	H3 1-19	K9me1	T11P			0.229807	0.141264	0.185536	0.0442717	Very weak
68	C20	H3 1-19	K9me2	S10P			0.194998	0.118621	0.15681	0.0381886	Very weak
69	C21	H3 1-19	K9me2	T11P			0.214262	0.091585	0.152923	0.0613383	Very weak
90	D18	H3 1-19	R8me2a	K9me3	S10P		0.231497	0.146671	0.189084	0.042413	Very weak
92	D20	H3 1-19	R8me2a	K9me1	T11P		0.223048	0.124704	0.173876	0.049172	Very weak
93	D21	H3 1-19	R8me2a	K9me2	T11P		0.203447	0.114228	0.158837	0.0446097	Very weak
94	D22	H3 1-19	R8me2a	K9me3	T11P		0.19804	0.117945	0.157993	0.0400473	Very weak
113	E17	H3 1-19	R2me2a	K4me2	K9me2		0.203109	0.172356	0.187732	0.0153768	Very weak
114	E18	H3 1-19	R2me2a	K4me3	K9me2		0.230145	0.160527	0.195336	0.0348091	Very weak
116	E20	H3 1-19	R2me2s	K4me1	K9me3		0.213586	0.143968	0.178777	0.0348091	Very weak
117	E21	H3 1-19	R2me2s	K4me2	K9me3		0.197364	0.134167	0.165765	0.0315985	Very weak
119	E23	H3 1-19	R2me2s	K4ac	K9me3		0.264616	0.131125	0.197871	0.0667455	Very weak
120	E24	H3 1-19	R2me2a	K4me1	K9ac		0.216965	0.105779	0.161372	0.0555931	Very weak
137	F17	H3 1-19	K4me2	R8me2a	K9me2		0.2146	0.174045	0.194322	0.0202771	Very weak
138	F18	H3 1-19	K4me3	R8me2a	K9me2		0.25076	0.14194	0.19635	0.0544103	Very weak
140	F20	H3 1-19	K4me1	R8me2s	K9me3		0.246367	0.142278	0.194322	0.0520446	Very weak
141	F21	H3 1-19	K4me2	R8me2s	K9me3		0.215613	0.124028	0.169821	0.0457925	Very weak
142	F22	H3 1-19	K4me3	R8me2s	K9me3		0.218993	0.117607	0.1683	0.0506928	Very weak
143	F23	H3 1-19	K4ac	R8me2s	K9me3		0.267996	0.125042	0.196519	0.0714768	Very weak
162	G18	H3 1-19	R2me2a	K4me3	R8me2s	K9me1	0.220683	0.158499	0.189591	0.0310916	Very weak
164	G20	H3 1-19	R2me2s	K4me1	R8me2s	K9me2	0.240284	0.133153	0.186718	0.0535654	Very weak
165	G21	H3 1-19	R2me2s	K4me2	R8me2s	K9me2	0.236904	0.104765	0.170835	0.0660696	Very weak
166	G22	H3 1-19	R2me2s	K4me3	R8me2s	K9me2	0.216965	0.104427	0.160696	0.056269	Very weak
167	G23	H3 1-19	R2me2s	K4ac	R8me2s	K9me2	0.26563	0.104765	0.185198	0.0804326	Very weak
188	H20	H3 1-19	R2me2s	K4me1	R8me2a	K9me1	0.235553	0.120987	0.17827	0.0572829	Very weak
191	H23	H3 1-19	R2me2s	K4ac	R8me2a	K9me1	0.266982	0.0780669	0.172524	0.0944576	Very weak
209	I17	H3 1-19	R2me2a	K4me2	R8me2a	K9me3	0.223048	0.174045	0.198547	0.0245015	Very weak
210	I18	H3 1-19	R2me2a	K4me3	R8me2a	K9me3	0.219669	0.145995	0.182832	0.0368368	Very weak
212	I20	H3 1-19	R2me2s	K4me1	R8me2a	K9ac	0.271713	0.109834	0.190774	0.0809395	Very weak
214	I22	H3 1-19	R2me2s	K4me3	R8me2a	K9ac	0.299088	0.0858398	0.192464	0.106624	Very weak
216	I24	H3 1-19	R2me2a	K4me1	R8me2a	K9ac	0.266982	0.0412301	0.154106	0.112876	Very weak
236	J20	H3 16-35	unmod				0.26901	0.115918	0.192464	0.0765461	Very weak
237	J21	H3 16-35	R26me2s				0.290639	0.0767151	0.183677	0.106962	Very weak
238	J22	H3 16-35	R26me2a				0.271037	0.0577898	0.164414	0.106624	Very weak
239	J23	H3 16-35	R26Citr				0.286921	0.0392024	0.163062	0.123859	Very weak
258	K18	H3 16-35	R26Citr	S28P			0.255154	0.132477	0.193815	0.0613383	Very weak
259	K19	H3 16-35	K27me1	S28P			0.248733	0.108145	0.178439	0.070294	Very weak
260	K20	H3 16-35	K27me2	S28P			0.244339	0.098344	0.171342	0.0729976	Very weak
261	K21	H3 16-35	K27me3	S28P			0.284556	0.070294	0.177425	0.107131	Very weak
262	K22	H3 16-35	K27ac	S28P			0.272727	0.070294	0.171511	0.101217	Very weak
263	K23	H3 16-35	R26me2s	K27me1	S28P		0.277797	0.0601555	0.168976	0.108821	Very weak
264	K24	H3 16-35	R26me2s	K27me2	S28P		0.281514	0.02805	0.154782	0.126732	Very weak
284	L20	H4 1-19	S1P	R3me2s			0.249747	0.104765	0.177256	0.0724907	Very weak
285	L21	H4 1-19	S1P	R3me2a			0.276107	0.101048	0.188577	0.0875296	Very weak
312	M24	H4 11-30	R19me2a				0.304157	0.0905711	0.197364	0.106793	Very weak
17	A17	H3 1-19	S10P				0.180128	0.11389	0.147009	0.0331193
118	E22	H3 1-19	R2me2s	K4me3	K9me3		0.186887	0.104089	0.145488	0.0413991
190	H22	H3 1-19	R2me2s	K4me3	R8me2a	K9me1	0.206489	0.0824603	0.144474	0.0620142
95	D23	H3 1-19	R8me2a	K9ac	T11P		0.209192	0.0763771	0.142785	0.0664076
189	H21	H3 1-19	R2me2s	K4me2	R8me2a	K9me1	0.203447	0.077729	0.140588	0.0628591
96	D24	H3 1-19	R8me2a	K9me1	S10P	T11P	0.175397	0.098682	0.13704	0.0383576
45	B21	H3 1-19	R2me2a	T3P	K4me3		0.207165	0.0621832	0.134674	0.0724907
18	A18	H3 1-19	T11P				0.182156	0.0868537	0.134505	0.0476512
71	C23	H3 1-19	K9me3	S10P			0.198716	0.063197	0.130956	0.0677594
44	B20	H3 1-19	R2me2a	T3P	K4me2		0.176411	0.0821223	0.129267	0.0471443
144	F24	H3 1-19	K4me1	R8me2a	K9me3		0.18317	0.0659006	0.124535	0.0586347
240	J24	H3 16-35	K27me1				0.246705	0	0.123352	0.123352
192	H24	H3 1-19	R2me2a	K4me1	R8me2a	K9me1	0.211896	0.0324434	0.12217	0.0897263
168	G24	H3 1-19	R2me2a	K4me1	R8me2s	K9me2	0.204461	0.0378506	0.121156	0.0833052
20	A20	H3 1-19	R2me2s	T3P			0.180128	0.0598175	0.119973	0.0601555
23	A23	H3 1-19	R2me2s	K4me3			0.154782	0.084488	0.119635	0.035147
22	A22	H3 1-19	R2me2s	K4me2			0.16999	0.0642109	0.1171	0.0528895
47	B23	H3 1-19	R8me2s	K9me1			0.158837	0.0601555	0.109496	0.049341
72	C24	H3 1-19	K9me3	T11P			0.163907	0.0476512	0.105779	0.0581277
21	A21	H3 1-19	R2me2s	K4me1			0.14363	0.0638729	0.103751	0.0398783
48	B24	H3 1-19	R8me2s	K9me2			0.151065	0.0540723	0.102568	0.0484961

## Sheet: Ibd1_Data_set_2
Peptide Intensity Data					Very strong,	≥0.8
Ibd1_B_22					Strong	≥0.6
2015-09-11 20:17:33					Weak	≥0.4
					Very weak	≥0.2
					no spot	≥0
Peptide No.	Location	Name	Mod 1	Mod 2	Mod 3	Mod 4	Intensity left	Intensity right	Intensity av.	Error	int
78	D6	H3 1-19	S10P	K14ac			0.967861	0.870773	0.919317	0.0485437	Very
76	D4	H3 1-19	K9ac	K14ac			0.997322	0.837965	0.917643	0.0796786	Very
303	M15	H4 1-19	R3me2s	K5ac	K8ac	K12ac	0.912956	0.822564	0.86776	0.0451958	Very
362	P2	H2a 1-19	K5ac	K9ac	K13ac		0.804821	0.916974	0.860897	0.0560763	Very
305	M17	H4 1-19	K5ac	K8ac	K12ac	K16ac	0.751925	0.935721	0.843823	0.0918982	Very
79	D7	H3 1-19	T11P	K14ac			0.921661	0.722129	0.821895	0.0997657	Very
19	A19	H3 1-19	K14ac				0.833947	0.746234	0.79009	0.0438567	Very
73	D1	H3 1-19	K9me3	K14ac			1	0.564111	0.782056	0.217944	Very
304	M16	H4 1-19	R3me2a	K5ac	K8ac	K12ac	0.870773	0.551055	0.710914	0.159859	Strong
299	M11	H4 1-19	K5ac	K8ac	K12ac		0.683964	0.736525	0.710244	0.0262805	Strong
363	P3	H2a 1-19	S1P	K5ac	K9ac	K13ac	0.864412	0.536994	0.700703	0.163709	Strong
361	P1	H2a 1-19	S1P	K9ac	K13ac		0.786408	0.563776	0.675092	0.111316	Strong
331	N19	H4 11-30	K12ac	K16ac	K20ac		0.808504	0.529628	0.669066	0.139438	Strong
70	C22	H3 1-19	K9me2	K14ac			0.628724	0.690994	0.659859	0.0311349	Strong
292	M4	H4 1-19	K8ac	K12ac			0.618346	0.631068	0.624707	0.00636089	Strong
300	M12	H4 1-19	K8ac	K12ac	K16ac		0.73686	0.392702	0.564781	0.172079	Strong
67	C19	H3 1-19	K9me1	K14ac			0.607968	0.515902	0.561935	0.0460328	Strong
358	O22	H2a 1-19	K9ac	K13ac			0.428189	0.653498	0.540844	0.112655	Weak
383	P23		Background 1				0.385671	0.665551	0.525611	0.13994	Weak
316	N4	H4 11-30	K20ac				0.391363	0.645798	0.51858	0.127218	Weak
291	M3	H4 1-19	K5ac	K8ac			0.511215	0.517576	0.514396	0.00318044	Weak
360	O24	H2a 1-19	S1P	K5ac	K13ac		0.411784	0.572816	0.4923	0.0805156	Weak
294	M6	H4 1-19	K12ac	K16ac			0.495146	0.466354	0.48075	0.0143957	Weak
297	M9	H4 1-19	R3me2s	K5ac	K8ac		0.454637	0.500837	0.477737	0.0231001	Weak
357	O21	H2a 1-19	K5ac	K13ac			0.507867	0.420154	0.464011	0.0438567	Weak
327	N15	H4 11-30	K16ac	K20ac			0.40241	0.470372	0.436391	0.0339806	Weak
341	O5	H4 11-30	R24me2a	K20me2			0.0800134	0.787747	0.43388	0.353867	Weak
355	O19	H2a 1-19	S1P	K13ac			0.350519	0.442585	0.396552	0.0460328	Weak
298	M10	H4 1-19	R3me2a	K5ac	K8ac		0.355541	0.432206	0.393873	0.0383328	Weak
301	M13	H4 1-19	S1P	R3me2s	K5ac	K8ac	0.341815	0.445263	0.393539	0.0517241	Weak
230	J14	H3 7-26	K14ac	K18ac			0.330097	0.440576	0.385336	0.0552394	Weak
293	M5	H4 1-19	K8ac	K16ac			0.345832	0.422497	0.384165	0.0383328	Weak
379	P19	H2b 1-19	K5ac	K12ac	S14P	K15ac	0.349849	0.411784	0.380817	0.0309675	Weak
335	N23	H4 11-30	R19me2a	K20ac			0.277536	0.482089	0.379813	0.102277	Weak
339	O3	H4 11-30	R19me2s	K20ac			0.415467	0.334449	0.374958	0.0405089	Weak
235	J19	H3 7-26	K14ac	R17me2a	K18ac		0.366589	0.339136	0.352862	0.0137261	Weak
221	J5	H3 7-26	K14ac				0.370606	0.294945	0.332775	0.0378306	Very weak
234	J18	H3 7-26	K14ac	R17me2s	K18ac		0.304988	0.359893	0.332441	0.0274523	Very weak
347	O11	H4 11-30	R24me2s	K20ac			0.28691	0.375293	0.331101	0.0441915	Very weak
123	F3	H3 1-19	R2me2a	K4ac	K9ac		0.400402	0.254771	0.327586	0.0728155	Very weak
275	L11	H3 26-45	K36ac				0.356545	0.296284	0.326414	0.0301306	Very weak
378	P18	H2b 1-19	K12ac	S14P	K15ac		0.334784	0.305658	0.320221	0.0145631	Very weak
302	M14	H4 1-19	S1P	R3me2a	K5ac	K8ac	0.281888	0.354202	0.318045	0.0361567	Very weak
352	O16	H2a 1-19	K13ac				0.267158	0.33311	0.300134	0.0329762	Very weak
282	L18	H4 1-19	K12ac				0.320723	0.277871	0.299297	0.0214262	Very weak
359	O23	H2a 1-19	S1P	K5ac	K9ac		0.280549	0.31001	0.29528	0.0147305	Very weak
288	L24	H4 1-19	R3me2s	K8ac			0.301975	0.285236	0.293606	0.0083696	Very weak
343	O7	H4 11-30	R24me2a	K20ac			0.264145	0.312354	0.288249	0.0241045	Very weak
289	M1	H4 1-19	R3me2a	K5ac			0.290927	0.281219	0.286073	0.00485437	Very weak
223	J7	H3 7-26	K14ac	T11P			0.284901	0.276866	0.280884	0.00401741	Very weak
243	K3	H3 16-35	K27ac				0.298627	0.261466	0.280047	0.0185805	Very weak
121	F1	H3 1-19	R2me2a	K4me2	K9ac		0.359223	0.175092	0.267158	0.0920656	Very weak
222	J6	H3 7-26	K14ac	S10P			0.289923	0.241379	0.265651	0.0242718	Very weak
280	L16	H4 1-19	K5ac				0.265149	0.261466	0.263308	0.00184131	Very weak
356	O20	H2a 1-19	K5ac	K9ac			0.29528	0.228992	0.262136	0.0331436	Very weak
50	C2	H3 1-19	R8me2s	K9ac			0.321058	0.200536	0.260797	0.0602611	Very weak
29	B5	H3 1-19	R2me2a	K4ac			0.318714	0.192836	0.255775	0.0629394	Very weak
329	N17	H4 11-30	K12ac	K16ac	K20me2		0.22464	0.284232	0.254436	0.0297958	Very weak
228	J12	H3 7-26	K14ac	R17me2s			0.244392	0.259458	0.251925	0.00753264	Very weak
330	N18	H4 11-30	K12ac	K16ac	K20me3		0.24841	0.254101	0.251255	0.00284566	Very weak
219	J3	H3 1-19	R2me2a	K4ac	R8me2a	K9ac	0.262471	0.239036	0.250753	0.0117174	Very weak
374	P14	H2b 1-19	S14P	K15ac			0.314697	0.186809	0.250753	0.0639438	Very weak
155	G11	H3 1-19	K4ac	R8me2a	K9ac		0.241379	0.251423	0.246401	0.00502176	Very weak
287	L23	H4 1-19	R3me2s	K5ac			0.226984	0.265819	0.246401	0.0194175	Very weak
122	F2	H3 1-19	R2me2a	K4me3	K9ac		0.304988	0.185805	0.245397	0.0595916	Very weak
295	M7	H4 1-19	S1P	R3me2s	K5ac		0.236023	0.249079	0.242551	0.00652829	Very weak
286	L22	H4 1-19	S1P	K5ac			0.242384	0.231671	0.237027	0.00535654	Very weak
147	G3	H3 1-19	K4ac	R8me2a	K9me3		0.273184	0.197188	0.235186	0.037998	Very weak
227	J11	H3 7-26	K18ac				0.224305	0.245062	0.234684	0.0103783	Very weak
290	M2	H4 1-19	R3me2a	K8ac			0.251088	0.217944	0.234516	0.0165718	Very weak
25	B1	H3 1-19	R2me2a	T3P			0.327419	0.140609	0.234014	0.0934047	Very weak
215	I23	H3 1-19	R2me2s	K4ac	R8me2a	K9ac	0.269501	0.197523	0.233512	0.0359893	Very weak
319	N7	H4 11-30	K12ac	K16ac			0.167727	0.294945	0.231336	0.063609	Very weak
281	L17	H4 1-19	K8ac				0.247405	0.206897	0.227151	0.0202544	Very weak
151	G7	H3 1-19	K4ac	R8me2s	K9ac		0.245731	0.20221	0.223971	0.021761	Very weak
213	I21	H3 1-19	R2me2s	K4me2	R8me2a	K9ac	0.169066	0.27854	0.223803	0.0547372	Very weak
56	C8	H3 1-19	R8me2a	K9ac			0.264145	0.180114	0.222129	0.0420154	Very weak
139	F19	H3 1-19	K4ac	R8me2a	K9me2		0.260462	0.183127	0.221794	0.0386676	Very weak
328	N16	H4 11-30	K12ac	K16ac	K20me1		0.227318	0.210244	0.218781	0.00853699	Very weak
171	H3	H3 1-19	R2me2a	K4ac	R8me2s	K9me2	0.235688	0.19384	0.214764	0.020924	Very weak
376	P16	H2b 1-19	K5ac	K12ac	K15ac		0.259458	0.17007	0.214764	0.0446937	Very weak
1	A1	H3 1-19	unmod				0.304653	0.120857	0.212755	0.0918982	Very weak
203	I11	H3 1-19	R2me2a	K4ac	R8me2a	K9me2	0.216605	0.205892	0.211249	0.00535654	Very weak
229	J13	H3 7-26	K14ac	R17me2a			0.196853	0.222966	0.20991	0.0130566	Very weak
217	J1	H3 1-19	R2me2a	K4me2	R8me2a	K9ac	0.236692	0.182792	0.209742	0.0269501	Very weak
97	E1	H3 1-19	R8me2a	K9me2	S10P	T11P	0.27854	0.130566	0.204553	0.0739873	Very weak
232	J16	H3 7-26	R17me2a	K18ac			0.212588	0.195514	0.204051	0.00853699	Very weak
199	I7	H3 1-19	R2me2s	K4ac	R8me2a	K9me2	0.198192	0.208236	0.203214	0.00502176	Very weak
34	B10	H3 1-19	R2Citr	K4ac			0.244727	0.160696	0.202712	0.0420154	Very weak
253	K13	H3 16-35	R26me2a	K27ac			0.206227	0.198192	0.20221	0.00401741	Very weak
248	K8	H3 16-35	R26me2s	K27ac			0.20991	0.19384	0.201875	0.00803482	Very weak
119	E23	H3 1-19	R2me2s	K4ac	K9me3		0.218279	0.182457	0.200368	0.0179109	Very weak
16	A16	H3 1-19	K9ac				0.160027	0.188149	0.174088	0.0140609	Very weak
2	A2	H3 1-19	R2me2s				0.223636	0.119518	0.171577	0.0520589	Very weak
24	A24	H3 1-19	R2me2s	K4ac			0.179444	0.130901	0.155172	0.0242718	Very weak
9	A9	H3 1-19	K4ac				0.170405	0.182792	0.176599	0.0061935	Very weak
38	B14	H3 1-19	T3P	K4ac			0.205557	0.171744	0.188651	0.0169066	Very weak
42	B18	H3 1-19	R2me2s	T3P	K4ac		0.176766	0.206227	0.191496	0.0147305	Very weak
43	B19	H3 1-19	R2me2a	T3P	K4me1		0.147975	0.16304	0.155507	0.00753264	Very weak
26	B2	H3 1-19	R2me2a	K4me1			0.251423	0.147975	0.199699	0.0517241	Very weak
46	B22	H3 1-19	R2me2a	T3P	K4ac		0.20991	0.185805	0.197857	0.0120522	Very weak
27	B3	H3 1-19	R2me2a	K4me2			0.234014	0.125879	0.179946	0.0540676	Very weak
28	B4	H3 1-19	R2me2a	K4me3			0.189488	0.127218	0.158353	0.0311349	Very weak
30	B6	H3 1-19	R2Citr	T3P			0.206227	0.15534	0.180783	0.0254436	Very weak
31	B7	H3 1-19	R2Citr	K4me1			0.205223	0.137261	0.171242	0.0339806	Very weak
32	B8	H3 1-19	R2Citr	K4me2			0.185805	0.13927	0.162538	0.0232675	Very weak
33	B9	H3 1-19	R2Citr	K4me3			0.198862	0.133914	0.166388	0.0324741	Very weak
49	C1	H3 1-19	R8me2s	K9me3			0.270171	0.117174	0.193673	0.0764982	Very weak
62	C14	H3 1-19	R8Citr	K9ac			0.17074	0.144627	0.157683	0.0130566	Very weak
69	C21	H3 1-19	K9me2	T11P			0.140944	0.177101	0.159022	0.0180783	Very weak
51	C3	H3 1-19	R8me2s	S10P			0.251088	0.140944	0.196016	0.055072	Very weak
52	C4	H3 1-19	R8me2s	T11P			0.230666	0.127218	0.178942	0.0517241	Very weak
53	C5	H3 1-19	R8me2a	K9me1			0.213927	0.104453	0.15919	0.0547372	Very weak
54	C6	H3 1-19	R8me2a	K9me2			0.209575	0.134583	0.172079	0.0374958	Very weak
74	D2	H3 1-19	K9ac	S10P			0.233679	0.151322	0.192501	0.0411784	Very weak
75	D3	H3 1-19	K9ac	T11P			0.252762	0.122531	0.187646	0.0651155	Very weak
80	D8	H3 1-19	R8me2s	K9me1	S10P		0.182792	0.124874	0.153833	0.0289588	Very weak
111	E15	H3 1-19	R2me2s	K4ac	K9me1		0.204218	0.126548	0.165383	0.0388349	Very weak
115	E19	H3 1-19	R2me2a	K4ac	K9me2		0.246401	0.145296	0.195849	0.0505524	Very weak
98	E2	H3 1-19	R8me2a	K9me3	S10P	T11P	0.201875	0.11684	0.159357	0.0425176	Very weak
120	E24	H3 1-19	R2me2a	K4me1	K9ac		0.152996	0.19317	0.173083	0.020087	Very weak
100	E4	H3 1-19	R2me2s	K4me1	R8me2s		0.176766	0.132909	0.154838	0.0219284	Very weak
102	E6	H3 1-19	R2me2s	K4me3	R8me2s		0.178105	0.135588	0.156846	0.0212588	Very weak
103	E7	H3 1-19	R2me2s	K4ac	R8me2s		0.238031	0.152996	0.195514	0.0425176	Very weak
131	F11	H3 1-19	K4ac	R8me2a	K9me1		0.192501	0.124205	0.158353	0.034148	Very weak
135	F15	H3 1-19	K4ac	R8me2s	K9me2		0.195849	0.126883	0.161366	0.0344828	Very weak
143	F23	H3 1-19	K4ac	R8me2s	K9me3		0.169401	0.199197	0.184299	0.0148979	Very weak
154	G10	H3 1-19	K4me3	R8me2a	K9ac		0.171075	0.20154	0.186307	0.0152327	Very weak
167	G23	H3 1-19	R2me2s	K4ac	R8me2s	K9me2	0.191831	0.156344	0.174088	0.0177436	Very weak
148	G4	H3 1-19	K4me1	R8me2s	K9ac		0.207901	0.150318	0.179109	0.0287914	Very weak
149	G5	H3 1-19	K4me2	R8me2s	K9ac		0.181788	0.13994	0.160864	0.020924	Very weak
150	G6	H3 1-19	K4me3	R8me2s	K9ac		0.203214	0.147975	0.175594	0.0276197	Very weak
152	G8	H3 1-19	K4me1	R8me2a	K9ac		0.186475	0.150318	0.168396	0.0180783	Very weak
153	G9	H3 1-19	K4me2	R8me2a	K9ac		0.183796	0.141614	0.162705	0.0210914	Very weak
169	H1	H3 1-19	R2me2a	K4me2	R8me2s	K9me2	0.185805	0.119518	0.152662	0.0331436	Very weak
179	H11	H3 1-19	R2me2a	K4ac	R8me2s	K9me3	0.217275	0.178105	0.19769	0.0195849	Very weak
180	H12	H3 1-19	R2me2s	K4me1	R8me2s	K9ac	0.184131	0.129227	0.156679	0.0274523	Very weak
182	H14	H3 1-19	R2me2s	K4me3	R8me2s	K9ac	0.193505	0.138266	0.165885	0.0276197	Very weak
183	H15	H3 1-19	R2me2s	K4ac	R8me2s	K9ac	0.18614	0.171744	0.178942	0.00719786	Very weak
184	H16	H3 1-19	R2me2a	K4me1	R8me2s	K9ac	0.157683	0.149314	0.153498	0.0041848	Very weak
187	H19	H3 1-19	R2me2a	K4ac	R8me2s	K9ac	0.215601	0.128557	0.172079	0.0435219	Very weak
175	H7	H3 1-19	R2me2s	K4ac	R8me2s	K9me3	0.215936	0.159022	0.187479	0.0284566	Very weak
207	I15	H3 1-19	R2me2s	K4ac	R8me2a	K9me3	0.191162	0.187814	0.189488	0.00167392	Very weak
211	I19	H3 1-19	R2me2a	K4ac	R8me2a	K9me3	0.170405	0.227988	0.199197	0.0287914	Very weak
212	I20	H3 1-19	R2me2s	K4me1	R8me2a	K9ac	0.13224	0.178775	0.155507	0.0232675	Very weak
214	I22	H3 1-19	R2me2s	K4me3	R8me2a	K9ac	0.152996	0.15467	0.153833	0.00083696	Very weak
216	I24	H3 1-19	R2me2a	K4me1	R8me2a	K9ac	0.17844	0.178775	0.178607	0.000167392	Very weak
231	J15	H3 7-26	R17me2s	K18ac			0.182457	0.176766	0.179612	0.00284566	Very weak
233	J17	H3 7-26	R17Citr	K18ac			0.199531	0.164044	0.181788	0.0177436	Very weak
218	J2	H3 1-19	R2me2a	K4me3	R8me2a	K9ac	0.18547	0.182457	0.183964	0.00150653	Very weak
220	J4	H3 7-26	unmod				0.156344	0.151657	0.154001	0.00234349	Very weak
224	J8	H3 7-26	R17me2s				0.192166	0.135253	0.163709	0.0284566	Very weak
225	J9	H3 7-26	R17me2a				0.168062	0.157683	0.162872	0.00518915	Very weak
272	L8	H3 26-45	K36me1				0.155675	0.152327	0.154001	0.00167392	Very weak
306	M18	H4 11-30	unmod				0.106796	0.193505	0.150151	0.0433545	Very weak
307	M19	H4 11-30	K12ac				0.220623	0.143957	0.18229	0.0383328	Very weak
296	M8	H4 1-19	S1P	R3me2a	K5ac		0.145296	0.254101	0.199699	0.0544024	Very weak
314	N2	H4 11-30	K20me2				0.167057	0.149314	0.158185	0.00887178	Very weak
315	N3	H4 11-30	K20me3				0.168731	0.142953	0.155842	0.0128892	Very weak
351	O15	H2a 1-19	K9ac				0.175427	0.135922	0.155675	0.0197523	Very weak
354	O18	H2a 1-19	S1P	K9ac			0.166388	0.165383	0.165885	0.000502176	Very weak
373	P13	H2b 1-19	K12ac	K15ac			0.178775	0.172079	0.175427	0.00334784	Very weak
377	P17	H2b 1-19	K5ac	S14P	K15ac		0.203883	0.183796	0.19384	0.0100435	Very weak
384	P24		Background 2				0.14697	0.176096	0.161533	0.0145631	Very weak
340	O4	H4 11-30	R24me2a	K20me1			0.0887178	0.209575	0.149146	0.0604285
191	H23	H3 1-19	R2me2s	K4ac	R8me2a	K9me1	0.184801	0.112153	0.148477	0.0363241
127	F7	H3 1-19	K4ac	R8me2s	K9me1		0.173083	0.122531	0.147807	0.0252762
195	I3	H3 1-19	R2me2a	K4ac	R8me2a	K9me1	0.136592	0.159022	0.147807	0.0112153
226	J10	H3 7-26	R17Citr				0.141279	0.152662	0.14697	0.00569133
55	C7	H3 1-19	R8me2a	K9me3			0.186475	0.104118	0.145296	0.0411784
94	D22	H3 1-19	R8me2a	K9me3	T11P		0.171409	0.117509	0.144459	0.0269501
39	B15	H3 1-19	R2me2s	T3P	K4me1		0.128892	0.158353	0.143622	0.0147305
6	A6	H3 1-19	K4me1				0.171075	0.113827	0.142451	0.028624
170	H2	H3 1-19	R2me2a	K4me3	R8me2s	K9me2	0.159357	0.12454	0.141948	0.0174088
186	H18	H3 1-19	R2me2a	K4me3	R8me2s	K9ac	0.141279	0.142283	0.141781	0.000502176
273	L9	H3 26-45	K36me2				0.153331	0.129227	0.141279	0.0120522
145	G1	H3 1-19	K4me2	R8me2a	K9me3		0.176766	0.104453	0.140609	0.0361567
3	A3	H3 1-19	R2me2a				0.19451	0.0853699	0.13994	0.0545698
283	L19	H4 1-19	K16ac				0.156344	0.123201	0.139772	0.0165718
101	E5	H3 1-19	R2me2s	K4me2	R8me2s		0.174422	0.104453	0.139438	0.0349849
91	D19	H3 1-19	R8me2a	K9ac	S10P		0.16237	0.11617	0.13927	0.0231001
5	A5	H3 1-19	T3P				0.180783	0.0970874	0.138935	0.041848
271	L7	H3 26-45	unmod				0.14697	0.128557	0.137764	0.00920656
326	N14	H4 11-30	K16ac	K20me3			0.121861	0.153331	0.137596	0.0157348
185	H17	H3 1-19	R2me2a	K4me2	R8me2s	K9ac	0.16304	0.111818	0.137429	0.025611
181	H13	H3 1-19	R2me2s	K4me2	R8me2s	K9ac	0.151322	0.123201	0.137261	0.0140609
107	E11	H3 1-19	R2me2a	K4ac	R8me2a		0.151322	0.122866	0.137094	0.0142283
99	E3	H3 1-19	R8me2a	K9ac	S10P	T11P	0.182457	0.091396	0.136927	0.0455306
323	N11	H4 11-30	K16ac	R19me2a			0.128892	0.143622	0.136257	0.00736525
37	B13	H3 1-19	T3P	K4me3			0.148644	0.123535	0.13609	0.0125544
77	D5	H3 1-19	S10P	T11P			0.176096	0.0957482	0.135922	0.0401741
338	O2	H4 11-30	R19me2s	K20me3			0.161701	0.109809	0.135755	0.0259458
36	B12	H3 1-19	T3P	K4me2			0.157683	0.112822	0.135253	0.0224305
251	K11	H3 16-35	R26me2a	K27me2			0.134248	0.135253	0.134751	0.000502176
325	N13	H4 11-30	K16ac	K20me2			0.118514	0.149983	0.134248	0.0157348
18	A18	H3 1-19	T11P				0.114831	0.153331	0.134081	0.0192501
146	G2	H3 1-19	K4me3	R8me2a	K9me3		0.166388	0.101774	0.134081	0.0323067
81	D9	H3 1-19	R8me2s	K9me2	S10P		0.174088	0.0937395	0.133914	0.0401741
371	P11	H2b 1-19	K5ac	K15ac			0.13994	0.127888	0.133914	0.00602611
7	A7	H3 1-19	K4me2				0.143622	0.122531	0.133077	0.0105457
45	B21	H3 1-19	R2me2a	T3P	K4me3		0.130566	0.133579	0.132072	0.00150653
4	A4	H3 1-19	R2Citr				0.168396	0.0954135	0.131905	0.0364915
368	P8	H2b 1-19	K15ac				0.161701	0.1001	0.130901	0.0308001
8	A8	H3 1-19	K4me3				0.134248	0.126214	0.130231	0.00401741
322	N10	H4 11-30	K16ac	R19me2s			0.135253	0.123535	0.129394	0.00585872
124	F4	H3 1-19	K4me1	R8me2s	K9me1		0.161366	0.0970874	0.129227	0.0321393
277	L13	H4 1-19	S1P				0.126548	0.131235	0.128892	0.00234349
308	M20	H4 11-30	K16ac				0.13224	0.125544	0.128892	0.00334784
44	B20	H3 1-19	R2me2a	T3P	K4me2		0.144627	0.112822	0.128724	0.0159022
200	I8	H3 1-19	R2me2a	K4me1	R8me2a	K9me2	0.13994	0.117174	0.128557	0.0113827
194	I2	H3 1-19	R2me2a	K4me3	R8me2a	K9me1	0.146301	0.110479	0.12839	0.0179109
353	O17	H2a 1-19	S1P	K5ac			0.140944	0.1155	0.128222	0.0127218
159	G15	H3 1-19	R2me2s	K4ac	R8me2s	K9me1	0.156009	0.0980917	0.127051	0.0289588
350	O14	H2a 1-19	K5ac				0.11617	0.137596	0.126883	0.0107131
71	C23	H3 1-19	K9me3	S10P			0.121861	0.13157	0.126716	0.00485437
321	N9	H4 11-30	K16ac	R17me2a			0.126214	0.126548	0.126381	0.000167392
163	G19	H3 1-19	R2me2a	K4ac	R8me2s	K9me1	0.159357	0.0927352	0.126046	0.033311
66	C18	H3 1-19	K9me1	T11P			0.136592	0.114496	0.125544	0.0110479
337	O1	H4 11-30	R19me2s	K20me2			0.128557	0.122531	0.125544	0.00301306
366	P6	H2b 1-19	K12ac				0.129227	0.121527	0.125377	0.00385002
193	I1	H3 1-19	R2me2a	K4me2	R8me2a	K9me1	0.146301	0.103783	0.125042	0.0212588
83	D11	H3 1-19	R8me2s	K9ac	S10P		0.148309	0.10077	0.12454	0.0237697
93	D21	H3 1-19	R8me2a	K9me2	T11P		0.128557	0.117509	0.123033	0.00552394
57	C9	H3 1-19	R8me2a	S10P			0.139605	0.103113	0.121359	0.0182457
17	A17	H3 1-19	S10P				0.101774	0.140609	0.121192	0.0194175
11	A11	H3 1-19	R8me2a				0.120187	0.121861	0.121024	0.00083696
125	F5	H3 1-19	K4me2	R8me2s	K9me1		0.152996	0.0890526	0.121024	0.0319719
41	B17	H3 1-19	R2me2s	T3P	K4me3		0.120857	0.120857	0.120857	0
274	L10	H3 26-45	K36me3				0.104118	0.137261	0.12069	0.0165718
88	D16	H3 1-19	R8me2a	K9me1	S10P		0.121861	0.118514	0.120187	0.00167392
87	D15	H3 1-19	R8me2s	K9ac	T11P		0.125544	0.113827	0.119685	0.00585872
324	N12	H4 11-30	K16ac	K20me1			0.129561	0.109474	0.119518	0.0100435
35	B11	H3 1-19	T3P	K4me1			0.119518	0.118848	0.119183	0.000334784
158	G14	H3 1-19	R2me2s	K4me3	R8me2s	K9me1	0.12387	0.114496	0.119183	0.00468698
60	C12	H3 1-19	R8Citr	K9me2			0.142618	0.0950787	0.118848	0.0237697
40	B16	H3 1-19	R2me2s	T3P	K4me2		0.107466	0.128557	0.118011	0.0105457
90	D18	H3 1-19	R8me2a	K9me3	S10P		0.147975	0.0877134	0.117844	0.0301306
241	K1	H3 16-35	K27me2				0.127888	0.107131	0.117509	0.0103783
58	C10	H3 1-19	R8me2a	T11P			0.143957	0.0907265	0.117342	0.0266153
126	F6	H3 1-19	K4me3	R8me2s	K9me1		0.13994	0.0947439	0.117342	0.0225979
14	A14	H3 1-19	K9me2				0.105457	0.128892	0.117174	0.0117174
23	A23	H3 1-19	R2me2s	K4me3			0.133579	0.10077	0.117174	0.0164044
130	F10	H3 1-19	K4me3	R8me2a	K9me1		0.144292	0.0897221	0.117007	0.0272849
12	A12	H3 1-19	R8Citr				0.110144	0.122196	0.11617	0.00602611
278	L14	H4 1-19	R3me2s				0.128557	0.103783	0.11617	0.012387
173	H5	H3 1-19	R2me2s	K4me2	R8me2s	K9me3	0.131235	0.100435	0.115835	0.0154001
21	A21	H3 1-19	R2me2s	K4me1			0.114496	0.11684	0.115668	0.00117174
59	C11	H3 1-19	R8Citr	K9me1			0.123535	0.1078	0.115668	0.00786742
157	G13	H3 1-19	R2me2s	K4me2	R8me2s	K9me1	0.131235	0.1001	0.115668	0.0155675
279	L15	H4 1-19	R3me2a				0.132574	0.0987613	0.115668	0.0169066
20	A20	H3 1-19	R2me2s	T3P			0.0990961	0.131235	0.115166	0.0160696
95	D23	H3 1-19	R8me2a	K9ac	T11P		0.120187	0.10914	0.114664	0.00552394
65	C17	H3 1-19	K9me1	S10P			0.121527	0.105122	0.113324	0.00820221
128	F8	H3 1-19	K4me1	R8me2a	K9me1		0.130901	0.0944091	0.112655	0.0182457
105	E9	H3 1-19	R2me2a	K4me2	R8me2a		0.13994	0.0843656	0.112153	0.0277871
242	K2	H3 16-35	K27me3				0.12454	0.0994309	0.111985	0.0125544
320	N8	H4 11-30	K16ac	R17me2s			0.0927352	0.131235	0.111985	0.0192501
92	D20	H3 1-19	R8me2a	K9me1	T11P		0.11684	0.106461	0.11165	0.00518915
13	A13	H3 1-19	K9me1				0.0970874	0.125879	0.111483	0.0143957
116	E20	H3 1-19	R2me2s	K4me1	K9me3		0.151322	0.0706394	0.110981	0.0403415
313	N1	H4 11-30	K20me1				0.0990961	0.122531	0.110814	0.0117174
10	A10	H3 1-19	R8me2s				0.105792	0.115166	0.110479	0.00468698
133	F13	H3 1-19	K4me2	R8me2s	K9me2		0.120857	0.1001	0.110479	0.0103783
84	D12	H3 1-19	R8me2s	K9me1	T11P		0.115166	0.105457	0.110311	0.00485437
85	D13	H3 1-19	R8me2s	K9me2	T11P		0.126548	0.0940743	0.110311	0.016237
318	N6	H4 11-30	R24me2s				0.0934047	0.127218	0.110311	0.0169066
82	D10	H3 1-19	R8me2s	K9me3	S10P		0.133914	0.0860395	0.109977	0.0239371
176	H8	H3 1-19	R2me2a	K4me1	R8me2s	K9me3	0.129227	0.0903917	0.109809	0.0194175
63	C15	H3 1-19	R8Citr	S10P			0.115835	0.103113	0.109474	0.0063609
68	C20	H3 1-19	K9me2	S10P			0.121861	0.0954135	0.108637	0.013224
317	N5	H4 11-30	R24me2a				0.0800134	0.136257	0.108135	0.0281219
369	P9	H2b 1-19	K5ac	K12ac			0.12454	0.0910613	0.1078	0.0167392
201	I9	H3 1-19	R2me2a	K4me2	R8me2a	K9me2	0.122531	0.0920656	0.107298	0.0152327
245	K5	H3 16-35	R26me2s	K27me1			0.106796	0.1078	0.107298	0.000502176
89	D17	H3 1-19	R8me2a	K9me2	S10P		0.122196	0.0920656	0.107131	0.0150653
96	D24	H3 1-19	R8me2a	K9me1	S10P	T11P	0.124874	0.0890526	0.106964	0.0179109
247	K7	H3 16-35	R26me2s	K27me3			0.117509	0.096083	0.106796	0.0107131
197	I5	H3 1-19	R2me2s	K4me2	R8me2a	K9me2	0.112487	0.1001	0.106294	0.0061935
22	A22	H3 1-19	R2me2s	K4me2			0.100435	0.111818	0.106127	0.00569133
246	K6	H3 16-35	R26me2s	K27me2			0.118179	0.0937395	0.105959	0.0122196
104	E8	H3 1-19	R2me2a	K4me1	R8me2a		0.121192	0.0887178	0.104955	0.016237
178	H10	H3 1-19	R2me2a	K4me3	R8me2s	K9me3	0.105457	0.104118	0.104787	0.000669568
140	F20	H3 1-19	K4me1	R8me2s	K9me3		0.151322	0.0579176	0.10462	0.0467024
174	H6	H3 1-19	R2me2s	K4me3	R8me2s	K9me3	0.118514	0.0907265	0.10462	0.0138935
276	L12	H4 1-19	unmod				0.109809	0.0994309	0.10462	0.00518915
112	E16	H3 1-19	R2me2a	K4me1	K9me2		0.120187	0.088383	0.104285	0.0159022
161	G17	H3 1-19	R2me2a	K4me2	R8me2s	K9me1	0.1155	0.09307	0.104285	0.0112153
86	D14	H3 1-19	R8me2s	K9me3	T11P		0.1155	0.0917308	0.103616	0.0118848
202	I10	H3 1-19	R2me2a	K4me3	R8me2a	K9me2	0.106796	0.100435	0.103616	0.00318045
110	E14	H3 1-19	R2me2s	K4me3	K9me1		0.127553	0.079009	0.103281	0.0242718
64	C16	H3 1-19	R8Citr	T11P			0.111483	0.0947439	0.103113	0.0083696
137	F17	H3 1-19	K4me2	R8me2a	K9me2		0.124205	0.080683	0.102444	0.021761
177	H9	H3 1-19	R2me2a	K4me2	R8me2s	K9me3	0.118179	0.0867091	0.102444	0.0157348
198	I6	H3 1-19	R2me2s	K4me3	R8me2a	K9me2	0.115835	0.0880482	0.101942	0.0138935
129	F9	H3 1-19	K4me2	R8me2a	K9me1		0.114496	0.088383	0.10144	0.0130566
61	C13	H3 1-19	R8Citr	K9me3			0.120522	0.0816873	0.101105	0.0194175
109	E13	H3 1-19	R2me2s	K4me2	K9me1		0.111818	0.0903917	0.101105	0.0107131
113	E17	H3 1-19	R2me2a	K4me2	K9me2		0.120857	0.0813525	0.101105	0.0197523
172	H4	H3 1-19	R2me2s	K4me1	R8me2s	K9me3	0.103783	0.0980917	0.100937	0.00284566
196	I4	H3 1-19	R2me2s	K4me1	R8me2a	K9me2	0.107466	0.0937395	0.100603	0.00686307
108	E12	H3 1-19	R2me2s	K4me1	K9me1		0.0984265	0.102109	0.100268	0.00184131
188	H20	H3 1-19	R2me2s	K4me1	R8me2a	K9me1	0.114496	0.0860395	0.100268	0.0142283
134	F14	H3 1-19	K4me3	R8me2s	K9me2		0.122866	0.0766655	0.0997656	0.0231001
205	I13	H3 1-19	R2me2s	K4me2	R8me2a	K9me3	0.117509	0.0816873	0.0995983	0.0179109
117	E21	H3 1-19	R2me2s	K4me2	K9me3		0.127553	0.0709742	0.0992635	0.0282893
156	G12	H3 1-19	R2me2s	K4me1	R8me2s	K9me1	0.111483	0.0860395	0.0987613	0.0127218
15	A15	H3 1-19	K9me3				0.0937395	0.101105	0.0974222	0.00368262
333	N21	H4 11-30	R19me2a	K20me2			0.106796	0.0880482	0.0974222	0.00937395
47	B23	H3 1-19	R8me2s	K9me1			0.106796	0.0867091	0.0967526	0.0100435
142	F22	H3 1-19	K4me3	R8me2s	K9me3		0.103448	0.0877134	0.0955808	0.00786742
136	F16	H3 1-19	K4me1	R8me2a	K9me2		0.120187	0.0699699	0.0950787	0.0251088
311	M23	H4 11-30	R19me2s				0.110144	0.0780047	0.0940743	0.0160696
204	I12	H3 1-19	R2me2s	K4me1	R8me2a	K9me3	0.118514	0.0689655	0.0937395	0.024774
239	J23	H3 16-35	R26Citr				0.121192	0.0659525	0.0935721	0.0276197
249	K9	H3 16-35	R26me2s	S28P			0.0893873	0.0974222	0.0934047	0.00401741
72	C24	H3 1-19	K9me3	T11P			0.0980917	0.088383	0.0932374	0.00485437
114	E18	H3 1-19	R2me2a	K4me3	K9me2		0.125209	0.0602611	0.0927352	0.0324741
206	I14	H3 1-19	R2me2s	K4me3	R8me2a	K9me3	0.107131	0.0776699	0.0924004	0.0147305
250	K10	H3 16-35	R26me2a	K27me1			0.0813525	0.101774	0.0915634	0.0102109
342	O6	H4 11-30	R24me2a	K20me3			0.0609307	0.122196	0.0915634	0.0306327
252	K12	H3 16-35	R26me2a	K27me3			0.0863743	0.0964178	0.091396	0.00502176
164	G20	H3 1-19	R2me2s	K4me1	R8me2s	K9me2	0.129561	0.0528959	0.0912287	0.0383328
237	J21	H3 16-35	R26me2s				0.1078	0.0743221	0.0910613	0.0167392
48	B24	H3 1-19	R8me2s	K9me2			0.106127	0.0756612	0.0908939	0.0152327
165	G21	H3 1-19	R2me2s	K4me2	R8me2s	K9me2	0.116505	0.0652829	0.0908939	0.025611
240	J24	H3 16-35	K27me1				0.0967526	0.0850351	0.0908939	0.00585872
189	H21	H3 1-19	R2me2s	K4me2	R8me2a	K9me1	0.112487	0.0686307	0.0905591	0.0219284
236	J20	H3 16-35	unmod				0.122531	0.0539002	0.0882156	0.0343154
160	G16	H3 1-19	R2me2a	K4me1	R8me2s	K9me1	0.106796	0.0686307	0.0877134	0.0190827
106	E10	H3 1-19	R2me2a	K4me3	R8me2a		0.106796	0.0682959	0.087546	0.0192501
349	O13	H2a 1-19	S1P				0.0803482	0.0940743	0.0872112	0.00686307
132	F12	H3 1-19	K4me1	R8me2s	K9me2		0.0903917	0.0830264	0.0867091	0.00368262
166	G22	H3 1-19	R2me2s	K4me3	R8me2s	K9me2	0.114161	0.0585872	0.0863743	0.0277871
284	L20	H4 1-19	S1P	R3me2s			0.116505	0.0555742	0.0860395	0.0304653
144	F24	H3 1-19	K4me1	R8me2a	K9me3		0.106127	0.0656177	0.0858721	0.0202544
141	F21	H3 1-19	K4me2	R8me2s	K9me3		0.112487	0.0585872	0.0855373	0.0269501
138	F18	H3 1-19	K4me3	R8me2a	K9me2		0.114831	0.0518915	0.0833612	0.0314697
192	H24	H3 1-19	R2me2a	K4me1	R8me2a	K9me1	0.0937395	0.0709742	0.0823569	0.0113827
365	P5	H2b 1-19	K5ac				0.0890526	0.0749916	0.0820221	0.00703046
118	E22	H3 1-19	R2me2s	K4me3	K9me3		0.102444	0.0592568	0.0808503	0.0215936
168	G24	H3 1-19	R2me2a	K4me1	R8me2s	K9me2	0.105792	0.0552394	0.0805156	0.0252762
255	K15	H3 16-35	R26Citr	K27me1			0.0954135	0.0646133	0.0800134	0.0154001
209	I17	H3 1-19	R2me2a	K4me2	R8me2a	K9me3	0.0990961	0.0592568	0.0791764	0.0199197
208	I16	H3 1-19	R2me2a	K4me1	R8me2a	K9me3	0.0847004	0.0729829	0.0788416	0.00585872
210	I18	H3 1-19	R2me2a	K4me3	R8me2a	K9me3	0.0843656	0.0723134	0.0783395	0.00602611
258	K18	H3 16-35	R26Citr	S28P			0.106796	0.0488785	0.0778373	0.0289588
310	M22	H4 11-30	R17me2a				0.075996	0.079009	0.0775025	0.00150653
268	L4	H3 16-35	R26me2a	K27me2	S28P		0.0813525	0.0729829	0.0771677	0.0041848
285	L21	H4 1-19	S1P	R3me2a			0.10144	0.0528959	0.0771677	0.0242718
256	K16	H3 16-35	R26Citr	K27me2			0.0763308	0.075996	0.0761634	0.000167392
190	H22	H3 1-19	R2me2s	K4me3	R8me2a	K9me1	0.0994309	0.0522263	0.0758286	0.0236023
312	M24	H4 11-30	R19me2a				0.0877134	0.0629394	0.0753264	0.012387
257	K17	H3 16-35	R26Citr	K27me3			0.0897221	0.0539002	0.0718112	0.0179109
309	M21	H4 11-30	R17me2s				0.0816873	0.061935	0.0718112	0.00987613
269	L5	H3 16-35	R26me2a	K27me3	S28P		0.0900569	0.0515567	0.0708068	0.0192501
254	K14	H3 16-35	R26me2a	S28P			0.0850351	0.0555742	0.0703046	0.0147305
162	G18	H3 1-19	R2me2a	K4me3	R8me2s	K9me1	0.0860395	0.0485437	0.0672916	0.0187479
348	O12	H2a 1-19	unmod				0.0572481	0.0763308	0.0667894	0.00954135
238	J22	H3 16-35	R26me2a				0.0800134	0.0518915	0.0659525	0.0140609
267	L3	H3 16-35	R26me2a	K27me1	S28P		0.0706394	0.0595916	0.0651155	0.00552394
270	L6	H3 16-35	R26me2a	K27ac	S28P		0.075996	0.0532307	0.0646133	0.0113827
336	N24	H4 11-30	R19me2s	K20me1			0.0716438	0.0565785	0.0641111	0.00753264
334	N22	H4 11-30	R19me2a	K20me3			0.0756612	0.0525611	0.0641111	0.01155
344	O8	H4 11-30	R24me2s	K20me1			0.0441915	0.0786742	0.0614329	0.0172414
259	K19	H3 16-35	K27me1	S28P			0.0699699	0.0522263	0.0610981	0.00887178
345	O9	H4 11-30	R24me2s	K20me2			0.0616003	0.0592568	0.0604285	0.00117174
266	L2	H3 16-35	R26me2s	K27ac	S28P		0.0549046	0.0646133	0.059759	0.00485437
332	N20	H4 11-30	R19me2a	K20me1			0.071309	0.046535	0.058922	0.012387
263	K23	H3 16-35	R26me2s	K27me1	S28P		0.0810177	0.0284566	0.0547372	0.0262805
262	K22	H3 16-35	K27ac	S28P			0.0693003	0.0391697	0.054235	0.0150653
346	O10	H4 11-30	R24me2s	K20me3			0.0488785	0.0508872	0.0498828	0.00100435
261	K21	H3 16-35	K27me3	S28P			0.0676264	0.0301306	0.0488785	0.0187479
367	P7	H2b 1-19	S14P				0.049548	0.0478741	0.0487111	0.00083696
244	K4	H3 16-35	S28P				0.0539002	0.0358219	0.0448611	0.00903917
260	K20	H3 16-35	K27me2	S28P			0.0562437	0.0321393	0.0441915	0.0120522
264	K24	H3 16-35	R26me2s	K27me2	S28P		0.0595916	0.0257784	0.042685	0.0169066
265	L1	H3 16-35	R26me2s	K27me3	S28P		0.0314697	0.0478741	0.0396719	0.00820221
364	P4	H2b 1-19	unmod				0.0448611	0.0237697	0.0343154	0.0105457
370	P10	H2b 1-19	K5ac	S14P			0.0565785	0.00401741	0.030298	0.0262805
375	P15	H2b 1-19	K5ac	K12ac	S14P		0.0502176	0.00870439	0.029461	0.0207566
381	P21		c-Myc control				0.0214262	0.0207566	0.0210914	0.000334784
382	P22		Negative control				0.0184131	0.0214262	0.0199197	0.00150653
372	P12	H2b 1-19	K12ac	S14P			0.0154001	0.0083696	0.0118848	0.00351523
380	P20		Biotin control				0.00167392	0	0.00083696	0.00083696

## Sheet: Ibd1_Data_sets_Average
Average Peptide Intensity Data					Very strong,	≥0.8		Tt does not have it		Ibd1 Strongly recognizes H3K14ac and H4K20ac						0-5 %	335
Ibd1_A_20sec and Ibd1_B_22					Strong	≥0.6		H4K8ac in common		Ibd1 Very strongly recognizes H3K14ac and its combinations						5-10 %	42
					Weak	≥0.4		H4kK20 in common		Ibd1 Very strongly recognizes H4K8ac and its combinations						10 - 20 %	7
					Very weak	≥0.2		H3K14ac in common								20 - 30 %	0
					no spot	≥0		Resembles H4								30 - 40 %	0
							Ibd1_A_20sec		Ibd1_B_22				Ibd1_A_20sec	Ibd1_B_22		40 - 50 %	0
Peptide No.	Location	Name	Mod 1	Mod 2	Mod 3	Mod 4	Intensity left	Intensity right	Intensity left	Intensity right	Intensity av.	Intensity	Error	Error	Error av.	Error range
76	D4	H3 1-19	K9ac	K14ac			1	0.962487	0.997322	0.837965	0.949443	Very	0.0187563	0.0796786	0.0492175	0-5 %
362	P2	H2a 1-19	K5ac	K9ac	K13ac		0.999662	0.954376	0.804821	0.916974	0.918958	Very	0.0226428	0.0560763	0.0393596	0-5 %
303	M15	H4 1-19	R3me2s	K5ac	K8ac	K12ac	0.891517	0.965191	0.912956	0.822564	0.898057	Very	0.0368368	0.0451958	0.0410163	0-5 %
305	M17	H4 1-19	K5ac	K8ac	K12ac	K16ac	0.941534	0.914498	0.751925	0.935721	0.88592	Very	0.0135181	0.0918982	0.0527082	0-5 %
73	D1	H3 1-19	K9me3	K14ac			0.996958	0.957418	1	0.564111	0.879622	Very	0.0197702	0.217944	0.118857	10 - 20 %
78	D6	H3 1-19	S10P	K14ac			0.97026	0.702264	0.967861	0.870773	0.87779	Very	0.133998	0.0485437	0.0912708	5-10 %
299	M11	H4 1-19	K5ac	K8ac	K12ac		0.939507	0.996958	0.683964	0.736525	0.839238	Very	0.0287259	0.0262805	0.0275032	0-5 %
79	D7	H3 1-19	T11P	K14ac			0.91585	0.730652	0.921661	0.722129	0.822573	Very	0.0925989	0.0997657	0.0961823	5-10 %
363	P3	H2a 1-19	S1P	K5ac	K9ac	K13ac	0.999662	0.871916	0.864412	0.536994	0.818246	Very	0.0638729	0.163709	0.113791	10 - 20 %
361	P1	H2a 1-19	S1P	K9ac	K13ac		0.994255	0.878675	0.786408	0.563776	0.805779	Very	0.0577898	0.111316	0.0845527	5-10 %
304	M16	H4 1-19	R3me2a	K5ac	K8ac	K12ac	0.834741	0.68807	0.870773	0.551055	0.73616	Strong	0.0733356	0.159859	0.116597	10 - 20 %
331	N19	H4 11-30	K12ac	K16ac	K20ac		0.851301	0.521122	0.808504	0.529628	0.677639	Strong	0.16509	0.139438	0.152264	10 - 20 %
292	M4	H4 1-19	K8ac	K12ac			0.780669	0.660358	0.618346	0.631068	0.67261	Strong	0.0601555	0.00636089	0.0332582	0-5 %
300	M12	H4 1-19	K8ac	K12ac	K16ac		0.891517	0.651571	0.73686	0.392702	0.668163	Strong	0.119973	0.172079	0.146026	10 - 20 %
383	P23		Background 1				0.747212	0.801284	0.385671	0.665551	0.64993	Strong	0.0270362	0.13994	0.083488	5-10 %
19	A19	H3 1-19	K14ac				0.650558	0.361609	0.833947	0.746234	0.648087	Strong	0.144474	0.0438567	0.0941656	5-10 %
316	N4	H4 11-30	K20ac				0.7293	0.584657	0.391363	0.645798	0.58778	Strong	0.0723217	0.127218	0.0997698	5-10 %
70	C22	H3 1-19	K9me2	K14ac			0.616087	0.365326	0.628724	0.690994	0.575283	Strong	0.12538	0.0311349	0.0782576	5-10 %
358	O22	H2a 1-19	K9ac	K13ac			0.556269	0.641771	0.428189	0.653498	0.569932	Strong	0.0427509	0.112655	0.0777029	5-10 %
291	M3	H4 1-19	K5ac	K8ac			0.662048	0.581615	0.511215	0.517576	0.568114	Strong	0.0402163	0.00318044	0.0216984	0-5 %
360	O24	H2a 1-19	S1P	K5ac	K13ac		0.599865	0.632984	0.411784	0.572816	0.554362	Strong	0.0165597	0.0805156	0.0485376	0-5 %
67	C19	H3 1-19	K9me1	K14ac			0.627239	0.449138	0.607968	0.515902	0.550062	Strong	0.0890504	0.0460328	0.0675416	5-10 %
294	M6	H4 1-19	K12ac	K16ac			0.642447	0.581615	0.495146	0.466354	0.54639	Strong	0.0304157	0.0143957	0.0224057	0-5 %
327	N15	H4 11-30	K16ac	K20ac			0.644137	0.620142	0.40241	0.470372	0.534265	Weak	0.0119973	0.0339806	0.0229889	0-5 %
297	M9	H4 1-19	R3me2s	K5ac	K8ac		0.556269	0.616087	0.454637	0.500837	0.531957	Weak	0.0299087	0.0231001	0.0265044	0-5 %
339	O3	H4 11-30	R19me2s	K20ac			0.712065	0.640081	0.415467	0.334449	0.525516	Weak	0.0359919	0.0405089	0.0382504	0-5 %
357	O21	H2a 1-19	K5ac	K13ac			0.588374	0.546806	0.507867	0.420154	0.515801	Weak	0.0207841	0.0438567	0.0323204	0-5 %
379	P19	H2b 1-19	K5ac	K12ac	S14P	K15ac	0.617438	0.680297	0.349849	0.411784	0.514842	Weak	0.0314296	0.0309675	0.0311985	0-5 %
301	M13	H4 1-19	S1P	R3me2s	K5ac	K8ac	0.529233	0.564042	0.341815	0.445263	0.470088	Weak	0.0174045	0.0517241	0.0345643	0-5 %
298	M10	H4 1-19	R3me2a	K5ac	K8ac		0.567083	0.525177	0.355541	0.432206	0.470002	Weak	0.020953	0.0383328	0.0296429	0-5 %
293	M5	H4 1-19	K8ac	K16ac			0.582291	0.524502	0.345832	0.422497	0.468781	Weak	0.0288949	0.0383328	0.0336138	0-5 %
355	O19	H2a 1-19	S1P	K13ac			0.504562	0.574856	0.350519	0.442585	0.468131	Weak	0.035147	0.0460328	0.0405899	0-5 %
347	O11	H4 11-30	R24me2s	K20ac			0.561	0.564042	0.28691	0.375293	0.446811	Weak	0.00152078	0.0441915	0.0228561	0-5 %
275	L11	H3 26-45	K36ac				0.53464	0.557283	0.356545	0.296284	0.436188	Weak	0.0113214	0.0301306	0.020726	0-5 %
230	J14	H3 7-26	K14ac	K18ac			0.571815	0.386617	0.330097	0.440576	0.432276	Weak	0.0925989	0.0552394	0.0739191	5-10 %
378	P18	H2b 1-19	K12ac	S14P	K15ac		0.517067	0.564042	0.334784	0.305658	0.430388	Weak	0.0234877	0.0145631	0.0190254	0-5 %
374	P14	H2b 1-19	S14P	K15ac			0.571477	0.641433	0.314697	0.186809	0.428604	Weak	0.034978	0.0639438	0.0494609	0-5 %
335	N23	H4 11-30	R19me2a	K20ac			0.598175	0.354512	0.277536	0.482089	0.428078	Weak	0.121832	0.102277	0.112054	10 - 20 %
352	O16	H2a 1-19	K13ac				0.46705	0.554917	0.267158	0.33311	0.405559	Weak	0.0439338	0.0329762	0.038455	0-5 %
302	M14	H4 1-19	S1P	R3me2a	K5ac	K8ac	0.470429	0.501183	0.281888	0.354202	0.401925	Weak	0.0153768	0.0361567	0.0257667	0-5 %
343	O7	H4 11-30	R24me2a	K20ac			0.507266	0.497127	0.264145	0.312354	0.395223	Weak	0.00506928	0.0241045	0.0145869	0-5 %
243	K3	H3 16-35	K27ac				0.538696	0.440014	0.298627	0.261466	0.384701	Weak	0.049341	0.0185805	0.0339608	0-5 %
341	O5	H4 11-30	R24me2a	K20me2			0.312268	0.306522	0.0800134	0.787747	0.371638	Weak	0.00287259	0.353867	0.17837	10 - 20 %
221	J5	H3 7-26	K14ac				0.430213	0.385941	0.370606	0.294945	0.370426	Weak	0.0221359	0.0378306	0.0299832	0-5 %
359	O23	H2a 1-19	S1P	K5ac	K9ac		0.445759	0.433592	0.280549	0.31001	0.367478	Weak	0.00608314	0.0147305	0.0104068	0-5 %
319	N7	H4 11-30	K12ac	K16ac			0.488341	0.518756	0.167727	0.294945	0.367442	Weak	0.0152078	0.063609	0.0394084	0-5 %
356	O20	H2a 1-19	K5ac	K9ac			0.447448	0.485637	0.29528	0.228992	0.364339	Weak	0.0190943	0.0331436	0.026119	0-5 %
123	F3	H3 1-19	R2me2a	K4ac	K9ac		0.452518	0.330855	0.400402	0.254771	0.359636	Weak	0.0608314	0.0728155	0.0668234	5-10 %
329	N17	H4 11-30	K12ac	K16ac	K20me2		0.484285	0.429537	0.22464	0.284232	0.355673	Weak	0.0273741	0.0297958	0.028585	0-5 %
289	M1	H4 1-19	R3me2a	K5ac			0.436296	0.401825	0.290927	0.281219	0.352567	Weak	0.0172356	0.00485437	0.011045	0-5 %
235	J19	H3 7-26	K14ac	R17me2a	K18ac		0.440689	0.236228	0.366589	0.339136	0.345661	Weak	0.10223	0.0137261	0.0579783	5-10 %
234	J18	H3 7-26	K14ac	R17me2s	K18ac		0.416357	0.29706	0.304988	0.359893	0.344574	Very weak	0.0596485	0.0274523	0.0435504	0-5 %
377	P17	H2b 1-19	K5ac	S14P	K15ac		0.504224	0.473133	0.203883	0.183796	0.341259	Very weak	0.0155458	0.0100435	0.0127947	0-5 %
376	P16	H2b 1-19	K5ac	K12ac	K15ac		0.424806	0.505914	0.259458	0.17007	0.340062	Very weak	0.0405543	0.0446937	0.042624	0-5 %
223	J7	H3 7-26	K14ac	T11P			0.40926	0.374451	0.284901	0.276866	0.33637	Very weak	0.0174045	0.00401741	0.010711	0-5 %
222	J6	H3 7-26	K14ac	S10P			0.403177	0.379858	0.289923	0.241379	0.328584	Very weak	0.0116593	0.0242718	0.0179656	0-5 %
295	M7	H4 1-19	S1P	R3me2s	K5ac		0.408246	0.419736	0.236023	0.249079	0.328271	Very weak	0.00574519	0.00652829	0.00613674	0-5 %
219	J3	H3 1-19	R2me2a	K4ac	R8me2a	K9ac	0.406218	0.397769	0.262471	0.239036	0.326374	Very weak	0.0042244	0.0117174	0.00797092	0-5 %
330	N18	H4 11-30	K12ac	K16ac	K20me3		0.37952	0.403177	0.24841	0.254101	0.321302	Very weak	0.0118283	0.00284566	0.00733699	0-5 %
282	L18	H4 1-19	K12ac				0.399121	0.271375	0.320723	0.277871	0.317273	Very weak	0.0638729	0.0214262	0.0426496	0-5 %
373	P13	H2b 1-19	K12ac	K15ac			0.430213	0.465022	0.178775	0.172079	0.311522	Very weak	0.0174045	0.00334784	0.0103762	0-5 %
328	N16	H4 11-30	K12ac	K16ac	K20me1		0.413991	0.390672	0.227318	0.210244	0.310557	Very weak	0.0116593	0.00853699	0.0100982	0-5 %
147	G3	H3 1-19	K4ac	R8me2a	K9me3		0.406556	0.33829	0.273184	0.197188	0.303804	Very weak	0.0341332	0.037998	0.0360656	0-5 %
280	L16	H4 1-19	K5ac				0.372423	0.314633	0.265149	0.261466	0.303418	Very weak	0.0288949	0.00184131	0.0153681	0-5 %
290	M2	H4 1-19	R3me2a	K8ac			0.382224	0.359243	0.251088	0.217944	0.302625	Very weak	0.0114904	0.0165718	0.0140311	0-5 %
371	P11	H2b 1-19	K5ac	K15ac			0.482595	0.458263	0.13994	0.127888	0.302171	Very weak	0.0121663	0.00602611	0.0090962	0-5 %
227	J11	H3 7-26	K18ac				0.381548	0.356877	0.224305	0.245062	0.301948	Very weak	0.0123352	0.0103783	0.0113568	0-5 %
228	J12	H3 7-26	K14ac	R17me2s			0.376816	0.312606	0.244392	0.259458	0.298318	Very weak	0.0321054	0.00753264	0.019819	0-5 %
121	F1	H3 1-19	R2me2a	K4me2	K9ac		0.373437	0.258533	0.359223	0.175092	0.291571	Very weak	0.0574518	0.0920656	0.0747587	5-10 %
368	P8	H2b 1-19	K15ac				0.500845	0.399797	0.161701	0.1001	0.290611	Very weak	0.0505238	0.0308001	0.040662	0-5 %
199	I7	H3 1-19	R2me2s	K4ac	R8me2a	K9me2	0.395742	0.357553	0.198192	0.208236	0.289931	Very weak	0.0190943	0.00502176	0.012058	0-5 %
296	M8	H4 1-19	S1P	R3me2a	K5ac		0.390672	0.358905	0.145296	0.254101	0.287244	Very weak	0.0158837	0.0544024	0.0351431	0-5 %
171	H3	H3 1-19	R2me2a	K4ac	R8me2s	K9me2	0.383913	0.328489	0.235688	0.19384	0.285483	Very weak	0.0277121	0.020924	0.024318	0-5 %
217	J1	H3 1-19	R2me2a	K4me2	R8me2a	K9ac	0.409936	0.301115	0.236692	0.182792	0.282634	Very weak	0.0544103	0.0269501	0.0406802	0-5 %
155	G11	H3 1-19	K4ac	R8me2a	K9ac		0.348091	0.281514	0.241379	0.251423	0.280602	Very weak	0.0332883	0.00502176	0.019155	0-5 %
151	G7	H3 1-19	K4ac	R8me2s	K9ac		0.370395	0.303143	0.245731	0.20221	0.28037	Very weak	0.0336262	0.021761	0.0276936	0-5 %
50	C2	H3 1-19	R8me2s	K9ac			0.399121	0.200743	0.321058	0.200536	0.280365	Very weak	0.0991889	0.0602611	0.079725	5-10 %
288	L24	H4 1-19	R3me2s	K8ac			0.403515	0.129098	0.301975	0.285236	0.279956	Very weak	0.137209	0.0083696	0.0727891	5-10 %
122	F2	H3 1-19	R2me2a	K4me3	K9ac		0.350456	0.273403	0.304988	0.185805	0.278663	Very weak	0.0385265	0.0595916	0.049059	0-5 %
314	N2	H4 11-30	K20me2				0.409936	0.383238	0.167057	0.149314	0.277386	Very weak	0.0133491	0.00887178	0.0111104	0-5 %
248	K8	H3 16-35	R26me2s	K27ac			0.353836	0.345387	0.20991	0.19384	0.275743	Very weak	0.0042244	0.00803482	0.00612961	0-5 %
384	P24		Background 2				0.384251	0.393714	0.14697	0.176096	0.275258	Very weak	0.00473133	0.0145631	0.00964722	0-5 %
203	I11	H3 1-19	R2me2a	K4ac	R8me2a	K9me2	0.365326	0.312268	0.216605	0.205892	0.275023	Very weak	0.0265292	0.00535654	0.0159429	0-5 %
253	K13	H3 16-35	R26me2a	K27ac			0.327138	0.363636	0.206227	0.198192	0.273798	Very weak	0.0182494	0.00401741	0.0111334	0-5 %
281	L17	H4 1-19	K8ac				0.346063	0.288273	0.247405	0.206897	0.272159	Very weak	0.0288949	0.0202544	0.0245747	0-5 %
351	O15	H2a 1-19	K9ac				0.353836	0.422778	0.175427	0.135922	0.271991	Very weak	0.0344711	0.0197523	0.0271117	0-5 %
325	N13	H4 11-30	K16ac	K20me2			0.408584	0.403515	0.118514	0.149983	0.270149	Very weak	0.00253464	0.0157348	0.00913474	0-5 %
354	O18	H2a 1-19	S1P	K9ac			0.363974	0.376816	0.166388	0.165383	0.26814	Very weak	0.00642109	0.000502176	0.00346163	0-5 %
315	N3	H4 11-30	K20me3				0.402501	0.354174	0.168731	0.142953	0.26709	Very weak	0.0241636	0.0128892	0.0185264	0-5 %
323	N11	H4 11-30	K16ac	R19me2a			0.406894	0.37952	0.128892	0.143622	0.264732	Very weak	0.0136871	0.00736525	0.0105262	0-5 %
369	P9	H2b 1-19	K5ac	K12ac			0.439338	0.39439	0.12454	0.0910613	0.262332	Very weak	0.0224738	0.0167392	0.0196065	0-5 %
229	J13	H3 7-26	K14ac	R17me2a			0.340656	0.286921	0.196853	0.222966	0.261849	Very weak	0.0268672	0.0130566	0.0199619	0-5 %
350	O14	H2a 1-19	K5ac				0.371747	0.417709	0.11617	0.137596	0.260806	Very weak	0.0229807	0.0107131	0.0168469	0-5 %
175	H7	H3 1-19	R2me2s	K4ac	R8me2s	K9me3	0.343697	0.321054	0.215936	0.159022	0.259927	Very weak	0.0113214	0.0284566	0.019889	0-5 %
366	P6	H2b 1-19	K12ac				0.410274	0.373775	0.129227	0.121527	0.2587	Very weak	0.0182494	0.00385002	0.0110497	0-5 %
353	O17	H2a 1-19	S1P	K5ac			0.388645	0.383238	0.140944	0.1155	0.257082	Very weak	0.00270362	0.0127218	0.0077127	0-5 %
337	O1	H4 11-30	R19me2s	K20me2			0.398107	0.36803	0.128557	0.122531	0.254306	Very weak	0.0150389	0.00301306	0.00902596	0-5 %
29	B5	H3 1-19	R2me2a	K4ac			0.299425	0.201419	0.318714	0.192836	0.253099	Very weak	0.049003	0.0629394	0.0559712	5-10 %
321	N9	H4 11-30	K16ac	R17me2a			0.395404	0.359919	0.126214	0.126548	0.252021	Very weak	0.0177425	0.000167392	0.00895494	0-5 %
322	N10	H4 11-30	K16ac	R19me2s			0.391686	0.357215	0.135253	0.123535	0.251922	Very weak	0.0172356	0.00585872	0.0115471	0-5 %
103	E7	H3 1-19	R2me2s	K4ac	R8me2s		0.322068	0.29368	0.238031	0.152996	0.251694	Very weak	0.014194	0.0425176	0.0283558	0-5 %
232	J16	H3 7-26	R17me2a	K18ac			0.344035	0.253464	0.212588	0.195514	0.2514	Very weak	0.0452856	0.00853699	0.0269113	0-5 %
324	N12	H4 11-30	K16ac	K20me1			0.405204	0.356539	0.129561	0.109474	0.250195	Very weak	0.0243325	0.0100435	0.017188	0-5 %
320	N8	H4 11-30	K16ac	R17me2s			0.391686	0.374451	0.0927352	0.131235	0.247527	Very weak	0.00861778	0.0192501	0.0139339	0-5 %
218	J2	H3 1-19	R2me2a	K4me3	R8me2a	K9ac	0.323082	0.297398	0.18547	0.182457	0.247102	Very weak	0.0128422	0.00150653	0.00717435	0-5 %
179	H11	H3 1-19	R2me2a	K4ac	R8me2s	K9me3	0.334235	0.258533	0.217275	0.178105	0.247037	Very weak	0.0378506	0.0195849	0.0287177	0-5 %
97	E1	H3 1-19	R8me2a	K9me2	S10P	T11P	0.340318	0.238594	0.27854	0.130566	0.247004	Very weak	0.0508618	0.0739873	0.0624245	5-10 %
326	N14	H4 11-30	K16ac	K20me3			0.356877	0.352484	0.121861	0.153331	0.246138	Very weak	0.00219669	0.0157348	0.00896577	0-5 %
139	F19	H3 1-19	K4ac	R8me2a	K9me2		0.325448	0.206151	0.260462	0.183127	0.243797	Very weak	0.0596485	0.0386676	0.049158	0-5 %
338	O2	H4 11-30	R19me2s	K20me3			0.332207	0.371071	0.161701	0.109809	0.243697	Very weak	0.0194322	0.0259458	0.022689	0-5 %
183	H15	H3 1-19	R2me2s	K4ac	R8me2s	K9ac	0.337276	0.273065	0.18614	0.171744	0.242056	Very weak	0.0321054	0.00719786	0.0196516	0-5 %
220	J4	H3 7-26	unmod				0.335586	0.322744	0.156344	0.151657	0.241583	Very weak	0.00642109	0.00234349	0.00438229	0-5 %
148	G4	H3 1-19	K4me1	R8me2s	K9ac		0.330179	0.276445	0.207901	0.150318	0.241211	Very weak	0.0268672	0.0287914	0.0278293	0-5 %
207	I15	H3 1-19	R2me2s	K4ac	R8me2a	K9me3	0.321392	0.258195	0.191162	0.187814	0.239641	Very weak	0.0315985	0.00167392	0.0166362	0-5 %
224	J8	H3 7-26	R17me2s				0.333897	0.296046	0.192166	0.135253	0.23934	Very weak	0.0189253	0.0284566	0.023691	0-5 %
150	G6	H3 1-19	K4me3	R8me2s	K9ac		0.344035	0.260899	0.203214	0.147975	0.239031	Very weak	0.0415681	0.0276197	0.0345939	0-5 %
213	I21	H3 1-19	R2me2s	K4me2	R8me2a	K9ac	0.280838	0.227442	0.169066	0.27854	0.238972	Very weak	0.0266982	0.0547372	0.0407177	0-5 %
286	L22	H4 1-19	S1P	K5ac			0.351132	0.12707	0.242384	0.231671	0.238064	Very weak	0.112031	0.00535654	0.0586938	5-10 %
307	M19	H4 11-30	K12ac				0.345725	0.237242	0.220623	0.143957	0.236887	Very weak	0.0542413	0.0383328	0.046287	0-5 %
75	D3	H3 1-19	K9ac	T11P			0.360933	0.204461	0.252762	0.122531	0.235172	Very weak	0.0782359	0.0651155	0.0716757	5-10 %
318	N6	H4 11-30	R24me2s				0.356539	0.36296	0.0934047	0.127218	0.235031	Very weak	0.00321054	0.0169066	0.0100586	0-5 %
273	L9	H3 26-45	K36me2				0.336262	0.320041	0.153331	0.129227	0.234715	Very weak	0.00811085	0.0120522	0.0100815	0-5 %
149	G5	H3 1-19	K4me2	R8me2s	K9ac		0.339642	0.276445	0.181788	0.13994	0.234453	Very weak	0.0315985	0.020924	0.0262613	0-5 %
195	I3	H3 1-19	R2me2a	K4ac	R8me2a	K9me1	0.347753	0.291991	0.136592	0.159022	0.233839	Very weak	0.027881	0.0112153	0.0195482	0-5 %
56	C8	H3 1-19	R8me2a	K9ac			0.302805	0.186549	0.264145	0.180114	0.233403	Very weak	0.0581277	0.0420154	0.0500716	0-5 %
272	L8	H3 26-45	K36me1				0.305171	0.317675	0.155675	0.152327	0.232712	Very weak	0.00625211	0.00167392	0.00396302	0-5 %
233	J17	H3 7-26	R17Citr	K18ac			0.345725	0.218655	0.199531	0.164044	0.231989	Very weak	0.063535	0.0177436	0.0406393	0-5 %
25	B1	H3 1-19	R2me2a	T3P			0.299088	0.15512	0.327419	0.140609	0.230559	Very weak	0.0719838	0.0934047	0.0826943	5-10 %
231	J15	H3 7-26	R17me2s	K18ac			0.319027	0.242987	0.182457	0.176766	0.230309	Very weak	0.0380196	0.00284566	0.0204326	0-5 %
215	I23	H3 1-19	R2me2s	K4ac	R8me2a	K9ac	0.347753	0.0925988	0.269501	0.197523	0.226844	Very weak	0.127577	0.0359893	0.0817831	5-10 %
271	L7	H3 26-45	unmod				0.307198	0.32342	0.14697	0.128557	0.226536	Very weak	0.00811085	0.00920656	0.0086587	0-5 %
340	O4	H4 11-30	R24me2a	K20me1			0.319027	0.287597	0.0887178	0.209575	0.226229	Very weak	0.0157148	0.0604285	0.0380716	0-5 %
287	L23	H4 1-19	R3me2s	K5ac			0.314633	0.0969922	0.226984	0.265819	0.226107	Very weak	0.108821	0.0194175	0.064119	5-10 %
154	G10	H3 1-19	K4me3	R8me2a	K9ac		0.275093	0.255154	0.171075	0.20154	0.225715	Very weak	0.00996958	0.0152327	0.0126011	0-5 %
115	E19	H3 1-19	R2me2a	K4ac	K9me2		0.303143	0.204461	0.246401	0.145296	0.224825	Very weak	0.049341	0.0505524	0.0499467	0-5 %
152	G8	H3 1-19	K4me1	R8me2a	K9ac		0.298074	0.263941	0.186475	0.150318	0.224702	Very weak	0.0170666	0.0180783	0.0175725	0-5 %
182	H14	H3 1-19	R2me2s	K4me3	R8me2s	K9ac	0.318689	0.246367	0.193505	0.138266	0.224207	Very weak	0.0361609	0.0276197	0.0318903	0-5 %
344	O8	H4 11-30	R24me2s	K20me1			0.426833	0.343021	0.0441915	0.0786742	0.22318	Very weak	0.041906	0.0172414	0.0295737	0-5 %
241	K1	H3 16-35	K27me2				0.369044	0.286245	0.127888	0.107131	0.222577	Very weak	0.0413991	0.0103783	0.0258887	0-5 %
313	N1	H4 11-30	K20me1				0.32511	0.340994	0.0990961	0.122531	0.221933	Very weak	0.00794187	0.0117174	0.00982966	0-5 %
51	C3	H3 1-19	R8me2s	S10P			0.320041	0.173031	0.251088	0.140944	0.221276	Very weak	0.0735046	0.055072	0.0642883	5-10 %
317	N5	H4 11-30	R24me2a				0.343021	0.324772	0.0800134	0.136257	0.221016	Very weak	0.0091247	0.0281219	0.0186233	0-5 %
169	H1	H3 1-19	R2me2a	K4me2	R8me2s	K9me2	0.330855	0.247719	0.185805	0.119518	0.220974	Very weak	0.0415681	0.0331436	0.0373559	0-5 %
49	C1	H3 1-19	R8me2s	K9me3			0.316661	0.17979	0.270171	0.117174	0.220949	Very weak	0.0684353	0.0764982	0.0724667	5-10 %
153	G9	H3 1-19	K4me2	R8me2a	K9ac		0.312268	0.246029	0.183796	0.141614	0.220927	Very weak	0.0331193	0.0210914	0.0271053	0-5 %
225	J9	H3 7-26	R17me2a				0.30686	0.247719	0.168062	0.157683	0.220081	Very weak	0.0295708	0.00518915	0.01738	0-5 %
211	I19	H3 1-19	R2me2a	K4ac	R8me2a	K9me3	0.318689	0.162555	0.170405	0.227988	0.219909	Very weak	0.0780669	0.0287914	0.0534292	0-5 %
349	O13	H2a 1-19	S1P				0.348766	0.353498	0.0803482	0.0940743	0.219172	Very weak	0.00236566	0.00686307	0.00461437	0-5 %
98	E2	H3 1-19	R8me2a	K9me3	S10P	T11P	0.351808	0.203785	0.201875	0.11684	0.218577	Very weak	0.0740115	0.0425176	0.0582645	5-10 %
102	E6	H3 1-19	R2me2s	K4me3	R8me2s		0.317337	0.232173	0.178105	0.135588	0.215801	Very weak	0.042582	0.0212588	0.0319204	0-5 %
226	J10	H3 7-26	R17Citr				0.290977	0.277797	0.141279	0.152662	0.215678	Very weak	0.00659006	0.00569133	0.0061407	0-5 %
180	H12	H3 1-19	R2me2s	K4me1	R8me2s	K9ac	0.318351	0.228793	0.184131	0.129227	0.215126	Very weak	0.0447786	0.0274523	0.0361155	0-5 %
74	D2	H3 1-19	K9ac	S10P			0.286921	0.179115	0.233679	0.151322	0.212759	Very weak	0.0539033	0.0411784	0.0475409	0-5 %
187	H19	H3 1-19	R2me2a	K4ac	R8me2s	K9ac	0.315647	0.187563	0.215601	0.128557	0.211842	Very weak	0.0640419	0.0435219	0.0537819	0-5 %
127	F7	H3 1-19	K4ac	R8me2s	K9me1		0.31024	0.239608	0.173083	0.122531	0.211366	Very weak	0.035316	0.0252762	0.0302961	0-5 %
274	L10	H3 26-45	K36me3				0.315985	0.287597	0.104118	0.137261	0.21124	Very weak	0.014194	0.0165718	0.0153829	0-5 %
135	F15	H3 1-19	K4ac	R8me2s	K9me2		0.297736	0.223048	0.195849	0.126883	0.210879	Very weak	0.0373437	0.0344828	0.0359132	0-5 %
38	B14	H3 1-19	T3P	K4ac			0.275431	0.189253	0.205557	0.171744	0.210496	Very weak	0.0430889	0.0169066	0.0299977	0-5 %
131	F11	H3 1-19	K4ac	R8me2a	K9me1		0.286921	0.235553	0.192501	0.124205	0.209795	Very weak	0.0256844	0.034148	0.0299162	0-5 %
365	P5	H2b 1-19	K5ac				0.348091	0.325448	0.0890526	0.0749916	0.209396	Very weak	0.0113214	0.00703046	0.00917593	0-5 %
348	O12	H2a 1-19	unmod				0.358229	0.345049	0.0572481	0.0763308	0.209214	Very weak	0.00659006	0.00954135	0.0080657	0-5 %
306	M18	H4 11-30	unmod				0.314633	0.221359	0.106796	0.193505	0.209073	Very weak	0.0466374	0.0433545	0.044996	0-5 %
1	A1	H3 1-19	unmod				0.266306	0.142954	0.304653	0.120857	0.208693	Very weak	0.0616762	0.0918982	0.0767872	5-10 %
34	B10	H3 1-19	R2Citr	K4ac			0.253802	0.174045	0.244727	0.160696	0.208318	Very weak	0.0398783	0.0420154	0.0409469	0-5 %
100	E4	H3 1-19	R2me2s	K4me1	R8me2s		0.300439	0.220007	0.176766	0.132909	0.20753	Very weak	0.0402163	0.0219284	0.0310723	0-5 %
242	K2	H3 16-35	K27me3				0.330855	0.272051	0.12454	0.0994309	0.206719	Very weak	0.0294018	0.0125544	0.0209781	0-5 %
184	H16	H3 1-19	R2me2a	K4me1	R8me2s	K9ac	0.304833	0.210206	0.157683	0.149314	0.205509	Very weak	0.0473133	0.0041848	0.025749	0-5 %
52	C4	H3 1-19	R8me2s	T11P			0.291991	0.171004	0.230666	0.127218	0.20522	Very weak	0.0604934	0.0517241	0.0561088	5-10 %
107	E11	H3 1-19	R2me2a	K4ac	R8me2a		0.317337	0.228793	0.151322	0.122866	0.20508	Very weak	0.0442717	0.0142283	0.02925	0-5 %
245	K5	H3 16-35	R26me2s	K27me1			0.307874	0.297736	0.106796	0.1078	0.205052	Very weak	0.00506928	0.000502176	0.00278573	0-5 %
111	E15	H3 1-19	R2me2s	K4ac	K9me1		0.287935	0.200743	0.204218	0.126548	0.204861	Very weak	0.0435958	0.0388349	0.0412154	0-5 %
16	A16	H3 1-19	K9ac				0.226766	0.235215	0.160027	0.188149	0.202539	Very weak	0.0042244	0.0140609	0.00914266	0-5 %
345	O9	H4 11-30	R24me2s	K20me2			0.348091	0.33998	0.0616003	0.0592568	0.202232	Very weak	0.00405542	0.00117174	0.00261358	0-5 %
181	H13	H3 1-19	R2me2s	K4me2	R8me2s	K9ac	0.303481	0.226428	0.151322	0.123201	0.201108	Very weak	0.0385265	0.0140609	0.0262937	0-5 %
277	L13	H4 1-19	S1P				0.257519	0.284218	0.126548	0.131235	0.19988	Very weak	0.0133491	0.00234349	0.0078463	0-5 %
119	E23	H3 1-19	R2me2s	K4ac	K9me3		0.264616	0.131125	0.218279	0.182457	0.19912	Very weak	0.0667455	0.0179109	0.0423282	0-5 %
267	L3	H3 16-35	R26me2a	K27me1	S28P		0.367354	0.298412	0.0706394	0.0595916	0.198999	Very weak	0.0344711	0.00552394	0.0199975	0-5 %
4	A4	H3 1-19	R2Citr				0.244677	0.284218	0.168396	0.0954135	0.198176	Very weak	0.0197702	0.0364915	0.0281308	0-5 %
26	B2	H3 1-19	R2me2a	K4me1			0.243325	0.149713	0.251423	0.147975	0.198109	Very weak	0.0468064	0.0517241	0.0492652	0-5 %
170	H2	H3 1-19	R2me2a	K4me3	R8me2s	K9me2	0.288273	0.217979	0.159357	0.12454	0.197537	Very weak	0.035147	0.0174088	0.0262779	0-5 %
251	K11	H3 16-35	R26me2a	K27me2			0.249409	0.267658	0.134248	0.135253	0.196642	Very weak	0.0091247	0.000502176	0.00481344	0-5 %
27	B3	H3 1-19	R2me2a	K4me2			0.262589	0.162217	0.234014	0.125879	0.196175	Very weak	0.0501859	0.0540676	0.0521267	0-5 %
9	A9	H3 1-19	K4ac				0.268334	0.160865	0.170405	0.182792	0.195599	Very weak	0.0537344	0.0061935	0.0299639	0-5 %
367	P7	H2b 1-19	S14P				0.359243	0.32342	0.049548	0.0478741	0.195021	Very weak	0.0179115	0.00083696	0.00937421	0-5 %
42	B18	H3 1-19	R2me2s	T3P	K4ac		0.252112	0.14194	0.176766	0.206227	0.194261	Very weak	0.0550862	0.0147305	0.0349083	0-5 %
62	C14	H3 1-19	R8Citr	K9ac			0.263265	0.19804	0.17074	0.144627	0.194168	Very weak	0.0326124	0.0130566	0.0228345	0-5 %
268	L4	H3 16-35	R26me2a	K27me2	S28P		0.311592	0.31024	0.0813525	0.0729829	0.194042	Very weak	0.000675904	0.0041848	0.00243035	0-5 %
77	D5	H3 1-19	S10P	T11P			0.283204	0.220345	0.176096	0.0957482	0.193848	Very weak	0.0314295	0.0401741	0.0358018	0-5 %
146	G2	H3 1-19	K4me3	R8me2a	K9me3		0.2707	0.232511	0.166388	0.101774	0.192843	Very weak	0.0190943	0.0323067	0.0257005	0-5 %
342	O6	H4 11-30	R24me2a	K20me3			0.263265	0.323082	0.0609307	0.122196	0.192368	Very weak	0.0299088	0.0306327	0.0302707	0-5 %
101	E5	H3 1-19	R2me2s	K4me2	R8me2s		0.2707	0.216627	0.174422	0.104453	0.19155	Very weak	0.0270362	0.0349849	0.0310105	0-5 %
54	C6	H3 1-19	R8me2a	K9me2			0.268672	0.151402	0.209575	0.134583	0.191058	Very weak	0.0586347	0.0374958	0.0480652	0-5 %
53	C5	H3 1-19	R8me2a	K9me1			0.262251	0.18317	0.213927	0.104453	0.19095	Very weak	0.0395404	0.0547372	0.0471388	0-5 %
172	H4	H3 1-19	R2me2s	K4me1	R8me2s	K9me3	0.300101	0.259885	0.103783	0.0980917	0.190465	Very weak	0.0201081	0.00284566	0.0114769	0-5 %
143	F23	H3 1-19	K4ac	R8me2s	K9me3		0.267996	0.125042	0.169401	0.199197	0.190409	Very weak	0.0714768	0.0148979	0.0431874	0-5 %
185	H17	H3 1-19	R2me2a	K4me2	R8me2s	K9ac	0.281176	0.205137	0.16304	0.111818	0.190293	Very weak	0.0380196	0.025611	0.0318153	0-5 %
370	P10	H2b 1-19	K5ac	S14P			0.377492	0.322744	0.0565785	0.00401741	0.190208	Very weak	0.0273741	0.0262805	0.0268273	0-5 %
196	I4	H3 1-19	R2me2s	K4me1	R8me2a	K9me2	0.285231	0.272727	0.107466	0.0937395	0.189791	Very weak	0.00625211	0.00686307	0.00655759	0-5 %
279	L15	H4 1-19	R3me2a				0.27881	0.246705	0.132574	0.0987613	0.189213	Very weak	0.0160527	0.0169066	0.0164797	0-5 %
145	G1	H3 1-19	K4me2	R8me2a	K9me3		0.285907	0.188915	0.176766	0.104453	0.18901	Very weak	0.0484961	0.0361567	0.0423264	0-5 %
364	P4	H2b 1-19	unmod				0.356201	0.331193	0.0448611	0.0237697	0.189006	Very weak	0.0125042	0.0105457	0.011525	0-5 %
32	B8	H3 1-19	R2Citr	K4me2			0.261575	0.165934	0.185805	0.13927	0.188146	Very weak	0.0478202	0.0232675	0.0355438	0-5 %
80	D8	H3 1-19	R8me2s	K9me1	S10P		0.254816	0.189929	0.182792	0.124874	0.188103	Very weak	0.0324434	0.0289588	0.0307011	0-5 %
99	E3	H3 1-19	R8me2a	K9ac	S10P	T11P	0.267996	0.210206	0.182457	0.091396	0.188014	Very weak	0.0288949	0.0455306	0.0372128	0-5 %
193	I1	H3 1-19	R2me2a	K4me2	R8me2a	K9me1	0.288611	0.212234	0.146301	0.103783	0.187732	Very weak	0.0381886	0.0212588	0.0297237	0-5 %
159	G15	H3 1-19	R2me2s	K4ac	R8me2s	K9me1	0.2805	0.216289	0.156009	0.0980917	0.187723	Very weak	0.0321054	0.0289588	0.0305321	0-5 %
246	K6	H3 16-35	R26me2s	K27me2			0.259209	0.279486	0.118179	0.0937395	0.187653	Very weak	0.0101386	0.0122196	0.0111791	0-5 %
30	B6	H3 1-19	R2Citr	T3P			0.233863	0.154106	0.206227	0.15534	0.187384	Very weak	0.0398783	0.0254436	0.032661	0-5 %
276	L12	H4 1-19	unmod				0.26732	0.272727	0.109809	0.0994309	0.187322	Very weak	0.00270362	0.00518915	0.00394638	0-5 %
197	I5	H3 1-19	R2me2s	K4me2	R8me2a	K9me2	0.249747	0.281852	0.112487	0.1001	0.186047	Very weak	0.0160527	0.0061935	0.0111231	0-5 %
198	I6	H3 1-19	R2me2s	K4me3	R8me2a	K9me2	0.282528	0.257519	0.115835	0.0880482	0.185983	Very weak	0.0125042	0.0138935	0.0131989	0-5 %
194	I2	H3 1-19	R2me2a	K4me3	R8me2a	K9me1	0.249747	0.235553	0.146301	0.110479	0.18552	Very weak	0.00709699	0.0179109	0.012504	0-5 %
28	B4	H3 1-19	R2me2a	K4me3			0.260899	0.163907	0.189488	0.127218	0.185378	Very weak	0.0484961	0.0311349	0.0398155	0-5 %
308	M20	H4 11-30	K16ac				0.316323	0.166948	0.13224	0.125544	0.185264	Very weak	0.0746874	0.00334784	0.0390176	0-5 %
173	H5	H3 1-19	R2me2s	K4me2	R8me2s	K9me3	0.248733	0.257181	0.131235	0.100435	0.184396	Very weak	0.0042244	0.0154001	0.00981223	0-5 %
202	I10	H3 1-19	R2me2a	K4me3	R8me2a	K9me2	0.267658	0.262589	0.106796	0.100435	0.184369	Very weak	0.00253464	0.00318045	0.00285754	0-5 %
333	N21	H4 11-30	R19me2a	K20me2			0.326462	0.214262	0.106796	0.0880482	0.183892	Very weak	0.0561	0.00937395	0.032737	0-5 %
346	O10	H4 11-30	R24me2s	K20me3			0.335586	0.298412	0.0488785	0.0508872	0.183441	Very weak	0.0185874	0.00100435	0.00979586	0-5 %
174	H6	H3 1-19	R2me2s	K4me3	R8me2s	K9me3	0.262251	0.261913	0.118514	0.0907265	0.183351	Very weak	0.000168976	0.0138935	0.00703126	0-5 %
186	H18	H3 1-19	R2me2a	K4me3	R8me2s	K9ac	0.283542	0.165596	0.141279	0.142283	0.183175	Very weak	0.0589726	0.000502176	0.0297374	0-5 %
124	F4	H3 1-19	K4me1	R8me2s	K9me1		0.260899	0.21122	0.161366	0.0970874	0.182643	Very weak	0.0248395	0.0321393	0.0284894	0-5 %
249	K9	H3 16-35	R26me2s	S28P			0.281852	0.261575	0.0893873	0.0974222	0.182559	Very weak	0.0101386	0.00401741	0.00707798	0-5 %
200	I8	H3 1-19	R2me2a	K4me1	R8me2a	K9me2	0.243325	0.229131	0.13994	0.117174	0.182393	Very weak	0.00709699	0.0113827	0.00923982	0-5 %
105	E9	H3 1-19	R2me2a	K4me2	R8me2a		0.26901	0.227104	0.13994	0.0843656	0.180105	Very weak	0.020953	0.0277871	0.02437	0-5 %
270	L6	H3 16-35	R26me2a	K27ac	S28P		0.289625	0.300101	0.075996	0.0532307	0.179738	Very weak	0.00523826	0.0113827	0.00831046	0-5 %
167	G23	H3 1-19	R2me2s	K4ac	R8me2s	K9me2	0.26563	0.104765	0.191831	0.156344	0.179643	Very weak	0.0804326	0.0177436	0.0490881	0-5 %
247	K7	H3 16-35	R26me2s	K27me3			0.244339	0.260561	0.117509	0.096083	0.179623	Very weak	0.00811085	0.0107131	0.00941197	0-5 %
283	L19	H4 1-19	K16ac				0.299088	0.138222	0.156344	0.123201	0.179214	Very weak	0.0804326	0.0165718	0.0485022	0-5 %
375	P15	H2b 1-19	K5ac	K12ac	S14P		0.297736	0.359243	0.0502176	0.00870439	0.178975	Very weak	0.0307536	0.0207566	0.0257551	0-5 %
55	C7	H3 1-19	R8me2a	K9me3			0.257181	0.163231	0.186475	0.104118	0.177751	Very weak	0.0469753	0.0411784	0.0440769	0-5 %
126	F6	H3 1-19	K4me3	R8me2s	K9me1		0.283542	0.188915	0.13994	0.0947439	0.176785	Very weak	0.0473133	0.0225979	0.0349556	0-5 %
31	B7	H3 1-19	R2Citr	K4me1			0.217641	0.14363	0.205223	0.137261	0.175939	Very weak	0.0370057	0.0339806	0.0354932	0-5 %
176	H8	H3 1-19	R2me2a	K4me1	R8me2s	K9me3	0.249071	0.234877	0.129227	0.0903917	0.175891	Very weak	0.00709699	0.0194175	0.0132572	0-5 %
130	F10	H3 1-19	K4me3	R8me2a	K9me1		0.26732	0.199392	0.144292	0.0897221	0.175181	Very weak	0.0339642	0.0272849	0.0306245	0-5 %
201	I9	H3 1-19	R2me2a	K4me2	R8me2a	K9me2	0.262927	0.22271	0.122531	0.0920656	0.175058	Very weak	0.0201081	0.0152327	0.0176704	0-5 %
46	B22	H3 1-19	R2me2a	T3P	K4ac		0.229807	0.0740115	0.20991	0.185805	0.174883	Very weak	0.0778979	0.0120522	0.0449751	0-5 %
278	L14	H4 1-19	R3me2s				0.198716	0.266644	0.128557	0.103783	0.174425	Very weak	0.0339642	0.012387	0.0231756	0-5 %
33	B9	H3 1-19	R2Citr	K4me3			0.249747	0.114228	0.198862	0.133914	0.174187	Very weak	0.0677594	0.0324741	0.0501167	0-5 %
2	A2	H3 1-19	R2me2s				0.228793	0.124028	0.223636	0.119518	0.173994	Very weak	0.0523826	0.0520589	0.0522207	0-5 %
250	K10	H3 16-35	R26me2a	K27me1			0.259547	0.252788	0.0813525	0.101774	0.173866	Very weak	0.00337952	0.0102109	0.00679522	0-5 %
83	D11	H3 1-19	R8me2s	K9ac	S10P		0.240622	0.205137	0.148309	0.10077	0.173709	Very weak	0.0177425	0.0237697	0.0207561	0-5 %
178	H10	H3 1-19	R2me2a	K4me3	R8me2s	K9me3	0.275769	0.209192	0.105457	0.104118	0.173634	Very weak	0.0332883	0.000669568	0.0169789	0-5 %
128	F8	H3 1-19	K4me1	R8me2a	K9me1		0.244001	0.223386	0.130901	0.0944091	0.173174	Very weak	0.0103075	0.0182457	0.0142766	0-5 %
214	I22	H3 1-19	R2me2s	K4me3	R8me2a	K9ac	0.299088	0.0858398	0.152996	0.15467	0.173148	Very weak	0.106624	0.00083696	0.0537304	0-5 %
212	I20	H3 1-19	R2me2s	K4me1	R8me2a	K9ac	0.271713	0.109834	0.13224	0.178775	0.173141	Very weak	0.0809395	0.0232675	0.0521035	0-5 %
91	D19	H3 1-19	R8me2a	K9ac	S10P		0.247043	0.164583	0.16237	0.11617	0.172541	Very weak	0.0412301	0.0231001	0.0321651	0-5 %
204	I12	H3 1-19	R2me2s	K4me1	R8me2a	K9me3	0.271713	0.229469	0.118514	0.0689655	0.172165	Very weak	0.021122	0.024774	0.022948	0-5 %
57	C9	H3 1-19	R8me2a	S10P			0.271375	0.174383	0.139605	0.103113	0.172119	Very weak	0.0484961	0.0182457	0.0333709	0-5 %
5	A5	H3 1-19	T3P				0.263603	0.146333	0.180783	0.0970874	0.171952	Very weak	0.0586347	0.041848	0.0502413	0-5 %
133	F13	H3 1-19	K4me2	R8me2s	K9me2		0.271037	0.193309	0.120857	0.1001	0.171326	Very weak	0.0388645	0.0103783	0.0246214	0-5 %
158	G14	H3 1-19	R2me2s	K4me3	R8me2s	K9me1	0.256506	0.188577	0.12387	0.114496	0.170862	Very weak	0.0339642	0.00468698	0.0193256	0-5 %
269	L5	H3 16-35	R26me2a	K27me3	S28P		0.253126	0.288611	0.0900569	0.0515567	0.170838	Very weak	0.0177425	0.0192501	0.0184963	0-5 %
81	D9	H3 1-19	R8me2s	K9me2	S10P		0.23758	0.177087	0.174088	0.0937395	0.170624	Very weak	0.0302467	0.0401741	0.0352104	0-5 %
110	E14	H3 1-19	R2me2s	K4me3	K9me1		0.269686	0.200068	0.127553	0.079009	0.169079	Very weak	0.0348091	0.0242718	0.0295404	0-5 %
125	F5	H3 1-19	K4me2	R8me2s	K9me1		0.230483	0.203447	0.152996	0.0890526	0.168995	Very weak	0.0135181	0.0319719	0.022745	0-5 %
161	G17	H3 1-19	R2me2a	K4me2	R8me2s	K9me1	0.274755	0.191281	0.1155	0.09307	0.168652	Very weak	0.0417371	0.0112153	0.0264762	0-5 %
109	E13	H3 1-19	R2me2s	K4me2	K9me1		0.288273	0.183846	0.111818	0.0903917	0.168582	Very weak	0.0522136	0.0107131	0.0314633	0-5 %
252	K12	H3 16-35	R26me2a	K27me3			0.245691	0.244001	0.0863743	0.0964178	0.168121	Very weak	0.00084488	0.00502176	0.00293332	0-5 %
157	G13	H3 1-19	R2me2s	K4me2	R8me2s	K9me1	0.267996	0.170666	0.131235	0.1001	0.167499	Very weak	0.0486651	0.0155675	0.0321163	0-5 %
82	D10	H3 1-19	R8me2s	K9me3	S10P		0.260223	0.189253	0.133914	0.0860395	0.167357	Very weak	0.035485	0.0239371	0.029711	0-5 %
120	E24	H3 1-19	R2me2a	K4me1	K9ac		0.216965	0.105779	0.152996	0.19317	0.167228	Very weak	0.0555931	0.020087	0.0378401	0-5 %
206	I14	H3 1-19	R2me2s	K4me3	R8me2a	K9me3	0.252112	0.229807	0.107131	0.0776699	0.16668	Very weak	0.0111524	0.0147305	0.0129415	0-5 %
216	I24	H3 1-19	R2me2a	K4me1	R8me2a	K9ac	0.266982	0.0412301	0.17844	0.178775	0.166357	Very weak	0.112876	0.000167392	0.0565217	5-10 %
372	P12	H2b 1-19	K12ac	S14P			0.311592	0.329841	0.0154001	0.0083696	0.166301	Very weak	0.0091247	0.00351523	0.00631997	0-5 %
163	G19	H3 1-19	R2me2a	K4ac	R8me2s	K9me1	0.261237	0.150727	0.159357	0.0927352	0.166014	Very weak	0.0552552	0.033311	0.0442831	0-5 %
84	D12	H3 1-19	R8me2s	K9me1	T11P		0.244001	0.194322	0.115166	0.105457	0.164737	Very weak	0.0248395	0.00485437	0.0148469	0-5 %
177	H9	H3 1-19	R2me2a	K4me2	R8me2s	K9me3	0.226428	0.226766	0.118179	0.0867091	0.16452	Very weak	0.000168976	0.0157348	0.00795191	0-5 %
104	E8	H3 1-19	R2me2a	K4me1	R8me2a		0.229469	0.217979	0.121192	0.0887178	0.16434	Very weak	0.00574518	0.016237	0.0109911	0-5 %
254	K14	H3 16-35	R26me2a	S28P			0.266982	0.249071	0.0850351	0.0555742	0.164165	Very weak	0.00895573	0.0147305	0.0118431	0-5 %
129	F9	H3 1-19	K4me2	R8me2a	K9me1		0.269348	0.183846	0.114496	0.088383	0.164018	Very weak	0.0427509	0.0130566	0.0279038	0-5 %
37	B13	H3 1-19	T3P	K4me3			0.230483	0.152416	0.148644	0.123535	0.16377	Very weak	0.0390335	0.0125544	0.0257939	0-5 %
88	D16	H3 1-19	R8me2a	K9me1	S10P		0.247043	0.167624	0.121861	0.118514	0.163761	Very weak	0.0397094	0.00167392	0.0206916	0-5 %
156	G12	H3 1-19	R2me2s	K4me1	R8me2s	K9me1	0.28388	0.173031	0.111483	0.0860395	0.163608	Very weak	0.0554241	0.0127218	0.034073	0-5 %
87	D15	H3 1-19	R8me2s	K9ac	T11P		0.250084	0.164921	0.125544	0.113827	0.163594	Very weak	0.042582	0.00585872	0.0242203	0-5 %
8	A8	H3 1-19	K4me3				0.246367	0.147347	0.134248	0.126214	0.163544	Very weak	0.04951	0.00401741	0.0267637	0-5 %
266	L2	H3 16-35	R26me2s	K27ac	S28P		0.287597	0.247043	0.0549046	0.0646133	0.163539	Very weak	0.0202771	0.00485437	0.0125657	0-5 %
255	K15	H3 16-35	R26Citr	K27me1			0.276107	0.217979	0.0954135	0.0646133	0.163528	Very weak	0.0290639	0.0154001	0.022232	0-5 %
85	D13	H3 1-19	R8me2s	K9me2	T11P		0.245691	0.187225	0.126548	0.0940743	0.163385	Very weak	0.0292328	0.016237	0.0227349	0-5 %
134	F14	H3 1-19	K4me3	R8me2s	K9me2		0.247719	0.205813	0.122866	0.0766655	0.163266	Very weak	0.020953	0.0231001	0.0220266	0-5 %
205	I13	H3 1-19	R2me2s	K4me2	R8me2a	K9me3	0.228793	0.223724	0.117509	0.0816873	0.162929	Very weak	0.00253464	0.0179109	0.0102228	0-5 %
39	B15	H3 1-19	R2me2s	T3P	K4me1		0.222372	0.14025	0.128892	0.158353	0.162467	Very weak	0.0410612	0.0147305	0.0278958	0-5 %
36	B12	H3 1-19	T3P	K4me2			0.236228	0.142278	0.157683	0.112822	0.162253	Very weak	0.0469753	0.0224305	0.0347029	0-5 %
256	K16	H3 16-35	R26Citr	K27me2			0.282866	0.21291	0.0763308	0.075996	0.162026	Very weak	0.034978	0.000167392	0.0175727	0-5 %
6	A6	H3 1-19	K4me1				0.235215	0.124704	0.171075	0.113827	0.161205	Very weak	0.0552552	0.028624	0.0419396	0-5 %
86	D14	H3 1-19	R8me2s	K9me3	T11P		0.227442	0.20953	0.1155	0.0917308	0.161051	Very weak	0.00895573	0.0118848	0.0104203	0-5 %
106	E10	H3 1-19	R2me2a	K4me3	R8me2a		0.266644	0.202095	0.106796	0.0682959	0.160958	Very weak	0.0322744	0.0192501	0.0257622	0-5 %
191	H23	H3 1-19	R2me2s	K4ac	R8me2a	K9me1	0.266982	0.0780669	0.184801	0.112153	0.160501	Very weak	0.0944576	0.0363241	0.0653908	5-10 %
58	C10	H3 1-19	R8me2a	T11P			0.23927	0.166948	0.143957	0.0907265	0.160225	Very weak	0.0361609	0.0266153	0.0313881	0-5 %
112	E16	H3 1-19	R2me2a	K4me1	K9me2		0.247043	0.185198	0.120187	0.088383	0.160203	Very weak	0.0309226	0.0159022	0.0234124	0-5 %
160	G16	H3 1-19	R2me2a	K4me1	R8me2s	K9me1	0.262589	0.19804	0.106796	0.0686307	0.159014	Very weak	0.0322744	0.0190827	0.0256786	0-5 %
311	M23	H4 11-30	R19me2s				0.3268	0.120649	0.110144	0.0780047	0.158899	Very weak	0.103075	0.0160696	0.0595725	5-10 %
63	C15	H3 1-19	R8Citr	S10P			0.260899	0.154782	0.115835	0.103113	0.158657	Very weak	0.0530585	0.0063609	0.0297097	0-5 %
7	A7	H3 1-19	K4me2				0.251098	0.116255	0.143622	0.122531	0.158377	Very weak	0.0674214	0.0105457	0.0389836	0-5 %
24	A24	H3 1-19	R2me2s	K4ac			0.177425	0.144305	0.179444	0.130901	0.158019	Very weak	0.0165596	0.0242718	0.0204157	0-5 %
43	B19	H3 1-19	R2me2a	T3P	K4me1		0.209192	0.111524	0.147975	0.16304	0.157933	Very weak	0.0488341	0.00753264	0.0281834	0-5 %
89	D17	H3 1-19	R8me2a	K9me2	S10P		0.242312	0.174721	0.122196	0.0920656	0.157824	Very weak	0.0337952	0.0150653	0.0244302	0-5 %
334	N22	H4 11-30	R19me2a	K20me3			0.330855	0.172018	0.0756612	0.0525611	0.157774	Very weak	0.0794187	0.01155	0.0454844	0-5 %
59	C11	H3 1-19	R8Citr	K9me1			0.236566	0.161879	0.123535	0.1078	0.157445	Very weak	0.0373437	0.00786742	0.0226056	0-5 %
108	E12	H3 1-19	R2me2s	K4me1	K9me1		0.256506	0.16999	0.0984265	0.102109	0.156758	Very weak	0.0432579	0.00184131	0.0225496	0-5 %
381	P21		c-Myc control				0.295032	0.289625	0.0214262	0.0207566	0.15671	Very weak	0.00270362	0.000334784	0.0015192	0-5 %
69	C21	H3 1-19	K9me2	T11P			0.214262	0.091585	0.140944	0.177101	0.155973	Very weak	0.0613383	0.0180783	0.0397083	0-5 %
66	C18	H3 1-19	K9me1	T11P			0.229807	0.141264	0.136592	0.114496	0.15554	Very weak	0.0442717	0.0110479	0.0276598	0-5 %
60	C12	H3 1-19	R8Citr	K9me2			0.221697	0.159851	0.142618	0.0950787	0.154811	Very weak	0.0309226	0.0237697	0.0273461	0-5 %
136	F16	H3 1-19	K4me1	R8me2a	K9me2		0.250422	0.178101	0.120187	0.0699699	0.15467	Very weak	0.0361609	0.0251088	0.0306348	0-5 %
3	A3	H3 1-19	R2me2a				0.204799	0.132139	0.19451	0.0853699	0.154204	Very weak	0.0363298	0.0545698	0.0454498	0-5 %
90	D18	H3 1-19	R8me2a	K9me3	S10P		0.231497	0.146671	0.147975	0.0877134	0.153464	Very weak	0.042413	0.0301306	0.0362718	0-5 %
132	F12	H3 1-19	K4me1	R8me2s	K9me2		0.272727	0.163907	0.0903917	0.0830264	0.152513	Very weak	0.0544103	0.00368262	0.0290464	0-5 %
332	N20	H4 11-30	R19me2a	K20me1			0.302805	0.189253	0.071309	0.046535	0.152476	Very weak	0.0567759	0.012387	0.0345815	0-5 %
64	C16	H3 1-19	R8Citr	T11P			0.246705	0.15343	0.111483	0.0947439	0.151591	Very weak	0.0466374	0.0083696	0.0275035	0-5 %
244	K4	H3 16-35	S28P				0.262927	0.253126	0.0539002	0.0358219	0.151444	Very weak	0.0049003	0.00903917	0.00696974	0-5 %
309	M21	H4 11-30	R17me2s				0.308888	0.152754	0.0816873	0.061935	0.151316	Very weak	0.0780669	0.00987613	0.0439715	0-5 %
94	D22	H3 1-19	R8me2a	K9me3	T11P		0.19804	0.117945	0.171409	0.117509	0.151226	Very weak	0.0400473	0.0269501	0.0334987	0-5 %
65	C17	H3 1-19	K9me1	S10P			0.224062	0.153768	0.121527	0.105122	0.15112	Very weak	0.035147	0.00820221	0.0216746	0-5 %
382	P22		Negative control				0.303819	0.258195	0.0184131	0.0214262	0.150463	Very weak	0.0228118	0.00150653	0.0121591	0-5 %
140	F20	H3 1-19	K4me1	R8me2s	K9me3		0.246367	0.142278	0.151322	0.0579176	0.149471		0.0520446	0.0467024	0.0493735	0-5 %
40	B16	H3 1-19	R2me2s	T3P	K4me2		0.219669	0.140588	0.107466	0.128557	0.14907		0.0395404	0.0105457	0.025043	0-5 %
137	F17	H3 1-19	K4me2	R8me2a	K9me2		0.2146	0.174045	0.124205	0.080683	0.148383		0.0202771	0.021761	0.021019	0-5 %
11	A11	H3 1-19	R8me2a				0.193309	0.149713	0.120187	0.121861	0.146268		0.0217979	0.00083696	0.0113174	0-5 %
310	M22	H4 11-30	R17me2a				0.299088	0.129774	0.075996	0.079009	0.145967		0.084657	0.00150653	0.0430818	0-5 %
336	N24	H4 11-30	R19me2s	K20me1			0.336262	0.117607	0.0716438	0.0565785	0.145523		0.109327	0.00753264	0.0584301	5-10 %
116	E20	H3 1-19	R2me2s	K4me1	K9me3		0.213586	0.143968	0.151322	0.0706394	0.144879		0.0348091	0.0403415	0.0375753	0-5 %
61	C13	H3 1-19	R8Citr	K9me3			0.218993	0.157486	0.120522	0.0816873	0.144672		0.0307536	0.0194175	0.0250856	0-5 %
35	B11	H3 1-19	T3P	K4me1			0.186887	0.152754	0.119518	0.118848	0.144502		0.0170666	0.000334784	0.00870068	0-5 %
113	E17	H3 1-19	R2me2a	K4me2	K9me2		0.203109	0.172356	0.120857	0.0813525	0.144419		0.0153768	0.0197523	0.0175645	0-5 %
380	P20		Biotin control				0.284218	0.291653	0.00167392	0	0.144386		0.00371747	0.00083696	0.00227722	0-5 %
114	E18	H3 1-19	R2me2a	K4me3	K9me2		0.230145	0.160527	0.125209	0.0602611	0.144036		0.0348091	0.0324741	0.0336416	0-5 %
10	A10	H3 1-19	R8me2s				0.216627	0.137546	0.105792	0.115166	0.143783		0.0395404	0.00468698	0.0221137	0-5 %
208	I16	H3 1-19	R2me2a	K4me1	R8me2a	K9me3	0.25414	0.161203	0.0847004	0.0729829	0.143257		0.0464684	0.00585872	0.0261636	0-5 %
92	D20	H3 1-19	R8me2a	K9me1	T11P		0.223048	0.124704	0.11684	0.106461	0.142763		0.049172	0.00518915	0.0271806	0-5 %
257	K17	H3 16-35	R26Citr	K27me3			0.279486	0.146671	0.0897221	0.0539002	0.142445		0.0664076	0.0179109	0.0421593	0-5 %
12	A12	H3 1-19	R8Citr				0.205475	0.127746	0.110144	0.122196	0.14139		0.0388645	0.00602611	0.0224453	0-5 %
41	B17	H3 1-19	R2me2s	T3P	K4me3		0.212234	0.111524	0.120857	0.120857	0.141368		0.0503548	0	0.0251774	0-5 %
93	D21	H3 1-19	R8me2a	K9me2	T11P		0.203447	0.114228	0.128557	0.117509	0.140935		0.0446097	0.00552394	0.0250668	0-5 %
236	J20	H3 16-35	unmod				0.26901	0.115918	0.122531	0.0539002	0.14034		0.0765461	0.0343154	0.0554307	5-10 %
138	F18	H3 1-19	K4me3	R8me2a	K9me2		0.25076	0.14194	0.114831	0.0518915	0.139856		0.0544103	0.0314697	0.04294	0-5 %
188	H20	H3 1-19	R2me2s	K4me1	R8me2a	K9me1	0.235553	0.120987	0.114496	0.0860395	0.139269		0.0572829	0.0142283	0.0357556	0-5 %
14	A14	H3 1-19	K9me2				0.200743	0.121663	0.105457	0.128892	0.139189		0.0395404	0.0117174	0.0256289	0-5 %
164	G20	H3 1-19	R2me2s	K4me1	R8me2s	K9me2	0.240284	0.133153	0.129561	0.0528959	0.138974		0.0535654	0.0383328	0.0459491	0-5 %
209	I17	H3 1-19	R2me2a	K4me2	R8me2a	K9me3	0.223048	0.174045	0.0990961	0.0592568	0.138862		0.0245015	0.0199197	0.0222106	0-5 %
237	J21	H3 16-35	R26me2s				0.290639	0.0767151	0.1078	0.0743221	0.137369		0.106962	0.0167392	0.0618505	5-10 %
312	M24	H4 11-30	R19me2a				0.304157	0.0905711	0.0877134	0.0629394	0.136345		0.106793	0.012387	0.0595899	5-10 %
258	K18	H3 16-35	R26Citr	S28P			0.255154	0.132477	0.106796	0.0488785	0.135826		0.0613383	0.0289588	0.0451486	0-5 %
13	A13	H3 1-19	K9me1				0.186887	0.132477	0.0970874	0.125879	0.135583		0.0272051	0.0143957	0.0208004	0-5 %
18	A18	H3 1-19	T11P				0.182156	0.0868537	0.114831	0.153331	0.134293		0.0476512	0.0192501	0.0334507	0-5 %
17	A17	H3 1-19	S10P				0.180128	0.11389	0.101774	0.140609	0.1341		0.0331193	0.0194175	0.0262684	0-5 %
45	B21	H3 1-19	R2me2a	T3P	K4me3		0.207165	0.0621832	0.130566	0.133579	0.133373		0.0724907	0.00150653	0.0369986	0-5 %
265	L1	H3 16-35	R26me2s	K27me3	S28P		0.256168	0.197364	0.0314697	0.0478741	0.133219		0.0294018	0.00820221	0.018802	0-5 %
285	L21	H4 1-19	S1P	R3me2a			0.276107	0.101048	0.10144	0.0528959	0.132872		0.0875296	0.0242718	0.0559007	5-10 %
68	C20	H3 1-19	K9me2	S10P			0.194998	0.118621	0.121861	0.0954135	0.132724		0.0381886	0.013224	0.0257063	0-5 %
117	E21	H3 1-19	R2me2s	K4me2	K9me3		0.197364	0.134167	0.127553	0.0709742	0.132514		0.0315985	0.0282893	0.0299439	0-5 %
142	F22	H3 1-19	K4me3	R8me2s	K9me3		0.218993	0.117607	0.103448	0.0877134	0.13194		0.0506928	0.00786742	0.0292801	0-5 %
284	L20	H4 1-19	S1P	R3me2s			0.249747	0.104765	0.116505	0.0555742	0.131648		0.0724907	0.0304653	0.051478	0-5 %
15	A15	H3 1-19	K9me3				0.187563	0.142954	0.0937395	0.101105	0.13134		0.0223048	0.00368262	0.0129937	0-5 %
165	G21	H3 1-19	R2me2s	K4me2	R8me2s	K9me2	0.236904	0.104765	0.116505	0.0652829	0.130864		0.0660696	0.025611	0.0458403	0-5 %
210	I18	H3 1-19	R2me2a	K4me3	R8me2a	K9me3	0.219669	0.145995	0.0843656	0.0723134	0.130586		0.0368368	0.00602611	0.0214314	0-5 %
44	B20	H3 1-19	R2me2a	T3P	K4me2		0.176411	0.0821223	0.144627	0.112822	0.128996		0.0471443	0.0159022	0.0315233	0-5 %
71	C23	H3 1-19	K9me3	S10P			0.198716	0.063197	0.121861	0.13157	0.128836		0.0677594	0.00485437	0.0363069	0-5 %
95	D23	H3 1-19	R8me2a	K9ac	T11P		0.209192	0.0763771	0.120187	0.10914	0.128724		0.0664076	0.00552394	0.0359658	0-5 %
162	G18	H3 1-19	R2me2a	K4me3	R8me2s	K9me1	0.220683	0.158499	0.0860395	0.0485437	0.128441		0.0310916	0.0187479	0.0249197	0-5 %
239	J23	H3 16-35	R26Citr				0.286921	0.0392024	0.121192	0.0659525	0.128317		0.123859	0.0276197	0.0757395	5-10 %
141	F21	H3 1-19	K4me2	R8me2s	K9me3		0.215613	0.124028	0.112487	0.0585872	0.127679		0.0457925	0.0269501	0.0363713	0-5 %
166	G22	H3 1-19	R2me2s	K4me3	R8me2s	K9me2	0.216965	0.104427	0.114161	0.0585872	0.123535		0.056269	0.0277871	0.042028	0-5 %
96	D24	H3 1-19	R8me2a	K9me1	S10P	T11P	0.175397	0.098682	0.124874	0.0890526	0.122002		0.0383576	0.0179109	0.0281342	0-5 %
259	K19	H3 16-35	K27me1	S28P			0.248733	0.108145	0.0699699	0.0522263	0.119768		0.070294	0.00887178	0.0395829	0-5 %
23	A23	H3 1-19	R2me2s	K4me3			0.154782	0.084488	0.133579	0.10077	0.118405		0.035147	0.0164044	0.0257757	0-5 %
20	A20	H3 1-19	R2me2s	T3P			0.180128	0.0598175	0.0990961	0.131235	0.117569		0.0601555	0.0160696	0.0381125	0-5 %
189	H21	H3 1-19	R2me2s	K4me2	R8me2a	K9me1	0.203447	0.077729	0.112487	0.0686307	0.115574		0.0628591	0.0219284	0.0423937	0-5 %
238	J22	H3 16-35	R26me2a				0.271037	0.0577898	0.0800134	0.0518915	0.115183		0.106624	0.0140609	0.0603424	5-10 %
118	E22	H3 1-19	R2me2s	K4me3	K9me3		0.186887	0.104089	0.102444	0.0592568	0.113169		0.0413991	0.0215936	0.0314963	0-5 %
261	K21	H3 16-35	K27me3	S28P			0.284556	0.070294	0.0676264	0.0301306	0.113152		0.107131	0.0187479	0.0629393	5-10 %
262	K22	H3 16-35	K27ac	S28P			0.272727	0.070294	0.0693003	0.0391697	0.112873		0.101217	0.0150653	0.058141	5-10 %
263	K23	H3 16-35	R26me2s	K27me1	S28P		0.277797	0.0601555	0.0810177	0.0284566	0.111857		0.108821	0.0262805	0.0675505	5-10 %
22	A22	H3 1-19	R2me2s	K4me2			0.16999	0.0642109	0.100435	0.111818	0.111613		0.0528895	0.00569133	0.0292904	0-5 %
190	H22	H3 1-19	R2me2s	K4me3	R8me2a	K9me1	0.206489	0.0824603	0.0994309	0.0522263	0.110152		0.0620142	0.0236023	0.0428082	0-5 %
21	A21	H3 1-19	R2me2s	K4me1			0.14363	0.0638729	0.114496	0.11684	0.10971		0.0398783	0.00117174	0.020525	0-5 %
260	K20	H3 16-35	K27me2	S28P			0.244339	0.098344	0.0562437	0.0321393	0.107767		0.0729976	0.0120522	0.0425249	0-5 %
240	J24	H3 16-35	K27me1				0.246705	0	0.0967526	0.0850351	0.107123		0.123352	0.00585872	0.0646056	5-10 %
144	F24	H3 1-19	K4me1	R8me2a	K9me3		0.18317	0.0659006	0.106127	0.0656177	0.105204		0.0586347	0.0202544	0.0394446	0-5 %
47	B23	H3 1-19	R8me2s	K9me1			0.158837	0.0601555	0.106796	0.0867091	0.103125		0.049341	0.0100435	0.0296923	0-5 %
192	H24	H3 1-19	R2me2a	K4me1	R8me2a	K9me1	0.211896	0.0324434	0.0937395	0.0709742	0.102263		0.0897263	0.0113827	0.0505545	0-5 %
168	G24	H3 1-19	R2me2a	K4me1	R8me2s	K9me2	0.204461	0.0378506	0.105792	0.0552394	0.100836		0.0833052	0.0252762	0.0542907	0-5 %
72	C24	H3 1-19	K9me3	T11P			0.163907	0.0476512	0.0980917	0.088383	0.0995082		0.0581277	0.00485437	0.0314911	0-5 %
264	K24	H3 16-35	R26me2s	K27me2	S28P		0.281514	0.02805	0.0595916	0.0257784	0.0987335		0.126732	0.0169066	0.0718193	5-10 %
48	B24	H3 1-19	R8me2s	K9me2			0.151065	0.0540723	0.106127	0.0756612	0.0967311		0.0484961	0.0152327	0.0318644	0-5 %

## Sheet: G9a_CONTROL
Peptide Intensity Data
geldoc 2015-05-29 18hr 32min_Exposure_20
2015-05-29 18:34:34
Peptide No.	Location	Name	Mod 1	Mod 2	Mod 3	Mod 4	Intensity left	Intensity right	Intensity av.	Error
197	I5	H3 1-19	R2me2s	K4me2	R8me2a	K9me2	0.938023	0.97397	0.955996	0.0179733
200	I8	H3 1-19	R2me2a	K4me1	R8me2a	K9me2	0.97397	0.899907	0.936938	0.0370313
201	I9	H3 1-19	R2me2a	K4me2	R8me2a	K9me2	0.948559	0.842578	0.895569	0.0529904
127	F7	H3 1-19	K4ac	R8me2s	K9me1		0.933685	0.752402	0.843043	0.0906415
193	I1	H3 1-19	R2me2a	K4me2	R8me2a	K9me1	0.667183	0.984506	0.825844	0.158661
202	I10	H3 1-19	R2me2a	K4me3	R8me2a	K9me2	0.942671	0.64983	0.79625	0.146421
203	I11	H3 1-19	R2me2a	K4ac	R8me2a	K9me2	0.823985	0.75643	0.790208	0.0337775
194	I2	H3 1-19	R2me2a	K4me3	R8me2a	K9me1	0.632166	0.94608	0.789123	0.156957
191	H23	H3 1-19	R2me2s	K4ac	R8me2a	K9me1	0.961574	0.565851	0.763712	0.197862
157	G13	H3 1-19	R2me2s	K4me2	R8me2s	K9me1	1	0.526185	0.763093	0.236907
167	G23	H3 1-19	R2me2s	K4ac	R8me2s	K9me2	0.847846	0.672451	0.760149	0.0876976
126	F6	H3 1-19	K4me3	R8me2s	K9me1		0.666253	0.821816	0.744035	0.0777812
53	C5	H3 1-19	R8me2a	K9me1			0.916641	0.489619	0.70313	0.213511
164	G20	H3 1-19	R2me2s	K4me1	R8me2s	K9me2	0.9718	0.384258	0.678029	0.293771
158	G14	H3 1-19	R2me2s	K4me3	R8me2s	K9me1	0.875736	0.468856	0.672296	0.20344
137	F17	H3 1-19	K4me2	R8me2a	K9me2		0.884413	0.437248	0.66083	0.223582
13	A13	H3 1-19	K9me1				0.45894	0.820267	0.639603	0.180663
133	F13	H3 1-19	K4me2	R8me2s	K9me2		0.867369	0.410598	0.638984	0.228386
169	H1	H3 1-19	R2me2a	K4me2	R8me2s	K9me2	0.348621	0.922219	0.63542	0.286799
139	F19	H3 1-19	K4ac	R8me2a	K9me2		0.936474	0.319802	0.628138	0.308336
189	H21	H3 1-19	R2me2s	K4me2	R8me2a	K9me1	0.86582	0.374651	0.620236	0.245584
124	F4	H3 1-19	K4me1	R8me2s	K9me1		0.775333	0.455531	0.615432	0.159901
195	I3	H3 1-19	R2me2a	K4ac	R8me2a	K9me1	0.571429	0.626278	0.598853	0.0274249
128	F8	H3 1-19	K4me1	R8me2a	K9me1		0.753331	0.426402	0.589867	0.163465
198	I6	H3 1-19	R2me2s	K4me3	R8me2a	K9me2	0.635265	0.543229	0.589247	0.046018
131	F11	H3 1-19	K4ac	R8me2a	K9me1		0.825535	0.348311	0.586923	0.238612
170	H2	H3 1-19	R2me2a	K4me3	R8me2s	K9me2	0.462659	0.709328	0.585993	0.123334
199	I7	H3 1-19	R2me2s	K4ac	R8me2a	K9me2	0.414627	0.7555	0.585064	0.170437
60	C12	H3 1-19	R8Citr	K9me2			0.847227	0.276418	0.561822	0.285404
47	B23	H3 1-19	R8me2s	K9me1			0.834211	0.288503	0.561357	0.272854
161	G17	H3 1-19	R2me2a	K4me2	R8me2s	K9me1	0.682368	0.425473	0.55392	0.128447
171	H3	H3 1-19	R2me2a	K4ac	R8me2s	K9me2	0.399132	0.691044	0.545088	0.145956
54	C6	H3 1-19	R8me2a	K9me2			0.301209	0.770995	0.536102	0.234893
188	H20	H3 1-19	R2me2s	K4me1	R8me2a	K9me1	0.51348	0.553765	0.533623	0.0201425
160	G16	H3 1-19	R2me2a	K4me1	R8me2s	K9me1	0.524946	0.511311	0.518128	0.00681748
130	F10	H3 1-19	K4me3	R8me2a	K9me1		0.718624	0.312055	0.515339	0.203285
190	H22	H3 1-19	R2me2s	K4me3	R8me2a	K9me1	0.447165	0.583204	0.515184	0.0680198
166	G22	H3 1-19	R2me2s	K4me3	R8me2s	K9me2	0.573598	0.394794	0.484196	0.0894019
113	E17	H3 1-19	R2me2a	K4me2	K9me2		0.599318	0.356988	0.478153	0.121165
168	G24	H3 1-19	R2me2a	K4me1	R8me2s	K9me2	0.59405	0.361636	0.477843	0.116207
136	F16	H3 1-19	K4me1	R8me2a	K9me2		0.660985	0.263403	0.462194	0.198791
138	F18	H3 1-19	K4me3	R8me2a	K9me2		0.581965	0.341184	0.461574	0.12039
163	G19	H3 1-19	R2me2a	K4ac	R8me2s	K9me1	0.542299	0.370933	0.456616	0.0856833
196	I4	H3 1-19	R2me2s	K4me1	R8me2a	K9me2	0.45956	0.43198	0.44577	0.0137899
135	F15	H3 1-19	K4ac	R8me2s	K9me2		0.555315	0.320112	0.437713	0.117601
165	G21	H3 1-19	R2me2s	K4me2	R8me2s	K9me2	0.507902	0.339944	0.423923	0.0839789
134	F14	H3 1-19	K4me3	R8me2s	K9me2		0.461419	0.37868	0.42005	0.0413697
159	G15	H3 1-19	R2me2s	K4ac	R8me2s	K9me1	0.418035	0.414936	0.416486	0.00154943
48	B24	H3 1-19	R8me2s	K9me2			0.443446	0.335606	0.389526	0.05392
132	F12	H3 1-19	K4me1	R8me2s	K9me2		0.382708	0.395724	0.389216	0.00650759
59	C11	H3 1-19	R8Citr	K9me1			0.383638	0.382708	0.383173	0.000464828
192	H24	H3 1-19	R2me2a	K4me1	R8me2a	K9me1	0.45956	0.294701	0.37713	0.0824295
108	E12	H3 1-19	R2me2s	K4me1	K9me1		0.309266	0.440657	0.374961	0.0656957
125	F5	H3 1-19	K4me2	R8me2s	K9me1		0.27084	0.478773	0.374806	0.103967
14	A14	H3 1-19	K9me2				0.449953	0.233344	0.341649	0.108305
70	C22	H3 1-19	K9me2	K14ac			0.410598	0.256895	0.333746	0.0768516
110	E14	H3 1-19	R2me2s	K4me3	K9me1		0.385807	0.274558	0.330183	0.0556244
67	C19	H3 1-19	K9me1	K14ac			0.245739	0.397273	0.321506	0.075767
115	E19	H3 1-19	R2me2a	K4ac	K9me2		0.479083	0.153083	0.316083	0.163
162	G18	H3 1-19	R2me2a	K4me3	R8me2s	K9me1	0.295011	0.286334	0.290672	0.00433839
111	E15	H3 1-19	R2me2s	K4ac	K9me1		0.365975	0.18996	0.277967	0.0880074
156	G12	H3 1-19	R2me2s	K4me1	R8me2s	K9me1	0.288813	0.265262	0.277037	0.0117756
109	E13	H3 1-19	R2me2s	K4me2	K9me1		0.345832	0.149675	0.247753	0.0980787
114	E18	H3 1-19	R2me2a	K4me3	K9me2		0.331577	0.157732	0.244654	0.0869228
129	F9	H3 1-19	K4me2	R8me2a	K9me1		0.220019	0.239851	0.229935	0.00991633
112	E16	H3 1-19	R2me2a	K4me1	K9me2		0.274249	0.0849086	0.179579	0.09467
227	J11	H3 7-26	K18ac				0.0969941	0.0948249	0.0959095	0.0010846
151	G7	H3 1-19	K4ac	R8me2s	K9ac		0.0914162	0.0818097	0.0866129	0.00480322
221	J5	H3 7-26	K14ac				0.0954447	0.0737527	0.0845987	0.010846
155	G11	H3 1-19	K4ac	R8me2a	K9ac		0.0768516	0.0858382	0.0813449	0.00449334
148	G4	H3 1-19	K4me1	R8me2s	K9ac		0.0706539	0.0917261	0.08119	0.0105361
149	G5	H3 1-19	K4me2	R8me2s	K9ac		0.0402851	0.120545	0.0804152	0.0401301
152	G8	H3 1-19	K4me1	R8me2a	K9ac		0.0873877	0.0694143	0.078401	0.00898667
154	G10	H3 1-19	K4me3	R8me2a	K9ac		0.0666253	0.0870778	0.0768516	0.0102262
150	G6	H3 1-19	K4me3	R8me2s	K9ac		0.059498	0.0886272	0.0740626	0.0145646
225	J9	H3 7-26	R17me2a				0.0706539	0.0753021	0.072978	0.00232414
226	J10	H3 7-26	R17Citr				0.0728231	0.0718934	0.0723582	0.000464828
224	J8	H3 7-26	R17me2s				0.0737527	0.0697242	0.0717385	0.00201425
217	J1	H3 1-19	R2me2a	K4me2	R8me2a	K9ac	0.0672451	0.0759219	0.0715835	0.00433839
182	H14	H3 1-19	R2me2s	K4me3	R8me2s	K9ac	0.0821196	0.0604276	0.0712736	0.010846
181	H13	H3 1-19	R2me2s	K4me2	R8me2s	K9ac	0.0771614	0.062287	0.0697242	0.00743725
173	H5	H3 1-19	R2me2s	K4me2	R8me2s	K9me3	0.0718934	0.0666253	0.0692594	0.00263403
84	D12	H3 1-19	R8me2s	K9me1	T11P		0.0681748	0.0616672	0.064921	0.0032538
91	D19	H3 1-19	R8me2a	K9ac	S10P		0.0511311	0.0746824	0.0629067	0.0117756
184	H16	H3 1-19	R2me2a	K4me1	R8me2s	K9ac	0.0613573	0.0644561	0.0629067	0.00154943
223	J7	H3 7-26	K14ac	T11P			0.0483421	0.0774713	0.0629067	0.0145646
218	J2	H3 1-19	R2me2a	K4me3	R8me2a	K9ac	0.0474125	0.0728231	0.0601178	0.0127053
77	D5	H3 1-19	S10P	T11P			0.0498915	0.0638364	0.056864	0.00697242
219	J3	H3 1-19	R2me2a	K4ac	R8me2a	K9ac	0.0548497	0.0582584	0.0565541	0.00170437
215	I23	H3 1-19	R2me2s	K4ac	R8me2a	K9ac	0.0731329	0.0356368	0.0543849	0.0187481
183	H15	H3 1-19	R2me2s	K4ac	R8me2s	K9ac	0.051441	0.0557794	0.0536102	0.0021692
220	J4	H3 7-26	unmod				0.0505113	0.0551596	0.0528354	0.00232414
328	N16	H4 11-30	K12ac	K16ac	K20me1		0.0629067	0.0415246	0.0522157	0.010691
187	H19	H3 1-19	R2me2a	K4ac	R8me2s	K9ac	0.0548497	0.0480322	0.051441	0.00340874
185	H17	H3 1-19	R2me2a	K4me2	R8me2s	K9ac	0.0464828	0.0520607	0.0492718	0.00278897
37	B13	H3 1-19	T3P	K4me3			0.0641463	0.0340874	0.0491168	0.0150294
274	L10	H3 26-45	K36me3				0.040595	0.0573288	0.0489619	0.0083669
176	H8	H3 1-19	R2me2a	K4me1	R8me2s	K9me3	0.0371862	0.0601178	0.048652	0.0114658
153	G9	H3 1-19	K4me2	R8me2a	K9ac		0.0359467	0.059498	0.0477223	0.0117756
179	H11	H3 1-19	R2me2a	K4ac	R8me2s	K9me3	0.0374961	0.0545398	0.046018	0.00852185
94	D22	H3 1-19	R8me2a	K9me3	T11P		0.048652	0.0430741	0.045863	0.00278897
83	D11	H3 1-19	R8me2s	K9ac	S10P		0.0381159	0.0533003	0.0457081	0.00759219
175	H7	H3 1-19	R2me2s	K4ac	R8me2s	K9me3	0.0309885	0.0598079	0.0453982	0.0144097
180	H12	H3 1-19	R2me2s	K4me1	R8me2s	K9ac	0.0471026	0.0433839	0.0452433	0.00185931
275	L11	H3 26-45	K36ac				0.0374961	0.0526805	0.0450883	0.00759219
212	I20	H3 1-19	R2me2s	K4me1	R8me2a	K9ac	0.0415246	0.0467927	0.0441587	0.00263403
174	H6	H3 1-19	R2me2s	K4me3	R8me2s	K9me3	0.0430741	0.0443136	0.0436938	0.000619771
222	J6	H3 7-26	K14ac	S10P			0.0449334	0.0421444	0.0435389	0.00139448
178	H10	H3 1-19	R2me2a	K4me3	R8me2s	K9me3	0.0393554	0.0474125	0.0433839	0.00402851
214	I22	H3 1-19	R2me2s	K4me3	R8me2a	K9ac	0.0393554	0.045863	0.0426092	0.0032538
140	F20	H3 1-19	K4me1	R8me2s	K9me3		0.0554695	0.0294391	0.0424543	0.0130152
213	I21	H3 1-19	R2me2s	K4me2	R8me2a	K9ac	0.0492718	0.035017	0.0421444	0.00712736
329	N17	H4 11-30	K12ac	K16ac	K20me2		0.0489619	0.032538	0.0407499	0.00821196
216	I24	H3 1-19	R2me2a	K4me1	R8me2a	K9ac	0.0436938	0.0359467	0.0398203	0.00387357
143	F23	H3 1-19	K4ac	R8me2s	K9me3		0.0638364	0.0154943	0.0396653	0.0241711
172	H4	H3 1-19	R2me2s	K4me1	R8me2s	K9me3	0.0288193	0.0502014	0.0395104	0.010691
107	E11	H3 1-19	R2me2a	K4ac	R8me2a		0.0359467	0.0427642	0.0393554	0.00340874
71	C23	H3 1-19	K9me3	S10P			0.0436938	0.0347072	0.0392005	0.00449334
251	K11	H3 16-35	R26me2a	K27me2			0.0421444	0.0362566	0.0392005	0.00294391
123	F3	H3 1-19	R2me2a	K4ac	K9ac		0.0474125	0.0285094	0.037961	0.0094515
43	B19	H3 1-19	R2me2a	T3P	K4me1		0.0443136	0.0309885	0.0376511	0.00666253
52	C4	H3 1-19	R8me2s	T11P			0.0576387	0.0151844	0.0364115	0.0212271
321	N9	H4 11-30	K16ac	R17me2a			0.029749	0.0424543	0.0361016	0.00635265
78	D6	H3 1-19	S10P	K14ac			0.0244809	0.0474125	0.0359467	0.0114658
142	F22	H3 1-19	K4me3	R8me2s	K9me3		0.0387357	0.0328478	0.0357918	0.00294391
186	H18	H3 1-19	R2me2a	K4me3	R8me2s	K9ac	0.0347072	0.0362566	0.0354819	0.000774713
90	D18	H3 1-19	R8me2a	K9me3	S10P		0.0461729	0.0235513	0.0348621	0.0113108
177	H9	H3 1-19	R2me2a	K4me2	R8me2s	K9me3	0.0278897	0.0409049	0.0343973	0.00650759
313	N1	H4 11-30	K20me1				0.0353269	0.0328478	0.0340874	0.00123954
144	F24	H3 1-19	K4me1	R8me2a	K9me3		0.0316083	0.0356368	0.0336226	0.00201425
145	G1	H3 1-19	K4me2	R8me2a	K9me3		0.0337775	0.0334676	0.0336226	0.000154943
335	N23	H4 11-30	R19me2a	K20ac			0.02696	0.0390456	0.0330028	0.00604276
38	B14	H3 1-19	T3P	K4ac			0.0449334	0.0204524	0.0326929	0.0122405
72	C24	H3 1-19	K9me3	T11P			0.0393554	0.0257205	0.032538	0.00681748
141	F21	H3 1-19	K4me2	R8me2s	K9me3		0.0353269	0.0294391	0.032383	0.00294391
204	I12	H3 1-19	R2me2s	K4me1	R8me2a	K9me3	0.0285094	0.035017	0.0317632	0.0032538
36	B12	H3 1-19	T3P	K4me2			0.0421444	0.0210722	0.0316083	0.0105361
89	D17	H3 1-19	R8me2a	K9me2	S10P		0.0427642	0.0198327	0.0312984	0.0114658
273	L9	H3 26-45	K36me2				0.0244809	0.037806	0.0311435	0.00666253
272	L8	H3 26-45	K36me1				0.0226216	0.0384258	0.0305237	0.00790208
271	L7	H3 26-45	unmod				0.0244809	0.0362566	0.0303688	0.00588782
305	M17	H4 1-19	K5ac	K8ac	K12ac	K16ac	0.0179733	0.0424543	0.0302138	0.0122405
339	O3	H4 11-30	R19me2s	K20ac			0.0170437	0.0427642	0.0299039	0.0128602
323	N11	H4 11-30	K16ac	R19me2a			0.0275798	0.0319182	0.029749	0.0021692
35	B11	H3 1-19	T3P	K4me1			0.0319182	0.0272699	0.029594	0.00232414
344	O8	H4 11-30	R24me2s	K20me1			0.0185931	0.0402851	0.0294391	0.010846
116	E20	H3 1-19	R2me2s	K4me1	K9me3		0.0359467	0.0223117	0.0291292	0.00681748
44	B20	H3 1-19	R2me2a	T3P	K4me2		0.0393554	0.0185931	0.0289743	0.0103812
247	K7	H3 16-35	R26me2s	K27me3			0.0266501	0.0312984	0.0289743	0.00232414
314	N2	H4 11-30	K20me2				0.0167338	0.0409049	0.0288193	0.0120855
85	D13	H3 1-19	R8me2s	K9me2	T11P		0.0343973	0.021692	0.0280446	0.00635265
322	N10	H4 11-30	K16ac	R19me2s			0.0275798	0.0278897	0.0277347	0.000154943
319	N7	H4 11-30	K12ac	K16ac			0.0257205	0.0294391	0.0275798	0.00185931
30	B6	H3 1-19	R2Citr	T3P			0.0319182	0.0229315	0.0274249	0.00449334
331	N19	H4 11-30	K12ac	K16ac	K20ac		0.029749	0.0251007	0.0274249	0.00232414
324	N12	H4 11-30	K16ac	K20me1			0.0244809	0.0300589	0.0272699	0.00278897
327	N15	H4 11-30	K16ac	K20ac			0.0238612	0.0306786	0.0272699	0.00340874
146	G2	H3 1-19	K4me3	R8me2a	K9me3		0.0257205	0.0285094	0.027115	0.00139448
211	I19	H3 1-19	R2me2a	K4ac	R8me2a	K9me3	0.0232414	0.0306786	0.02696	0.00371862
29	B5	H3 1-19	R2me2a	K4ac			0.0340874	0.0192129	0.0266501	0.00743725
102	E6	H3 1-19	R2me2s	K4me3	R8me2s		0.0201425	0.0331577	0.0266501	0.00650759
320	N8	H4 11-30	K16ac	R17me2s			0.0251007	0.0278897	0.0264952	0.00139448
248	K8	H3 16-35	R26me2s	K27ac			0.0247908	0.0278897	0.0263403	0.00154943
55	C7	H3 1-19	R8me2a	K9me3			0.0238612	0.0278897	0.0258754	0.00201425
101	E5	H3 1-19	R2me2s	K4me2	R8me2s		0.018903	0.0316083	0.0252557	0.00635265
103	E7	H3 1-19	R2me2s	K4ac	R8me2s		0.0306786	0.0198327	0.0252557	0.00542299
147	G3	H3 1-19	K4ac	R8me2a	K9me3		0.0229315	0.0266501	0.0247908	0.00185931
245	K5	H3 16-35	R26me2s	K27me1			0.0260304	0.0235513	0.0247908	0.00123954
87	D15	H3 1-19	R8me2s	K9ac	T11P		0.0381159	0.0111559	0.0246359	0.01348
234	J18	H3 7-26	K14ac	R17me2s	K18ac		0.0288193	0.0195228	0.0241711	0.00464828
315	N3	H4 11-30	K20me3				0.0260304	0.0220019	0.0240161	0.00201425
39	B15	H3 1-19	R2me2s	T3P	K4me1		0.0278897	0.0198327	0.0238612	0.00402851
232	J16	H3 7-26	R17me2a	K18ac			0.0195228	0.0281996	0.0238612	0.00433839
325	N13	H4 11-30	K16ac	K20me2			0.0285094	0.0192129	0.0238612	0.00464828
205	I13	H3 1-19	R2me2s	K4me2	R8me2a	K9me3	0.0148745	0.0319182	0.0233963	0.00852185
104	E8	H3 1-19	R2me2a	K4me1	R8me2a		0.0235513	0.0226216	0.0230865	0.000464828
68	C20	H3 1-19	K9me2	S10P			0.0204524	0.0254106	0.0229315	0.00247908
76	D4	H3 1-19	K9ac	K14ac			0.0238612	0.021692	0.0227766	0.0010846
32	B8	H3 1-19	R2Citr	K4me2			0.0210722	0.0229315	0.0220019	0.000929656
1	A1	H3 1-19	unmod				0.021692	0.0220019	0.0218469	0.000154943
209	I17	H3 1-19	R2me2a	K4me2	R8me2a	K9me3	0.0213821	0.0213821	0.0213821	0
256	K16	H3 16-35	R26Citr	K27me2			0.0207623	0.0220019	0.0213821	0.000619771
228	J12	H3 7-26	K14ac	R17me2s			0.0278897	0.0142547	0.0210722	0.00681748
237	J21	H3 16-35	R26me2s				0.02696	0.0151844	0.0210722	0.00588782
241	K1	H3 16-35	K27me2				0.0201425	0.0220019	0.0210722	0.000929656
88	D16	H3 1-19	R8me2a	K9me1	S10P		0.0272699	0.0145646	0.0209173	0.00635265
236	J20	H3 16-35	unmod				0.0148745	0.0266501	0.0207623	0.00588782
355	O19	H2a 1-19	S1P	K13ac			0.0192129	0.0223117	0.0207623	0.00154943
15	A15	H3 1-19	K9me3				0.0241711	0.0170437	0.0206074	0.00356368
307	M19	H4 11-30	K12ac				0.0154943	0.0257205	0.0206074	0.00511311
316	N4	H4 11-30	K20ac				0.0254106	0.0158042	0.0206074	0.00480322
253	K13	H3 16-35	R26me2a	K27ac			0.0185931	0.021692	0.0201425	0.00154943
317	N5	H4 11-30	R24me2a				0.0207623	0.0195228	0.0201425	0.000619771
46	B22	H3 1-19	R2me2a	T3P	K4ac		0.0272699	0.0127053	0.0199876	0.00728231
246	K6	H3 16-35	R26me2s	K27me2			0.0182832	0.0210722	0.0196777	0.00139448
326	N14	H4 11-30	K16ac	K20me3			0.021692	0.0176635	0.0196777	0.00201425
31	B7	H3 1-19	R2Citr	K4me1			0.018903	0.0201425	0.0195228	0.000619771
100	E4	H3 1-19	R2me2s	K4me1	R8me2s		0.0185931	0.0204524	0.0195228	0.000929656
231	J15	H3 7-26	R17me2s	K18ac			0.0167338	0.0213821	0.0190579	0.00232414
106	E10	H3 1-19	R2me2a	K4me3	R8me2a		0.0195228	0.0182832	0.018903	0.000619771
340	O4	H4 11-30	R24me2a	K20me1			0.0167338	0.0210722	0.018903	0.0021692
300	M12	H4 1-19	K8ac	K12ac	K16ac		0.0114658	0.0260304	0.0187481	0.00728231
337	O1	H4 11-30	R19me2s	K20me2			0.00898667	0.0278897	0.0184382	0.0094515
86	D14	H3 1-19	R8me2s	K9me3	T11P		0.0210722	0.0151844	0.0181283	0.00294391
26	B2	H3 1-19	R2me2a	K4me1			0.00340874	0.032538	0.0179733	0.0145646
353	O17	H2a 1-19	S1P	K5ac			0.0179733	0.0179733	0.0179733	0
351	O15	H2a 1-19	K9ac				0.0145646	0.0210722	0.0178184	0.0032538
358	O22	H2a 1-19	K9ac	K13ac			0.0167338	0.018903	0.0178184	0.0010846
252	K12	H3 16-35	R26me2a	K27me3			0.0223117	0.0130152	0.0176635	0.00464828
306	M18	H4 11-30	unmod				0.0182832	0.0170437	0.0176635	0.000619771
308	M20	H4 11-30	K16ac				0.0173536	0.0179733	0.0176635	0.000309885
310	M22	H4 11-30	R17me2a				0.0127053	0.0226216	0.0176635	0.00495817
349	O13	H2a 1-19	S1P				0.0201425	0.0145646	0.0173536	0.00278897
69	C21	H3 1-19	K9me2	T11P			0.0278897	0.00619771	0.0170437	0.010846
230	J14	H3 7-26	K14ac	K18ac			0.016114	0.0179733	0.0170437	0.000929656
207	I15	H3 1-19	R2me2s	K4ac	R8me2a	K9me3	0.0148745	0.018903	0.0168888	0.00201425
235	J19	H3 7-26	K14ac	R17me2a	K18ac		0.0117756	0.0213821	0.0165789	0.00480322
309	M21	H4 11-30	R17me2s				0.0192129	0.0139448	0.0165789	0.00263403
58	C10	H3 1-19	R8me2a	T11P			0.0201425	0.0127053	0.0164239	0.00371862
61	C13	H3 1-19	R8Citr	K9me3			0.0145646	0.0182832	0.0164239	0.00185931
80	D8	H3 1-19	R8me2s	K9me1	S10P		0.0263403	0.00650759	0.0164239	0.00991633
249	K9	H3 16-35	R26me2s	S28P			0.0182832	0.0145646	0.0164239	0.00185931
287	L23	H4 1-19	R3me2s	K5ac			0.0142547	0.0185931	0.0164239	0.0021692
318	N6	H4 11-30	R24me2s				0.016114	0.0167338	0.0164239	0.000309885
354	O18	H2a 1-19	S1P	K9ac			0.0164239	0.0164239	0.0164239	0
65	C17	H3 1-19	K9me1	S10P			0.0263403	0.00588782	0.016114	0.0102262
292	M4	H4 1-19	K8ac	K12ac			0.0176635	0.0145646	0.016114	0.00154943
293	M5	H4 1-19	K8ac	K16ac			0.0117756	0.0204524	0.016114	0.00433839
334	N22	H4 11-30	R19me2a	K20me3			0.0176635	0.0145646	0.016114	0.00154943
367	P7	H2b 1-19	S14P				0.0167338	0.0151844	0.0159591	0.000774713
50	C2	H3 1-19	R8me2s	K9ac			0.0158042	0.0158042	0.0158042	0
98	E2	H3 1-19	R8me2a	K9me3	S10P	T11P	0.0213821	0.0102262	0.0158042	0.00557794
33	B9	H3 1-19	R2Citr	K4me3			0.0204524	0.010846	0.0156492	0.00480322
360	O24	H2a 1-19	S1P	K5ac	K13ac		0.00960645	0.0213821	0.0154943	0.00588782
261	K21	H3 16-35	K27me3	S28P			0.0154943	0.0148745	0.0151844	0.000309885
97	E1	H3 1-19	R8me2a	K9me2	S10P	T11P	0.0201425	0.00991633	0.0150294	0.00511311
105	E9	H3 1-19	R2me2a	K4me2	R8me2a		0.0185931	0.0114658	0.0150294	0.00356368
121	F1	H3 1-19	R2me2a	K4me2	K9ac		0.0229315	0.00681748	0.0148745	0.00805702
368	P8	H2b 1-19	K15ac				0.0251007	0.00464828	0.0148745	0.0102262
34	B10	H3 1-19	R2Citr	K4ac			0.0148745	0.0142547	0.0145646	0.000309885
66	C18	H3 1-19	K9me1	T11P			0.0154943	0.013635	0.0145646	0.000929656
75	D3	H3 1-19	K9ac	T11P			0.00898667	0.0201425	0.0145646	0.00557794
93	D21	H3 1-19	R8me2a	K9me2	T11P		0.018903	0.0102262	0.0145646	0.00433839
359	O23	H2a 1-19	S1P	K5ac	K9ac		0.0130152	0.016114	0.0145646	0.00154943
362	P2	H2a 1-19	K5ac	K9ac	K13ac		0.0130152	0.016114	0.0145646	0.00154943
23	A23	H3 1-19	R2me2s	K4me3			0.0223117	0.00650759	0.0144097	0.00790208
41	B17	H3 1-19	R2me2s	T3P	K4me3		0.0210722	0.00774713	0.0144097	0.00666253
239	J23	H3 16-35	R26Citr				0.0173536	0.0114658	0.0144097	0.00294391
254	K14	H3 16-35	R26me2a	S28P			0.0145646	0.0142547	0.0144097	0.000154943
379	P19	H2b 1-19	K5ac	K12ac	S14P	K15ac	0.00650759	0.0223117	0.0144097	0.00790208
277	L13	H4 1-19	S1P				0.0158042	0.0127053	0.0142547	0.00154943
341	O5	H4 11-30	R24me2a	K20me2			0.010846	0.0176635	0.0142547	0.00340874
45	B21	H3 1-19	R2me2a	T3P	K4me3		0.0185931	0.00960645	0.0140998	0.00449334
229	J13	H3 7-26	K14ac	R17me2a			0.00960645	0.0185931	0.0140998	0.00449334
240	J24	H3 16-35	K27me1				0.0133251	0.0148745	0.0140998	0.000774713
257	K17	H3 16-35	R26Citr	K27me3			0.0120855	0.016114	0.0140998	0.00201425
57	C9	H3 1-19	R8me2a	S10P			0.0207623	0.00712736	0.0139448	0.00681748
262	K22	H3 16-35	K27ac	S28P			0.00929656	0.0185931	0.0139448	0.00464828
279	L15	H4 1-19	R3me2a				0.010846	0.0170437	0.0139448	0.00309885
24	A24	H3 1-19	R2me2s	K4ac			0.0192129	0.0083669	0.0137899	0.00542299
27	B3	H3 1-19	R2me2a	K4me2			0.0105361	0.0170437	0.0137899	0.0032538
56	C8	H3 1-19	R8me2a	K9ac			0.0173536	0.0102262	0.0137899	0.00356368
233	J17	H3 7-26	R17Citr	K18ac			0.0105361	0.0170437	0.0137899	0.0032538
250	K10	H3 16-35	R26me2a	K27me1			0.0173536	0.0102262	0.0137899	0.00356368
8	A8	H3 1-19	K4me3				0.0238612	0.00340874	0.013635	0.0102262
117	E21	H3 1-19	R2me2s	K4me2	K9me3		0.016114	0.0111559	0.013635	0.00247908
374	P14	H2b 1-19	S14P	K15ac			0.00991633	0.0173536	0.013635	0.00371862
51	C3	H3 1-19	R8me2s	S10P			0.0158042	0.0111559	0.01348	0.00232414
210	I18	H3 1-19	R2me2a	K4me3	R8me2a	K9me3	0.0105361	0.0164239	0.01348	0.00294391
242	K2	H3 16-35	K27me3				0.00526805	0.021692	0.01348	0.00821196
312	M24	H4 11-30	R19me2a				0.0195228	0.00743725	0.01348	0.00604276
19	A19	H3 1-19	K14ac				0.0226216	0.00402851	0.0133251	0.00929656
62	C14	H3 1-19	R8Citr	K9ac			0.0182832	0.0083669	0.0133251	0.00495817
95	D23	H3 1-19	R8me2a	K9ac	T11P		0.018903	0.00774713	0.0133251	0.00557794
208	I16	H3 1-19	R2me2a	K4me1	R8me2a	K9me3	0.0176635	0.00898667	0.0133251	0.00433839
21	A21	H3 1-19	R2me2s	K4me1			0.0198327	0.00650759	0.0131701	0.00666253
304	M16	H4 1-19	R3me2a	K5ac	K8ac	K12ac	0.00960645	0.0167338	0.0131701	0.00356368
311	M23	H4 11-30	R19me2s				0.0123954	0.0139448	0.0131701	0.000774713
347	O11	H4 11-30	R24me2s	K20ac			0.00867679	0.0176635	0.0131701	0.00449334
364	P4	H2b 1-19	unmod				0.0164239	0.00991633	0.0131701	0.0032538
243	K3	H3 16-35	K27ac				0.00278897	0.0232414	0.0130152	0.0102262
298	M10	H4 1-19	R3me2a	K5ac	K8ac		0.0158042	0.0102262	0.0130152	0.00278897
338	O2	H4 11-30	R19me2s	K20me3			0.00619771	0.0198327	0.0130152	0.00681748
357	O21	H2a 1-19	K5ac	K13ac			0.0145646	0.0114658	0.0130152	0.00154943
348	O12	H2a 1-19	unmod				0.018903	0.00681748	0.0128602	0.00604276
352	O16	H2a 1-19	K13ac				0.00898667	0.0167338	0.0128602	0.00387357
6	A6	H3 1-19	K4me1				0.0210722	0.00433839	0.0127053	0.0083669
79	D7	H3 1-19	T11P	K14ac			0.0111559	0.0142547	0.0127053	0.00154943
99	E3	H3 1-19	R8me2a	K9ac	S10P	T11P	0.0120855	0.0133251	0.0127053	0.000619771
282	L18	H4 1-19	K12ac				0.00588782	0.0195228	0.0127053	0.00681748
9	A9	H3 1-19	K4ac				0.0220019	0.00309885	0.0125504	0.0094515
42	B18	H3 1-19	R2me2s	T3P	K4ac		0.0235513	0.00154943	0.0125504	0.0110009
206	I14	H3 1-19	R2me2s	K4me3	R8me2a	K9me3	0.0102262	0.0148745	0.0125504	0.00232414
382	P22		Negative control				0.00960645	0.0154943	0.0125504	0.00294391
92	D20	H3 1-19	R8me2a	K9me1	T11P		0.0213821	0.00309885	0.0122405	0.00914162
371	P11	H2b 1-19	K5ac	K15ac			0.0127053	0.0117756	0.0122405	0.000464828
49	C1	H3 1-19	R8me2s	K9me3			0.0195228	0.00464828	0.0120855	0.00743725
64	C16	H3 1-19	R8Citr	T11P			0.0176635	0.00619771	0.0119306	0.00573288
238	J22	H3 16-35	R26me2a				0.00898667	0.0148745	0.0119306	0.00294391
294	M6	H4 1-19	K12ac	K16ac			0.00898667	0.0148745	0.0119306	0.00294391
383	P23		Background 1				0.0105361	0.0133251	0.0119306	0.00139448
276	L12	H4 1-19	unmod				0.0148745	0.0083669	0.0116207	0.0032538
330	N18	H4 11-30	K12ac	K16ac	K20me3		0.0111559	0.0120855	0.0116207	0.000464828
122	F2	H3 1-19	R2me2a	K4me3	K9ac		0.013635	0.00929656	0.0114658	0.0021692
350	O14	H2a 1-19	K5ac				0.00774713	0.0151844	0.0114658	0.00371862
81	D9	H3 1-19	R8me2s	K9me2	S10P		0.0151844	0.00743725	0.0113108	0.00387357
373	P13	H2b 1-19	K12ac	K15ac			0.0170437	0.00557794	0.0113108	0.00573288
82	D10	H3 1-19	R8me2s	K9me3	S10P		0.0127053	0.00960645	0.0111559	0.00154943
301	M13	H4 1-19	S1P	R3me2s	K5ac	K8ac	0.0120855	0.0102262	0.0111559	0.000929656
365	P5	H2b 1-19	K5ac				0.0145646	0.00774713	0.0111559	0.00340874
259	K19	H3 16-35	K27me1	S28P			0.00898667	0.0130152	0.0110009	0.00201425
297	M9	H4 1-19	R3me2s	K5ac	K8ac		0.0102262	0.0117756	0.0110009	0.000774713
336	N24	H4 11-30	R19me2s	K20me1			0.00960645	0.0123954	0.0110009	0.00139448
363	P3	H2a 1-19	S1P	K5ac	K9ac	K13ac	0.00929656	0.0127053	0.0110009	0.00170437
28	B4	H3 1-19	R2me2a	K4me3			0.00929656	0.0123954	0.010846	0.00154943
268	L4	H3 16-35	R26me2a	K27me2	S28P		0.0083669	0.0133251	0.010846	0.00247908
280	L16	H4 1-19	K5ac				0.00743725	0.0142547	0.010846	0.00340874
333	N21	H4 11-30	R19me2a	K20me2			0.016114	0.00557794	0.010846	0.00526805
96	D24	H3 1-19	R8me2a	K9me1	S10P	T11P	0.010846	0.0105361	0.010691	0.000154943
260	K20	H3 16-35	K27me2	S28P			0.0102262	0.010846	0.0105361	0.000309885
295	M7	H4 1-19	S1P	R3me2s	K5ac		0.00805702	0.0130152	0.0105361	0.00247908
346	O10	H4 11-30	R24me2s	K20me3			0.0083669	0.0127053	0.0105361	0.0021692
361	P1	H2a 1-19	S1P	K9ac	K13ac		0.0120855	0.00898667	0.0105361	0.00154943
255	K15	H3 16-35	R26Citr	K27me1			0.0111559	0.00960645	0.0103812	0.000774713
332	N20	H4 11-30	R19me2a	K20me1			0.0130152	0.00774713	0.0103812	0.00263403
10	A10	H3 1-19	R8me2s				0.00929656	0.0111559	0.0102262	0.000929656
119	E23	H3 1-19	R2me2s	K4ac	K9me3		0.0105361	0.00991633	0.0102262	0.000309885
263	K23	H3 16-35	R26me2s	K27me1	S28P		0.0105361	0.00991633	0.0102262	0.000309885
63	C15	H3 1-19	R8Citr	S10P			0.0127053	0.00743725	0.0100713	0.00263403
5	A5	H3 1-19	T3P				0.0145646	0.00495817	0.00976139	0.00480322
40	B16	H3 1-19	R2me2s	T3P	K4me2		0.00929656	0.0102262	0.00976139	0.000464828
384	P24		Background 2				0.00402851	0.0154943	0.00976139	0.00573288
25	B1	H3 1-19	R2me2a	T3P			0.0127053	0.00650759	0.00960645	0.00309885
20	A20	H3 1-19	R2me2s	T3P			0.0117756	0.00712736	0.0094515	0.00232414
281	L17	H4 1-19	K8ac				0.0123954	0.00650759	0.0094515	0.00294391
378	P18	H2b 1-19	K12ac	S14P	K15ac		0.00774713	0.0111559	0.0094515	0.00170437
299	M11	H4 1-19	K5ac	K8ac	K12ac		0.00433839	0.0142547	0.00929656	0.00495817
22	A22	H3 1-19	R2me2s	K4me2			0.00960645	0.00867679	0.00914162	0.000464828
286	L22	H4 1-19	S1P	K5ac			0.00495817	0.0133251	0.00914162	0.00418345
288	L24	H4 1-19	R3me2s	K8ac			0.00464828	0.013635	0.00914162	0.00449334
370	P10	H2b 1-19	K5ac	S14P			0.0117756	0.00650759	0.00914162	0.00263403
118	E22	H3 1-19	R2me2s	K4me3	K9me3		0.0114658	0.00588782	0.00867679	0.00278897
264	K24	H3 16-35	R26me2s	K27me2	S28P		0.0117756	0.00557794	0.00867679	0.00309885
283	L19	H4 1-19	K16ac				0.00650759	0.010846	0.00867679	0.0021692
284	L20	H4 1-19	S1P	R3me2s			0.00774713	0.00960645	0.00867679	0.000929656
289	M1	H4 1-19	R3me2a	K5ac			0.00991633	0.00743725	0.00867679	0.00123954
7	A7	H3 1-19	K4me2				0.0123954	0.00464828	0.00852185	0.00387357
73	D1	H3 1-19	K9me3	K14ac			0.0164239	0.000619771	0.00852185	0.00790208
270	L6	H3 16-35	R26me2a	K27ac	S28P		0.0102262	0.00681748	0.00852185	0.00170437
278	L14	H4 1-19	R3me2s				0.00433839	0.0127053	0.00852185	0.00418345
343	O7	H4 11-30	R24me2a	K20ac			0.00898667	0.00805702	0.00852185	0.000464828
381	P21		c-Myc control				0.00526805	0.0114658	0.0083669	0.00309885
3	A3	H3 1-19	R2me2a				0.010846	0.00557794	0.00821196	0.00263403
356	O20	H2a 1-19	K5ac	K9ac			0.0083669	0.00805702	0.00821196	0.000154943
375	P15	H2b 1-19	K5ac	K12ac	S14P		0.00805702	0.0083669	0.00821196	0.000154943
4	A4	H3 1-19	R2Citr				0.0102262	0.00588782	0.00805702	0.0021692
376	P16	H2b 1-19	K5ac	K12ac	K15ac		0.0102262	0.00588782	0.00805702	0.0021692
380	P20		Biotin control				0.00309885	0.0130152	0.00805702	0.00495817
17	A17	H3 1-19	S10P				0.0111559	0.00464828	0.00790208	0.0032538
244	K4	H3 16-35	S28P				0.00526805	0.0105361	0.00790208	0.00263403
345	O9	H4 11-30	R24me2s	K20me2			0.00154943	0.0142547	0.00790208	0.00635265
377	P17	H2b 1-19	K5ac	S14P	K15ac		0.00867679	0.00712736	0.00790208	0.000774713
16	A16	H3 1-19	K9ac				0.00991633	0.00557794	0.00774713	0.0021692
269	L5	H3 16-35	R26me2a	K27me3	S28P		0.00929656	0.00619771	0.00774713	0.00154943
285	L21	H4 1-19	S1P	R3me2a			0.00619771	0.00929656	0.00774713	0.00154943
302	M14	H4 1-19	S1P	R3me2a	K5ac	K8ac	0.0123954	0.00309885	0.00774713	0.00464828
18	A18	H3 1-19	T11P				0.0133251	0.00185931	0.00759219	0.00573288
342	O6	H4 11-30	R24me2a	K20me3			0.00340874	0.0111559	0.00728231	0.00387357
369	P9	H2b 1-19	K5ac	K12ac			0.00557794	0.00898667	0.00728231	0.00170437
291	M3	H4 1-19	K5ac	K8ac			0.00619771	0.00805702	0.00712736	0.000929656
2	A2	H3 1-19	R2me2s				0.0083669	0.00557794	0.00697242	0.00139448
266	L2	H3 16-35	R26me2s	K27ac	S28P		0.00929656	0.00464828	0.00697242	0.00232414
267	L3	H3 16-35	R26me2a	K27me1	S28P		0.00991633	0.00402851	0.00697242	0.00294391
258	K18	H3 16-35	R26Citr	S28P			0.00340874	0.0102262	0.00681748	0.00340874
120	E24	H3 1-19	R2me2a	K4me1	K9ac		0.00960645	0.00247908	0.00604276	0.00356368
12	A12	H3 1-19	R8Citr				0.0105361	0.000929656	0.00573288	0.00480322
74	D2	H3 1-19	K9ac	S10P			0.00650759	0.00464828	0.00557794	0.000929656
290	M2	H4 1-19	R3me2a	K8ac			0	0.0111559	0.00557794	0.00557794
296	M8	H4 1-19	S1P	R3me2a	K5ac		0.00464828	0.00557794	0.00511311	0.000464828
11	A11	H3 1-19	R8me2a				0.00526805	0.00433839	0.00480322	0.000464828
303	M15	H4 1-19	R3me2s	K5ac	K8ac	K12ac	0.00247908	0.00619771	0.00433839	0.00185931
366	P6	H2b 1-19	K12ac				0.00557794	0.00247908	0.00402851	0.00154943
372	P12	H2b 1-19	K12ac	S14P			0.00464828	0.00340874	0.00402851	0.000619771
265	L1	H3 16-35	R26me2s	K27me3	S28P		0.00619771	0.00123954	0.00371862	0.00247908
