# Supplementary material for: The bromodomain-containing protein Ibd1 links multiple chromatin-related protein complexes to highly expressed genes in Tetrahymena thermophila
Source: Epigenetics Chromatin. 2018 Mar 9;11:10. doi: 10.1186/s13072-018-0180-6 (PMC5844071; doi:10.1186/s13072-018-0180-6)
Supplement: Supplementary file 5 — Additional file 5. Ibd1_MS_5hConj. [file 13072_2018_180_MOESM5_ESM.xlsx]

## Sheet: Sheet1
AP-MS data for Ibd1-FZZ purified from conjugating cells. Curated SAINTexpress data from 2 biological replicates of IBD1-FZZ AP-MS samples.
TTHERM	Gene Name	Spectral Count Sum Ibd1 (BAIT)	Possible complex	Notes
TTHERM_00729230	Ibd1	489	All listed below	Bromodomain containing protein
TTHERM_00486440	Atxr3/Set1-like	21	COMPASS	---
TTHERM_00584840	Swi3	98	SWI/SNF	---
TTHERM_00925560	Snf12	9	SWI/SNF	---
TTHERM_01245640	Brg1	7	SWI/SNF	SNF2 catalytic subunit
TTHERM_00092790	Saf1	6	SWI/SNF	Transmembrane protein, putative
TTHERM_00243900	Swi1	4	SWI/SNF	---
TTHERM_00046920	RvB2	149	SWR	---
TTHERM_00476820	RvB1	108	SWR	---
TTHERM_01546860	Swr1	139	SWR	---
TTHERM_00975380	Actin-like	74	SWR	---
TTHERM_01005190	Arp6	25	SWR	---
TTHERM_00355040	S4a1	26	SWR	AT-hook containing protein
TTHERM_00357110	Swc4	36	SWR	---
TTHERM_00136450	Swc5/Aor1	19	SWR	Bucentaur or craniofacial development containing protein
TTHERM_00388500	Swc2-like	23	SWR	---
TTHERM_00046150	S4a2	19	SWR	Hypothetical protein
TTHERM_00444700	A2a	56	SAGA	PHD finger containing protein
TTHERM_00248390	Gcn5	37	SAGA	---
TTHERM_00790730	Ada2	27	SAGA	---
