# Supplementary material for: The bromodomain-containing protein Ibd1 links multiple chromatin-related protein complexes to highly expressed genes in Tetrahymena thermophila
Source: Epigenetics Chromatin. 2018 Mar 9;11:10. doi: 10.1186/s13072-018-0180-6 (PMC5844071; doi:10.1186/s13072-018-0180-6)
Supplement: Supplementary file 6 — Additional file 6. ChIP_seq_ORF. [file 13072_2018_180_MOESM6_ESM.xlsx]

## Sheet: All_>2X_Fold_Enrichment
This data contains 1607 genic regions filtered from GSE103318_BD1_BD2_ORF_peaks.xlsx. This data represents all points that have >2X averaged fold enrichment for 2 obtained ChIP-Seq data sets.
Gene information				Sample Set 1 (IBD1_1)							Sample Set 2 (IBD1_2)
				READS		RAW PEAKS		PEAKS		Fold Enrichment	READS		RAW PEAKS		PEAKS		Fold Enrichment
Gene region	Gene_ID	Note	Gene Size (bp)	INPUT IBD1_1 Reads	IP IBD1_1 Reads	INPUT_N1 NORMALIZATION WITH RESPECT OF NGS SEQUENCER READS PF REPORT	IP_N1 NORMALIZATION WITH RESPECT OF NGS SEQUENCER READS PF REPORT	INPUT_N2 NORMALIZATION WITH RESPECT OF GENE SIZE VS SMALLEST GENE (150bp)	IP_N2 NORMALIZATION WITH RESPECT OF GENE SIZE VS SMALLEST GENE (150bp)	IP_N2 / INPUT_N2 (fold enrichment)	INPUT IBD1_2 NGS READS	IP IBD1_2 NGS READS	INPUT_N1 NORMALIZATION WITH RESPECT OF NGS SEQUENCER READS PF REPORT	IP_N1 NORMALIZATION WITH RESPECT OF NGS SEQUENCER READS PF REPORT	INPUT_N2 NORMALIZATION WITH RESPECT OF GENE SIZE VS SMALLEST GENE (150bp)	IP_N2 NORMALIZATION WITH RESPECT OF GENE SIZE VS SMALLEST GENE (150bp)	IP_N2 / INPUT_N2 (fold enrichment)	Average Fold Enrichment	Average IP_N2 Peak of IP IBD1_1 and IBD1_2
scf_8254786:368577-368782	TTHERM_00554480	Note="hypothetical_protein"	206	6	11	5.25657	7.4243	3.8276	5.40604	1.41238	1	28	0.980679	28	0.714086	20.3883	28.5517	14.982	12.8972
scf_8254747:372219-372806	TTHERM_00143660	Note="HTA3_histone_H2A"	588	1309	28628	1146.81	19322.1	292.553	4929.1	16.8486	1285	10911	1260.17	10911	321.472	2783.42	8.65834	12.7535	3856.26
scf_8254686:546179-546571	TTHERM_00454080	Note="RPS22_predicted_protein"	393	619	9915	542.303	6691.99	206.986	2554.2	12.34	544	3550	533.489	3550	203.622	1354.96	6.6543	9.49713	1954.58
scf_8253815:487792-488103	TTHERM_00498190	Note="HHF1_predicted_protein"	312	952	15711	834.043	10603.9	400.982	5098.04	12.7139	995	5899	975.775	5899	469.123	2836.06	6.04545	9.37967	3967.05
scf_8254431:997806-998225	TTHERM_00569430	Note="hypothetical_protein"	420	1111	18803	973.342	12690.8	347.622	4532.44	13.0384	986	5514	966.949	5514	345.339	1969.29	5.70247	9.37044	3250.86
scf_8254667:379237-379482	TTHERM_00028510	Note="hypothetical_protein"	246	148	2186	129.662	1475.41	79.0623	899.641	11.3789	155	981	152.005	981	92.6861	598.171	6.45373	8.91631	748.906
scf_8254803:1755477-1755890	TTHERM_000016167	Note="transmembrane_protein_putative"	414	551	7909	482.729	5338.07	174.902	1934.08	11.0581	483	3200	473.668	3200	171.619	1159.42	6.75579	8.90696	1546.75
scf_8254638:326145-326456	TTHERM_00189170	Note="HHF2_histone_H4"	312	1235	18223	1081.98	12299.4	520.182	5913.16	11.3675	1140	7067	1117.97	7067	537.487	3397.6	6.32126	8.84437	4655.38
scf_8254582:1059131-1059598	TTHERM_00131110	Note="RPS18_40S_ribosomal_protein_S18_putative"	468	914	13168	800.751	8887.56	256.651	2848.58	11.099	865	5525	848.287	5525	271.887	1770.83	6.51313	8.80608	2309.71
scf_8254431:1042526-1042867	TTHERM_000569259	Note="hypothetical_protein"	342	1	21	0.876095	14.1737	0.384252	6.21652	16.1782	5	7	4.90339	7	2.15061	3.07018	1.42758	8.8029	4.64335
scf_8254548:232430-232831	TTHERM_00316500	Note="HTA2_histone_H2B.1"	402	1142	18073	1000.5	12198.1	373.321	4551.54	12.192	1151	5968	1128.76	5968	421.18	2226.87	5.28721	8.73962	3389.2
scf_8254764:209225-209593	TTHERM_00633360	Note="HTB1_histone_H2B.1"	369	1536	23473	1345.68	15842.8	547.025	6440.16	11.773	1605	8544	1573.99	8544	639.833	3473.17	5.42825	8.60065	4956.66
scf_8254718:9655-9873	TTHERM_00805850	Note="hypothetical_protein"	219	392	5880	343.429	3968.63	235.226	2718.24	11.5559	426	2316	417.769	2316	286.143	1586.3	5.54373	8.5498	2152.27
scf_8254611:80381-80857	TTHERM_00476640	Note="60S_ribosomal_protein_L24"	477	930	12938	814.769	8732.33	256.217	2746.01	10.7176	847	5068	830.635	5068	261.206	1593.71	6.10136	8.40946	2169.86
scf_8254459:33139-33663	TTHERM_000529532	Note="hypothetical_protein"	525	696	9825	609.762	6631.25	174.218	1894.64	10.8751	636	3444	623.712	3444	178.203	984	5.52178	8.19846	1439.32
scf_8254369:35664-36176	TTHERM_00992760	Note="RPS20_40S_ribosomal_protein_S20"	513	664	9864	581.727	6657.57	170.096	1946.66	11.4445	686	3273	672.746	3273	196.709	957.018	4.86514	8.15481	1451.84
scf_8254617:563949-564460	TTHERM_00194690	Note="ubiquinol-cytochrome_C_reductase_hinge_protein"	512	304	4141	266.333	2794.91	78.0272	818.822	10.494	295	1648	289.3	1648	84.7559	482.812	5.6965	8.09528	650.817
scf_8254776:279565-279945	TTHERM_00161060	Note="40S_ribosomal_protein_S12"	381	878	11709	769.212	7902.83	302.839	3111.35	10.2739	802	4618	786.504	4618	309.647	1818.11	5.87155	8.07274	2464.73
scf_8254600:411013-411381	TTHERM_00283180	Note="HTB2_histone_H2B.1"	369	1259	16708	1103	11276.8	448.376	4584.08	10.2237	1188	6794	1165.05	6794	473.596	2761.79	5.83153	8.02764	3672.93
scf_8254638:641765-642001	TTHERM_00191020	Note="hypothetical_protein"	237	3	47	2.62829	31.722	1.66347	20.0772	12.0695	13	49	12.7488	49	8.06888	31.0127	3.84349	7.95648	25.5449
scf_8254167:68400-68750	TTHERM_001002731	Note="hypothetical_protein"	351	10	68	8.76095	45.8957	3.744	19.6135	5.23866	7	72	6.86475	72	2.93365	30.7692	10.4884	7.86351	25.1914
scf_8254708:88146-88793	TTHERM_01053000	Note="RPL10_60S_ribosomal_protein_L10"	648	1555	20515	1362.33	13846.3	315.354	3205.17	10.1637	1507	8024	1477.88	8024	342.103	1857.41	5.42939	7.79655	2531.29
scf_8254515:18629-19270	TTHERM_00721220	Note="hypothetical_protein"	642	1600	20654	1401.75	13940.1	327.512	3257.04	9.94479	1455	7673	1426.89	7673	333.385	1792.76	5.37744	7.66111	2524.9
scf_8254814:161952-162386	TTHERM_00418120	Note="transmembrane_protein_putative"	435	1367	17545	1197.62	11841.8	412.973	4083.37	9.88772	1255	6555	1230.75	6555	424.397	2260.34	5.32601	7.60687	3171.86
scf_8254491:140941-141502	TTHERM_000787128	Note="hypothetical_protein"	562	566	6939	495.87	4683.38	132.35	1250.01	9.44478	518	2889	507.992	2889	135.585	771.085	5.6871	7.56594	1010.55
scf_8254610:435938-436459	TTHERM_00339620	Note="RPL40_ubiquitin/ribosomal_fusion_protein_putative"	522	860	10093	753.442	6812.13	216.506	1957.51	9.04135	781	4428	765.91	4428	220.089	1272.41	5.78136	7.41135	1614.96
scf_8254489:64193-64372	TTHERM_001068151	Note="hypothetical_protein"	180	249	2876	218.148	1941.12	181.79	1617.6	8.89818	230	1289	225.556	1289	187.963	1074.17	5.71476	7.30647	1345.88
scf_8254650:330187-331102	TTHERM_00075909	Note="transmembrane_protein_putative"	916	806	10326	706.133	6969.39	115.633	1141.28	9.8698	770	3547	755.123	3547	123.655	580.841	4.69725	7.28353	861.058
scf_8254667:1464557-1466483	TTHERM_00037090	Note="RPS29_40S_ribosomal_protein_S29"	1927	468	5895	410.013	3978.75	31.9159	309.711	9.70397	453	2132	444.247	2132	34.5808	165.957	4.79913	7.25155	237.834
scf_8254579:162130-162603	TTHERM_00666540	Note="RPL21_60S_ribosomal_protein_L21"	474	933	11680	817.397	7883.26	258.67	2494.7	9.64434	937	4390	918.896	4390	290.79	1389.24	4.77747	7.21091	1941.97
scf_8254653:155491-156072	TTHERM_00641250	Note="hypothetical_protein"	582	569	7462	498.498	5036.38	128.479	1298.03	10.1031	553	2339	542.315	2339	139.772	602.835	4.31299	7.20804	950.435
scf_8254593:380888-381577	TTHERM_00463490	Note="RPS26_hypothetical_protein"	690	831	9956	728.035	6719.67	158.269	1460.8	9.22986	853	4267	836.519	4267	181.852	927.609	5.1009	7.16538	1194.2
scf_8254002:13886-14374	TTHERM_01128560	Note="RPS10_40S_ribosomal_protein_S10_putative"	489	850	10142	744.681	6845.21	228.43	2099.76	9.19213	781	3746	765.91	3746	234.942	1149.08	4.89091	7.04152	1624.42
scf_8254716:840233-840778	TTHERM_00105330	Note="RPS28_40S_ribosomal_protein_S28e_putative"	546	376	3892	329.412	2626.85	90.4978	721.663	7.97437	324	1904	317.74	1904	87.2912	523.077	5.99232	6.98335	622.37
scf_8254479:324796-325190	TTHERM_000624498	Note="transmembrane_protein_putative"	395	557	6306	487.985	4256.15	185.311	1616.26	8.72188	505	2557	495.243	2557	188.067	971.013	5.16312	6.9425	1293.64
scf_8254659:911548-912069	TTHERM_00049040	Note="transmembrane_protein_putative"	522	733	9006	642.178	6078.48	184.534	1746.69	9.46541	648	2779	635.48	2779	182.609	798.563	4.37307	6.91924	1272.63
scf_8254659:1615975-1617509	TTHERM_01142730	Note="RPL9_60S_ribosomal_protein_L9"	1535	928	11217	813.017	7570.76	79.4479	739.814	9.31194	981	4350	962.046	4350	94.011	425.081	4.52161	6.91678	582.448
scf_8254767:7136-7738	TTHERM_01386050	Note="RPS5_40S_ribosomal_protein_S5"	603	1425	15702	1248.44	10597.9	310.556	2636.28	8.4889	1247	6528	1222.91	6528	304.206	1623.88	5.3381	6.9135	2130.08
scf_8254284:32736-33128	TTHERM_00762890	Note="RPS17_40S_ribosomal_protein_S17"	393	583	6921	510.764	4671.24	194.948	1782.91	9.14559	604	2755	592.33	2755	226.08	1051.53	4.65112	6.89836	1417.22
scf_8254757:139703-141282	TTHERM_01005320	Note="60S_acidic_ribosomal_protein"	1580	872	10238	763.955	6910	72.5274	656.013	9.04503	936	4347	917.915	4347	87.1439	412.69	4.73573	6.89038	534.351
scf_8254582:908503-909508	TTHERM_00133510	Note="iron-binding_zinc_finger_CDGSH_type_protein"	1006	1111	12250	973.342	8267.97	145.131	1232.8	8.49442	1048	5339	1027.75	5339	153.243	796.074	5.19484	6.84463	1014.44
scf_8254479:392568-394351	TTHERM_00624720	Note="GRL4_granule_lattice_protein"	1784	4656	54606	4079.1	36855.6	342.974	3098.84	9.03522	4207	18924	4125.72	18924	346.893	1591.14	4.58684	6.81103	2344.99
scf_8253811:494317-494617	TTHERM_000528460	Note="Tim10/DDP_family_zinc_finger_protein"	301	398	4519	348.686	3050.04	173.764	1519.95	8.74723	418	1987	409.924	1987	204.281	990.199	4.84724	6.79724	1255.08
scf_8254359:146904-148054	TTHERM_00837950	Note="RPL37_60S_acidic_ribosomal_protein"	1151	900	10694	788.486	7217.77	102.757	940.63	9.15396	954	4111	935.568	4111	121.925	535.752	4.39412	6.77404	738.191
scf_8254527:506843-508503	TTHERM_00487140	Note="60S_ribosomal_protein_L28"	1661	1076	11856	942.679	8002.05	85.1305	722.641	8.48863	964	4729	945.374	4729	85.374	427.062	5.00225	6.74544	574.852
scf_8254798:195238-195498	TTHERM_00170250	Note="transmembrane_protein_putative"	261	142	1797	124.406	1212.86	71.4974	697.046	9.74925	178	649	174.561	649	100.322	372.989	3.7179	6.73358	535.017
scf_8254667:261090-261500	TTHERM_00653670	Note="hypothetical_protein"	411	821	9538	719.274	6437.54	262.509	2349.47	8.95005	856	3745	839.461	3745	306.373	1366.79	4.4612	6.70562	1858.13
scf_8254377:156310-156984	TTHERM_00716040	Note="transmembrane_protein_putative"	675	1095	11286	959.324	7617.33	213.183	1692.74	7.94031	1001	5327	981.659	5327	218.147	1183.78	5.42653	6.68342	1438.26
scf_8254577:328591-329022	TTHERM_00660180	Note="HMGB_high_mobility_group_(HMG)_box_protein"	432	1504	17015	1317.65	11484	457.516	3987.52	8.71557	1386	6162	1359.22	6162	471.952	2139.58	4.53348	6.62452	3063.55
scf_8254807:337426-338355	TTHERM_00540120	Note="zinc_finger_C-x8-C-x5-C-x3-H_type_protein"	930	1508	17113	1321.15	11550.2	213.089	1862.93	8.74251	1378	6045	1351.38	6045	217.964	975	4.47322	6.60787	1418.97
scf_8254397:90244-90711	TTHERM_00823670	Note="RPS19_40S_ribosomal_protein_S19"	468	1317	14338	1153.82	9677.24	369.813	3101.68	8.38715	1215	5508	1191.52	5508	381.899	1765.38	4.62265	6.5049	2433.53
scf_8254582:758139-758591	TTHERM_00134940	Note="RPL25_60S_ribosomal_protein_L23a"	453	960	10932	841.052	7378.41	278.494	2443.18	8.77283	1120	4571	1098.36	4571	363.695	1513.58	4.16166	6.46725	1978.38
scf_8254475:157456-158160	TTHERM_00420130	Note="hypothetical_protein"	705	675	7102	591.364	4793.4	125.822	1019.87	8.10566	671	3133	658.035	3133	140.008	666.596	4.76114	6.4334	843.234
scf_8254610:55552-55907	TTHERM_00334350	Note="hypothetical_protein"	356	9	6	7.88486	4.04962	3.32227	1.7063	0.513594	1	12	0.980679	12	0.413207	5.05618	12.2364	6.37501	3.38124
scf_8254610:224519-225949	TTHERM_00335830	Note="hypothetical_protein"	1431	2857	31492	2503	21255.1	262.369	2228	8.49183	2758	11457	2704.71	11457	283.513	1200.94	4.23594	6.36389	1714.47
scf_8254650:488624-489769	TTHERM_00077240	Note="TTU3_polyubiquitin"	1146	3178	36840	2784.23	24864.7	364.428	3254.54	8.93053	3080	11375	3020.49	11375	395.352	1488.87	3.76594	6.34824	2371.71
scf_8254391:36955-37369	TTHERM_000703379	Note="hypothetical_protein"	415	292	3322	255.82	2242.14	92.465	810.412	8.76452	211	802	206.923	802	74.7915	289.88	3.87583	6.32018	550.146
scf_8254436:84572-85036	TTHERM_00938940	Note="transmembrane_protein_putative"	465	316	3075	276.846	2075.43	89.3052	669.493	7.49669	307	1531	301.068	1531	97.1188	493.871	5.08522	6.29096	581.682
scf_8254659:704447-704986	TTHERM_000047509	Note="transmembrane_protein_putative"	540	60	534	52.5657	360.416	14.6016	100.116	6.85648	48	268	47.0726	268	13.0757	74.4444	5.69334	6.27491	87.28
scf_8254749:50239-51331	TTHERM_01094890	Note="hypothetical_protein"	1093	815	8849	714.018	5972.51	97.9896	819.649	8.36466	693	2823	679.61	2823	93.2677	387.42	4.15385	6.25925	603.535
scf_8254650:988966-989400	TTHERM_00079460	Note="hypothetical_protein"	435	148	1458	129.662	984.057	44.7111	339.33	7.5894	139	668	136.314	668	47.0049	230.345	4.90044	6.24492	284.837
scf_8253880:68855-70296	TTHERM_01055600	Note="GRL8_Ndc1_protein"	1442	6242	66592	5468.59	44945.4	568.854	4675.32	8.21883	6190	24997	6070.4	24997	631.456	2600.24	4.11785	6.16834	3637.78
scf_8254605:356575-357531	TTHERM_00621600	Note="MCF11_2-oxoglutarate/malate_carrier_protein"	957	1651	17446	1446.43	11774.9	226.714	1845.6	8.14067	1776	7300	1741.69	7300	272.991	1144.2	4.19134	6.16601	1494.9
scf_8254638:326796-327206	TTHERM_00189180	Note="HHT2_predicted_protein"	411	2006	20276	1757.45	13685	641.404	4994.53	7.78687	1813	7974	1777.97	7974	648.894	2910.22	4.48489	6.13588	3952.37
scf_8254697:860090-860774	TTHERM_00085180	Note="RPL32_60S_ribosomal_protein_L32"	685	852	9007	746.433	6079.15	163.453	1331.2	8.14427	895	3607	877.707	3607	192.199	789.854	4.10957	6.12692	1060.53
scf_8254652:290736-292184	TTHERM_00378890	Note="GRL5_granule_lattice_protein"	1449	5741	59652	5029.66	40261.3	520.669	4167.84	8.00477	5024	20531	4926.93	20531	510.034	2125.36	4.1671	6.08593	3146.6
scf_8254697:1205576-1206271	TTHERM_00082170	Note="TBP2_TATA_box-binding_protein_(TBP):_present_in_archaea_and_protein"	696	1367	13440	1197.62	9071.15	258.108	1954.99	7.5743	1260	5620	1235.66	5620	266.305	1211.21	4.54819	6.06124	1583.1
scf_8254365:299646-300215	TTHERM_00686150	Note="RPS31_ubiquitin-40S_ribosomal_protein_S27a"	570	1103	11058	966.333	7463.45	254.298	1964.07	7.72347	1065	4548	1044.42	4548	274.848	1196.84	4.35456	6.03901	1580.45
scf_8254167:125096-126451	TTHERM_01002860	Note="CCF3_carboxy-terminal_crystallin_fold_protein"	1356	3043	31444	2665.96	21222.7	294.907	2347.64	7.96063	2750	11098	2696.87	11098	298.326	1227.65	4.11515	6.03789	1787.65
scf_8254006:110997-112298	TTHERM_00945210	Note="transmembrane_protein_putative"	1302	672	6704	588.736	4524.77	67.8267	521.287	7.68557	684	2931	670.784	2931	77.2793	337.673	4.36951	6.02754	429.48
scf_8254486:383371-384720	TTHERM_00558620	Note="ATU1_tubulin/FtsZ_family_GTPase_domain_protein"	1350	6265	66497	5488.74	44881.2	609.86	4986.81	8.17697	5831	22088	5718.34	22088	635.371	2454.22	3.86266	6.01982	3720.51
scf_8254697:460806-461132	TTHERM_000088069	Note="hypothetical_protein"	327	4	38	3.50438	25.6476	1.60751	11.7649	7.31872	8	37	7.84543	37	3.59882	16.9725	4.71612	6.01742	14.3687
scf_8254002:50651-51127	TTHERM_01129660	Note="RPL36_60S_ribosomal_protein_L36"	477	497	4981	435.419	3361.86	136.924	1057.19	7.72097	507	2143	497.204	2143	156.353	673.899	4.3101	6.01553	865.544
scf_8254682:35369-35893	TTHERM_00927010	Note="acyl_carrier_protein_putative"	525	649	6981	568.586	4711.73	162.453	1346.21	8.28675	629	2295	616.847	2295	176.242	655.714	3.72053	6.00364	1000.96
scf_8254776:677754-678311	TTHERM_00158040	Note="Ran-binding_protein_2_Ran-binding_domain_protein"	558	685	7143	600.125	4821.07	161.324	1295.99	8.03344	665	2582	652.151	2582	175.31	694.086	3.9592	5.99632	995.036
scf_8254359:138222-139472	TTHERM_000837939	Note="hypothetical_protein"	1251	581	5576	509.011	3763.45	61.0325	451.252	7.39364	614	2756	602.137	2756	72.1987	330.456	4.57703	5.98534	390.854
scf_8254563:128273-128602	TTHERM_000600018	Note="transmembrane_protein_putative"	330	18	1	15.7697	0.674936	7.16805	0.306789	0.0427995	4	46	3.92271	46	1.78305	20.9091	11.7266	5.88469	10.6079
scf_8254582:677901-679496	TTHERM_00136120	Note="RPL6_60S_ribosomal_protein_L6"	1596	1407	13514	1232.67	9121.09	115.852	857.245	7.39948	1375	5833	1348.43	5833	126.732	548.214	4.32576	5.86262	702.73
scf_8254584:31824-32951	TTHERM_00628610	Note="CTH34_papain_family_cysteine_protease"	1128	2435	23402	2133.29	15794.9	283.682	2100.38	7.40398	2332	9829	2286.94	9829	304.115	1307.05	4.29788	5.85093	1703.71
scf_8254397:36232-36696	TTHERM_00823460	Note="kazal-type_proteinase_inhibitor_1"	465	813	8287	712.266	5593.2	229.763	1804.26	7.85269	751	2789	736.49	2789	237.577	899.677	3.78688	5.81978	1351.97
scf_8254665:468755-469111	TTHERM_00227270	Note="RPL22_60S_ribosomal_protein_L22_putative"	357	613	5753	537.046	3882.91	225.65	1631.47	7.23012	527	2252	516.818	2252	217.15	946.218	4.35744	5.79378	1288.85
scf_8254751:152028-152564	TTHERM_00943010	Note="RPL31_60S_ribosomal_protein_L31_putative"	537	710	6849	622.028	4622.64	173.751	1291.24	7.43157	750	3049	735.509	3049	205.449	851.676	4.14543	5.7885	1071.46
scf_8254697:533170-533778	TTHERM_000086929	Note="hypothetical_protein"	609	128	1358	112.14	916.564	27.6207	225.755	8.17337	159	521	155.928	521	38.4059	128.325	3.34129	5.75733	177.04
scf_8254010:476100-476570	TTHERM_00329800	Note="guanylate_kinase"	471	940	9239	823.53	6235.74	262.271	1985.9	7.57196	875	3349	858.094	3349	273.278	1066.56	3.90284	5.7374	1526.23
scf_8254565:238239-240195	TTHERM_00471090	Note="RPS7_40S_ribosomal_protein_S7"	1957	1133	11253	992.616	7595.06	76.082	582.146	7.65156	1097	4110	1075.8	4110	82.4582	315.023	3.8204	5.73598	448.584
scf_8254594:643716-644159	TTHERM_00290880	Note="UBC52_ubiquitin-conjugating_enzyme_E2"	444	514	5161	450.313	3483.35	152.133	1176.81	7.73539	519	1896	508.972	1896	171.95	640.541	3.72515	5.73027	908.673
scf_8253891:185783-186745	TTHERM_00683010	Note="PLA1_papain_family_cysteine_protease"	963	3008	28505	2635.29	19239.1	410.482	2996.74	7.30054	2979	12046	2921.44	12046	455.053	1876.32	4.12331	5.71192	2436.53
scf_8254763:114398-116128	TTHERM_000559961	Note="hypothetical_protein"	1731	1901	17807	1665.46	12018.6	144.32	1041.47	7.21639	1862	7681	1826.02	7681	158.234	665.598	4.20641	5.7114	853.535
scf_8254380:13011-14054	TTHERM_01125120	Note="hypothetical_protein"	1044	3100	30589	2715.9	20645.6	390.215	2966.33	7.60178	2968	11024	2910.65	11024	418.197	1583.91	3.78746	5.69462	2275.12
scf_8253811:394869-396747	TTHERM_00527180	Note="GRL1_hypothetical_protein"	1879	4351	42334	3811.89	28572.8	304.302	2280.95	7.49569	4074	15246	3995.29	15246	318.942	1217.08	3.816	5.65584	1749.02
scf_8254393:27790-28959	TTHERM_01289110	Note="RPL15_60S_ribosomal_protein_L15"	1170	1682	15455	1473.59	10431.1	188.922	1337.33	7.07872	1659	6807	1626.95	6807	208.583	872.692	4.18391	5.63131	1105.01
scf_8254664:312402-314504	TTHERM_00522600	Note="GRL7_hypothetical_protein"	2103	4432	43445	3882.85	29322.6	276.951	2091.48	7.55182	4060	14771	3981.56	14771	283.991	1053.57	3.70986	5.63084	1572.53
scf_8254392:78587-80473	TTHERM_01151600	Note="40S_ribosomal_protein_S8-2"	1887	1126	10428	986.483	7038.24	78.4168	559.478	7.13467	1106	4471	1084.63	4471	86.2187	355.405	4.12214	5.62841	457.442
scf_8254605:230428-230940	TTHERM_000621309	Note="LITAF-like_zinc_ribbon_domain_protein"	513	730	7333	639.55	4949.31	187.003	1447.17	7.73874	727	2507	712.953	2507	208.466	733.041	3.51636	5.62755	1090.1
scf_8254611:215348-215851	TTHERM_00477020	Note="hypothetical_protein"	504	375	3101	328.536	2092.98	97.7785	622.91	6.37062	264	1259	258.899	1259	77.0533	374.702	4.8629	5.61676	498.806
scf_8254393:22450-22785	TTHERM_01289080	Note="small_nuclear_ribonucleoprotein"	336	272	2488	238.298	1679.24	106.383	749.662	7.04682	237	965	232.421	965	103.759	430.804	4.15195	5.59938	590.233
scf_8254187:172960-173229	TTHERM_000696939	Note="hypothetical_protein"	270	591	5820	517.772	3928.13	287.651	2182.29	7.5866	637	2256	624.692	2256	347.051	1253.33	3.61138	5.59899	1717.81
scf_8254379:693427-695322	TTHERM_00301890	Note="hypothetical_protein"	1896	1638	14030	1435.04	9469.36	113.532	749.158	6.59865	1379	6213	1352.36	6213	106.99	491.535	4.5942	5.59643	620.346
scf_8254380:35727-35915	TTHERM_001125183	Note="cytochrome_C_oxidase_copper_chaperone"	189	289	2661	253.192	1796.01	200.946	1425.4	7.09347	239	957	234.382	957	186.018	759.524	4.08307	5.58827	1092.46
scf_8254371:268309-269806	TTHERM_00467660	Note="RPS24_40S_ribosomal_protein_S24"	1498	794	7292	695.62	4921.64	69.6548	492.821	7.07518	695	2795	681.572	2795	68.2482	279.873	4.10082	5.588	386.347
scf_8254594:412387-413052	TTHERM_00289270	Note="Tim17/tim22/tim23/pmp24_family_protein"	666	268	2499	234.794	1686.67	52.8814	379.88	7.18361	220	858	215.749	858	48.5922	193.243	3.97684	5.58023	286.562
scf_8254047:165496-165912	TTHERM_00790790	Note="HTA1_histone_H2A"	417	1352	12811	1184.48	8646.61	426.072	3110.29	7.29992	1261	4733	1236.64	4733	444.833	1702.52	3.82732	5.56362	2406.4
scf_8254433:81101-81676	TTHERM_01085640	Note="phage_lysozyme_protein"	576	1551	14510	1358.82	9793.33	353.86	2550.35	7.20721	1471	5639	1442.58	5639	375.671	1468.49	3.90897	5.55809	2009.42
scf_8254010:513899-514291	TTHERM_000329909	Note="cell_surface_immobilization_antigen"	393	254	2421	222.528	1634.02	84.9344	623.672	7.34298	246	909	241.247	909	92.079	346.947	3.76792	5.55545	485.309
scf_8254814:166474-167064	TTHERM_00418110	Note="P28_protein"	591	787	7321	689.487	4941.21	174.997	1254.11	7.1665	742	2865	727.664	2865	184.686	727.157	3.93726	5.55188	990.636
scf_8254632:32896-33459	TTHERM_01169430	Note="peptidase_C39_family_protein"	564	1254	12103	1098.62	8168.76	292.187	2172.54	7.43545	1233	4429	1209.18	4429	321.59	1177.93	3.66282	5.54913	1675.23
scf_8254373:55575-55994	TTHERM_00237459	Note="hypothetical_protein"	420	190	1844	166.458	1244.58	59.4493	444.494	7.47685	183	637	179.464	637	64.0944	227.5	3.54945	5.51315	335.997
scf_8254610:370663-371097	TTHERM_00338320	Note="transmembrane_protein_putative"	435	561	5322	491.49	3592.01	169.479	1238.62	7.30842	534	1934	523.682	1934	180.58	666.897	3.69308	5.50075	952.761
scf_8254667:1815677-1817059	TTHERM_00038880	Note="CCF9_carboxy-terminal_crystallin_fold_protein_9p"	1383	1804	17514	1580.48	11820.8	171.418	1282.09	7.47929	1880	6317	1843.68	6317	199.965	685.141	3.42631	5.4528	983.614
scf_8254470:200961-201280	TTHERM_000630179	Note="hypothetical_protein"	320	115	1213	100.751	818.698	47.227	383.765	8.12596	134	365	131.411	365	61.5989	171.094	2.77755	5.45175	277.429
scf_8254594:19707-21259	TTHERM_00285290	Note="ubiquitin-conjugating_enzyme_E2"	1553	263	2504	230.413	1690.04	22.255	163.236	7.33483	254	882	249.092	882	24.0591	85.19	3.54085	5.43784	124.213
scf_8254181:102105-102719	TTHERM_00929590	Note="Gar1/Naf1_RNA-binding_region_protein"	615	1150	10136	1007.51	6841.16	245.734	1668.57	6.79016	1148	4583	1125.82	4583	274.59	1117.8	4.07081	5.43049	1393.19
scf_8254650:985831-986790	TTHERM_000079459	Note="papain_family_cysteine_protease"	960	4138	37008	3625.28	24978	566.45	3902.82	6.88996	3822	14809	3748.15	14809	585.649	2313.91	3.95101	5.42048	3108.36
scf_8254665:27458-28036	TTHERM_00222240	Note="transmembrane_protein_putative"	579	1120	10338	981.227	6977.49	254.204	1807.64	7.11099	1071	3896	1050.31	3896	272.1	1009.33	3.70939	5.41019	1408.48
scf_8254788:740830-741552	TTHERM_00264860	Note="transmembrane_protein_putative"	723	803	7512	703.505	5070.12	145.955	1051.89	7.20695	823	2915	807.099	2915	167.448	604.772	3.6117	5.40933	828.332
scf_8254610:514250-516295	TTHERM_000339809	Note="60S_ribosomal_protein_L17"	2046	1792	15904	1569.96	10734.2	115.1	786.964	6.83722	1706	6656	1673.04	6656	122.657	487.977	3.97839	5.40781	637.47
scf_8253894:13342-14260	TTHERM_00841210	Note="p28A_33_kDa_inner_dynein_arm_light_chain_axonemal_protein"	919	361	3414	316.27	2304.23	51.6219	376.099	7.28564	351	1214	344.218	1214	56.1836	198.15	3.52683	5.40624	287.125
scf_8254406:780108-782830	TTHERM_00248370	Note="hypothetical_protein"	2723	615	5404	538.799	3647.36	29.6804	200.919	6.76942	501	1975	491.32	1975	27.065	108.795	4.01978	5.3946	154.857
scf_8254665:695910-696542	TTHERM_00227770	Note="eukaryotic_translation_initiation_factor_5A"	633	1270	11555	1112.64	7798.89	263.659	1848.08	7.00935	1203	4457	1179.76	4457	279.563	1056.16	3.7779	5.39362	1452.12
scf_8254460:404021-405352	TTHERM_00348510	Note="BTU1_tubulin"	1332	4326	41640	3789.99	28104.4	426.801	3164.9	7.41542	4460	14701	4373.83	14701	492.548	1655.52	3.36113	5.38827	2410.21
scf_8254666:542553-543923	TTHERM_00405540	Note="import_inner_membrane_translocase_protein"	1371	476	3960	417.021	2672.75	45.626	292.423	6.40914	440	1878	431.499	1878	47.2099	205.47	4.35227	5.38071	248.947
scf_8253891:161282-162390	TTHERM_00682940	Note="60S_ribosomal_protein_L29"	1109	490	4779	429.287	3225.52	58.064	436.274	7.51368	483	1538	473.668	1538	64.0669	208.025	3.247	5.38034	322.15
scf_8254671:563426-564478	TTHERM_00427580	Note="transmembrane_protein_putative"	1053	2520	22934	2207.76	15479	314.496	2204.98	7.01117	2465	8945	2417.37	8945	344.355	1274.22	3.7003	5.35574	1739.6
scf_8254043:36740-38369	TTHERM_00780960	Note="RPL27_60S_ribosomal_protein_L27"	1630	748	7090	655.319	4785.3	60.3055	440.365	7.30224	721	2397	707.069	2397	65.0677	220.583	3.39005	5.34614	330.474
scf_8254491:140084-140824	TTHERM_000787127	Note="transmembrane_protein_putative"	741	809	7550	708.761	5095.77	143.474	1031.53	7.18969	817	2801	801.215	2801	162.189	567.004	3.49594	5.34281	799.268
scf_8254636:484698-484889	TTHERM_00491230	Note="hypothetical_protein"	192	366	2957	320.651	1995.79	250.509	1559.21	6.22417	283	1235	277.532	1235	216.822	964.844	4.44994	5.33705	1262.03
scf_8254803:1020546-1021122	TTHERM_000011389	Note="transmembrane_protein_putative"	577	32	99	28.0351	66.8187	7.28814	17.3705	2.3834	8	65	7.84543	65	2.03954	16.8977	8.28508	5.33424	17.1341
scf_8254691:37215-37490	TTHERM_00319970	Note="acyl-CoA-binding_protein"	276	484	4333	424.03	2924.5	230.451	1589.4	6.89691	458	1648	449.151	1648	244.104	895.652	3.66915	5.28303	1242.53
scf_8254397:99618-100654	TTHERM_00823720	Note="HHO1_hypothetical_protein"	1037	1997	17948	1749.56	12113.8	253.071	1752.23	6.92388	1751	6206	1717.17	6206	248.385	897.686	3.61409	5.26898	1324.96
scf_8254373:477655-477996	TTHERM_00241740	Note="thioredoxin_domain_protein"	342	481	4074	421.402	2749.69	184.825	1206	6.5251	501	1971	491.32	1971	215.491	864.474	4.01164	5.26837	1035.24
scf_8254803:1717769-1718176	TTHERM_000016038	Note="hypothetical_protein"	408	27	192	23.6546	129.588	8.69654	47.6426	5.47834	16	79	15.6909	79	5.7687	29.0441	5.03478	5.25656	38.3433
scf_8253823:224407-224727	TTHERM_000678338	Note="hypothetical_protein"	321	3	38	2.62829	25.6476	1.22817	11.9849	9.75829	7	5	6.86475	5	3.20783	2.33645	0.728359	5.24333	7.16065
scf_8254591:13603-14313	TTHERM_001209760	Note="transmembrane_protein_putative"	711	417	3358	365.332	2266.44	77.0742	478.151	6.20378	337	1411	330.489	1411	69.7234	297.679	4.26943	5.23661	387.915
scf_8254397:173159-173703	TTHERM_000823969	Note="MFS_transporter"	545	1172	10559	1026.78	7126.65	282.601	1961.46	6.94075	1180	4078	1157.2	4078	318.496	1122.39	3.52402	5.23239	1541.92
scf_8254776:148766-148930	TTHERM_00161450	Note="hypothetical_protein"	165	198	1600	173.467	1079.9	157.697	981.726	6.22539	175	726	171.619	726	156.017	660	4.23031	5.22785	820.863
scf_8254582:891628-892356	TTHERM_00133570	Note="gamma-interferon-inducible_lysosomal_thiol_reductase"	729	945	8617	827.91	5815.93	170.352	1196.69	7.02483	977	3283	958.123	3283	197.145	675.514	3.42649	5.22566	936.104
scf_8254718:84094-85174	TTHERM_00808000	Note="hypothetical_protein"	1081	2642	23250	2314.64	15692.3	321.181	2177.47	6.77956	2475	8791	2427.18	8791	336.796	1219.84	3.6219	5.20073	1698.65
scf_8254515:239160-239522	TTHERM_000721789	Note="transmembrane_protein_putative"	363	43	408	37.6721	275.374	15.567	113.791	7.30976	36	109	35.3044	109	14.5886	45.0413	3.08743	5.1986	79.4161
scf_8254649:371205-372167	TTHERM_00268060	Note="CTH110_papain_family_cysteine_protease"	963	1995	18012	1747.81	12157	272.245	1893.61	6.95553	2030	6811	1990.78	6811	310.09	1060.9	3.42128	5.18841	1477.26
scf_8254479:395317-397539	TTHERM_00624730	Note="GRL3_granule_lattice_protein"	2223	3669	32847	3214.39	22169.6	216.896	1495.93	6.89699	3347	11340	3282.33	11340	221.48	765.182	3.45486	5.17592	1130.55
scf_8254373:399913-400296	TTHERM_00240460	Note="hypothetical_protein"	384	20	4	17.5219	2.69975	6.8445	1.05459	0.154078	1	10	0.980679	10	0.383078	3.90625	10.197	5.17555	2.48042
scf_8254504:2758-4658	TTHERM_01109770	Note="RPS11_40S_ribosomal_protein_S11_putative"	1901	690	5975	604.506	4032.75	47.699	318.207	6.67114	652	2324	639.403	2324	50.4526	183.377	3.63464	5.15289	250.792
scf_8254379:756896-757243	TTHERM_000302101	Note="hypothetical_protein"	348	395	3323	346.058	2242.81	149.163	966.73	6.48104	354	1323	347.16	1323	149.638	570.259	3.81092	5.14598	768.494
scf_8254475:531059-531874	TTHERM_00421060	Note="transmembrane_protein_putative"	816	912	7635	798.999	5153.14	146.875	947.268	6.44949	918	3451	900.263	3451	165.49	634.375	3.83332	5.14141	790.822
scf_8254686:409137-409442	TTHERM_000449779	Note="transmembrane_protein_putative"	306	525	4132	459.95	2788.84	225.466	1367.08	6.06335	497	2053	487.397	2053	238.92	1006.37	4.21217	5.13776	1186.72
scf_8254691:288589-290072	TTHERM_000321589	Note="MFS_transporter"	1484	2682	22613	2349.69	15262.3	237.502	1542.69	6.49547	2591	9327	2540.94	9327	256.833	942.756	3.67069	5.08308	1242.72
scf_8254748:105327-106993	TTHERM_00706300	Note="RPS16_ribosomal_protein_S9"	1667	1201	9919	1052.19	6694.69	94.6782	602.402	6.36263	1099	4095	1077.77	4095	96.9795	368.476	3.79953	5.08108	485.439
scf_8254605:146584-146766	TTHERM_00621080	Note="hypothetical_protein"	183	393	3582	344.305	2417.62	282.218	1981.66	7.02174	421	1291	412.866	1291	338.415	1058.2	3.12692	5.07433	1519.93
scf_8254332:12626-12985	TTHERM_01299660	Note="SCP-2_sterol_transfer_family_protein"	360	843	6988	738.548	4716.46	307.729	1965.19	6.38612	888	3270	870.843	3270	362.851	1362.5	3.75498	5.07055	1663.84
scf_8254803:1024054-1025385	TTHERM_00011400	Note="Myb-like_DNA-binding_domain_protein"	1332	2179	17825	1909.01	12030.7	214.979	1354.81	6.30208	2025	7522	1985.87	7522	223.635	847.072	3.78775	5.04492	1100.94
scf_8254187:247361-247843	TTHERM_00695690	Note="transmembrane_protein_putative"	483	415	3821	363.58	2578.93	112.913	800.911	7.09317	431	1264	422.673	1264	131.265	392.547	2.99049	5.04183	596.729
scf_8254609:183617-184881	TTHERM_00442200	Note="hypothetical_protein"	1265	2986	23891	2616.02	16124.9	310.2	1912.04	6.16391	2706	10391	2653.72	10391	314.67	1232.13	3.91564	5.03977	1572.09
scf_8254417:148320-150331	TTHERM_00732640	Note="RPL16_60S_ribosomal_protein_L13/L16"	2012	1411	11450	1236.17	7728.02	92.1598	576.145	6.25158	1350	5057	1323.92	5057	98.7015	377.013	3.81973	5.03566	476.579
scf_8254777:151904-152323	TTHERM_00373770	Note="transmembrane_protein_putative"	420	1009	8380	883.98	5655.97	315.707	2019.99	6.3983	956	3441	937.529	3441	334.832	1228.93	3.67029	5.03429	1624.46
scf_8254769:99084-99849	TTHERM_000974164	Note="hypothetical_protein"	766	666	6300	583.48	4252.1	114.258	832.657	7.28749	639	1736	626.654	1736	122.713	339.948	2.77027	5.02888	586.302
scf_8254486:184479-185223	TTHERM_000558148	Note="MFS_transporter"	745	1726	14207	1512.14	9588.82	304.458	1930.64	6.34122	1612	5875	1580.85	5875	318.293	1182.89	3.71635	5.02878	1556.76
scf_8254460:357740-358453	TTHERM_00348650	Note="dynein_light_chain_roadblock-type_2_protein"	714	213	1736	186.608	1171.69	39.2034	246.153	6.27887	237	878	232.421	878	48.8279	184.454	3.77763	5.02825	215.304
scf_8254731:228078-229028	TTHERM_00594350	Note="SerL_immobilization_antigen"	951	3030	26979	2654.57	18209.1	418.702	2872.1	6.85954	2965	9198	2907.71	9198	458.63	1450.79	3.16331	5.01142	2161.44
scf_8254470:665725-667098	TTHERM_00433940	Note="LBP/BPI/CETP_family_carboxy-terminal_domain_protein"	1374	4978	43936	4361.2	29654	476.114	3237.34	6.7995	5032	15902	4934.78	15902	538.731	1736.03	3.22244	5.01097	2486.68
scf_8254401:66793-67153	TTHERM_01080490	Note="hypothetical_protein"	361	891	7212	780.601	4867.64	324.349	2022.57	6.23576	818	3028	802.195	3028	333.322	1258.17	3.77464	5.0052	1640.37
scf_8254754:16553-17221	TTHERM_00602860	Note="GST13_glutathione_S-transferase_amine-terminal_domain_protein"	669	924	8213	809.512	5543.25	181.505	1242.88	6.84765	868	2669	851.229	2669	190.859	598.43	3.13547	4.99156	920.656
scf_8254593:527436-527894	TTHERM_00463890	Note="kazal-type_proteinase_inhibitor_1"	459	1111	8812	973.342	5947.54	318.086	1943.64	6.11043	1049	3952	1028.73	3952	336.187	1291.5	3.84162	4.97603	1617.57
scf_8254429:16301-17001	TTHERM_01043090	Note="RPS27_40S_ribosomal_protein_S27"	701	429	3426	375.845	2312.33	80.4233	494.793	6.15236	436	1612	427.576	1612	91.4927	344.936	3.77009	4.96122	419.864
scf_8254644:343764-345325	TTHERM_00649470	Note="AN1-like_zinc_finger_protein"	1562	1072	9357	939.174	6315.38	90.1896	606.471	6.7244	1050	3270	1029.71	3270	98.8841	314.02	3.17564	4.95002	460.246
scf_8254691:299356-300025	TTHERM_000321629	Note="MFS_transporter"	670	1384	11863	1212.52	8006.77	271.459	1792.56	6.60344	1386	4462	1359.22	4462	304.303	998.955	3.28276	4.9431	1395.76
scf_8254431:944986-945396	TTHERM_000570549	Note="histone_H3.4"	411	1447	12143	1267.71	8195.75	462.668	2991.15	6.46501	1491	4979	1462.19	4979	533.647	1817.15	3.40516	4.93508	2404.15
scf_8254395:1132-1800	TTHERM_00455090	Note="hypothetical_protein"	669	588	5032	515.144	3396.28	115.503	761.498	6.59287	560	1780	549.18	1780	123.135	399.103	3.2412	4.91703	580.3
scf_8254548:321931-322394	TTHERM_000316719	Note="hypothetical_protein"	464	786	6234	688.611	4207.55	222.611	1360.2	6.1102	708	2579	694.321	2579	224.457	833.728	3.71442	4.91231	1096.96
scf_8254472:59632-60534	TTHERM_01156840	Note="inhibitor_of_apoptosis-promoting_Bax1_protein"	903	1510	11894	1322.9	8027.69	219.752	1333.5	6.06824	1497	5488	1468.08	5488	243.866	911.628	3.73823	4.90323	1122.57
scf_8254365:321683-323225	TTHERM_00686220	Note="RPS25_S25_ribosomal_protein"	1543	987	8383	864.706	5657.99	84.0609	550.032	6.54325	974	3089	955.181	3089	92.8562	300.292	3.23394	4.8886	425.162
scf_8254649:529884-530502	TTHERM_00270350	Note="HVA22/TB2/DP1_family_protein"	619	331	2340	289.988	1579.35	70.2716	382.718	5.44627	321	1357	314.798	1357	76.2838	328.837	4.3107	4.87849	355.778
scf_8254551:118675-119157	TTHERM_00304359	Note="acyl_carrier_protein"	483	300	2293	262.829	1547.63	81.6238	480.63	5.88836	287	1076	281.455	1076	87.4083	334.161	3.82299	4.85568	407.396
scf_8254607:428287-429190	TTHERM_000437558	Note="MFS_transporter"	904	1798	14869	1575.22	10035.6	261.375	1665.2	6.37094	1755	5725	1721.09	5725	285.579	949.945	3.32638	4.84866	1307.57
scf_8254428:209665-210579	TTHERM_00535740	Note="phosphate_carrier_protein"	915	2174	17517	1904.63	11822.9	312.235	1938.17	6.20743	2225	7592	2182.01	7592	357.707	1244.59	3.47936	4.84339	1591.38
scf_8254362:97933-98784	TTHERM_00723210	Note="transmembrane_protein_putative"	852	780	6974	683.354	4707.01	120.309	828.698	6.88809	810	2219	794.35	2219	139.85	390.669	2.79348	4.84078	609.684
scf_8254649:430285-430707	TTHERM_000268189	Note="hypothetical_protein"	423	861	7182	754.318	4847.39	267.489	1718.93	6.42619	829	2613	812.983	2613	288.292	926.596	3.21409	4.82014	1322.76
scf_8254728:77880-78422	TTHERM_00835130	Note="hypothetical_protein"	543	551	4267	482.729	2879.95	133.35	795.567	5.96599	515	1844	505.05	1844	139.516	509.392	3.65113	4.80856	652.48
scf_8254648:44142-44732	TTHERM_00877050	Note="PPI1_peptidyl-prolyl_cis-trans_isomerase_cyclophilin-type_protein"	591	951	7656	833.167	5167.31	211.464	1311.5	6.20202	929	3095	911.051	3095	231.231	785.533	3.39718	4.7996	1048.52
scf_8254548:250608-251872	TTHERM_00316530	Note="PUP3_proteasome_subunit_beta_type_protein"	1265	703	5753	615.895	3882.91	73.031	460.424	6.3045	703	2252	689.417	2252	81.7491	267.036	3.26653	4.78551	363.73
scf_8254649:486365-488026	TTHERM_00268310	Note="kinase_domain_protein"	1662	1821	14938	1595.37	10082.2	143.986	909.946	6.31966	1566	4975	1535.74	4975	138.605	449.007	3.23947	4.77957	679.477
scf_8254371:383177-383797	TTHERM_00468010	Note="hypothetical_protein"	621	395	3163	346.058	2134.82	83.5888	515.658	6.16898	377	1251	369.716	1251	89.3034	302.174	3.38368	4.77633	408.916
scf_8254667:1132636-1133043	TTHERM_000035237	Note="transmembrane_protein_putative"	408	24	5	21.0263	3.37468	7.73025	1.24069	0.160498	10	92	9.80679	92	3.60544	33.8235	9.38126	4.77088	17.5321
scf_8254422:3974-4423	TTHERM_00691100	Note="hypothetical_protein"	450	487	4196	426.658	2832.03	142.219	944.011	6.63771	447	1271	438.363	1271	146.121	423.667	2.89942	4.76856	683.839
scf_8254437:476586-477375	TTHERM_000446389	Note="hypothetical_protein"	790	164	1213	143.68	818.698	27.2809	155.449	5.69808	138	518	135.334	518	25.6963	98.3544	3.82758	4.76283	126.902
scf_8254487:170830-172076	TTHERM_00500780	Note="protein_phosphatase_2C_containing_protein"	1247	2163	17006	1894.99	11478	227.946	1380.67	6.05699	2045	6955	2005.49	6955	241.238	836.608	3.46798	4.76249	1108.64
scf_8254370:54884-55969	TTHERM_00760310	Note="papain_family_cysteine_protease"	1086	1833	14623	1605.88	9869.6	221.807	1363.2	6.1459	1815	5998	1779.93	5998	245.847	828.453	3.36979	4.75785	1095.83
scf_8254814:101163-103322	TTHERM_000418279	Note="hypothetical_protein"	2160	4369	34474	3827.66	23267.8	265.81	1615.82	6.07885	4086	13769	4007.05	13769	278.268	956.181	3.43619	4.75752	1286
scf_8254545:321047-322226	TTHERM_00149260	Note="hypothetical_protein"	1180	433	3063	379.349	2067.33	48.2224	262.796	5.44967	445	1760	436.402	1760	55.4748	223.729	4.03298	4.74133	243.263
scf_8254431:50277-50621	TTHERM_00312040	Note="hypothetical_protein"	345	559	4371	489.737	2950.15	212.929	1282.67	6.02394	557	1884	546.238	1884	237.495	819.13	3.44905	4.73649	1050.9
scf_8254503:169588-170103	TTHERM_000933397	Note="hypothetical_protein"	516	184	1503	161.202	1014.43	46.8609	294.892	6.29293	151	469	148.082	469	43.0472	136.337	3.16715	4.73004	215.615
scf_8254594:154942-155842	TTHERM_00285620	Note="NAC_domain_protein"	901	1841	13312	1612.89	8984.75	268.517	1495.8	5.57059	1588	6055	1557.32	6055	259.265	1008.05	3.8881	4.72934	1251.92
scf_8254479:321773-322378	TTHERM_00624470	Note="non-canonical_purine_NTP_pyrophosphatase_RdgB/HAM1_family_protein"	606	897	7245	785.858	4889.91	194.519	1210.37	6.22239	895	2834	877.707	2834	217.254	701.485	3.22887	4.72563	955.93
scf_8254591:14583-16392	TTHERM_01211750	Note="Myb-like_DNA-binding_domain_protein"	1810	2043	15556	1789.86	10499.3	148.331	870.109	5.86599	1958	6819	1920.17	6819	159.13	565.11	3.55125	4.70862	717.61
scf_8254580:143559-143882	TTHERM_000588909	Note="hypothetical_protein"	324	4	42	3.50438	28.3473	1.6224	13.1238	8.08911	18	23	17.6522	23	8.17232	10.6481	1.30295	4.69603	11.886
scf_8254688:413884-414840	TTHERM_00295170	Note="thioredoxin-dependent_peroxide_reductase"	957	673	5569	589.612	3758.72	92.4157	589.141	6.3749	701	2070	687.456	2070	107.752	324.451	3.0111	4.693	456.796
scf_8254502:91949-92650	TTHERM_01083050	Note="phospholipase/carboxylesterase_family_protein"	702	809	6585	708.761	4444.46	151.445	949.67	6.27074	720	2192	706.089	2192	150.874	468.376	3.10443	4.68758	709.023
scf_8254803:1794772-1795051	TTHERM_00016300	Note="hypothetical_protein"	280	362	3157	317.147	2130.77	169.9	1141.49	6.71858	353	904	346.18	904	185.453	484.286	2.61136	4.66497	812.886
scf_8254752:1016165-1017932	TTHERM_00117590	Note="eukaryotic_porin_protein"	1768	1857	14806	1626.91	9993.11	138.03	847.832	6.14239	1863	5793	1827	5793	155.006	491.488	3.17076	4.65658	669.66
scf_8254763:388416-389993	TTHERM_00561680	Note="RPL35_ribosomal_protein_L35"	1578	859	6759	752.566	4561.9	71.5367	433.64	6.06179	797	2534	781.601	2534	74.2967	240.875	3.24206	4.65193	337.257
scf_8254748:3868-5738	TTHERM_00705050	Note="transcription_factor_BTF3a"	1871	1097	8931	961.077	6027.86	77.0505	483.26	6.27198	1118	3311	1096.4	3311	87.8994	265.446	3.01989	4.64594	374.353
scf_8254401:51283-52619	TTHERM_001080449	Note="MFS_transporter"	1337	3016	23639	2642.3	15954.8	296.444	1790	6.03822	2945	9307	2888.1	9307	324.02	1044.17	3.22254	4.63038	1417.08
scf_8254527:350241-350693	TTHERM_00486690	Note="hypothetical_protein"	453	1502	11587	1315.9	7820.49	435.727	2589.57	5.94309	1451	4718	1422.96	4718	471.18	1562.25	3.31561	4.62935	2075.91
scf_8254406:806753-807000	TTHERM_000248449	Note="transmembrane_protein_putative"	248	10	1	8.76095	0.674936	5.29896	0.408228	0.0770391	3	27	2.94204	27	1.77946	16.3306	9.17732	4.62718	8.36944
scf_8254638:620048-620952	TTHERM_000190979	Note="MFS_transporter"	905	889	6976	778.849	4708.36	129.091	780.391	6.04528	888	2791	870.843	2791	144.339	462.597	3.20494	4.62511	621.494
scf_8254815:243646-244225	TTHERM_00198207	Note="hypothetical_protein"	580	838	6697	734.168	4520.05	189.871	1168.98	6.1567	802	2407	786.504	2407	203.406	622.5	3.06038	4.60854	895.739
scf_8253815:389185-391042	TTHERM_00497880	Note="RPL3_60S_ribosomal_protein_L3_putative"	1858	3137	23509	2748.31	15867.1	221.877	1280.98	5.77339	2900	9766	2843.97	9766	229.599	788.428	3.43393	4.60366	1034.7
scf_8254590:425273-425698	TTHERM_00253430	Note="hypothetical_protein"	426	841	5856	736.796	3952.43	259.435	1391.7	5.36434	798	2998	782.582	2998	275.557	1055.63	3.83091	4.59763	1223.67
scf_8254636:438251-438598	TTHERM_00491130	Note="cell_surface_immobilization_antigen_SerH6_putative"	348	1502	11610	1315.9	7836.01	567.196	3377.59	5.95489	1453	4563	1424.93	4563	614.192	1966.81	3.20227	4.57858	2672.2
scf_8254403:233160-233951	TTHERM_00474570	Note="carrier_protein"	792	795	5942	696.496	4010.47	131.912	759.559	5.75807	619	2060	607.04	2060	114.97	390.152	3.39352	4.57579	574.855
scf_8254716:1012671-1014282	TTHERM_00106720	Note="hypothetical_protein"	1612	800	6588	700.876	4446.48	65.218	413.754	6.34417	795	2181	779.64	2181	72.5471	202.947	2.79745	4.57081	308.351
scf_8254752:1151717-1153069	TTHERM_00121000	Note="transmembrane_protein_putative"	1353	2341	17912	2050.94	12089.5	227.377	1340.3	5.8946	2332	7386	2286.94	7386	253.541	818.847	3.22964	4.56212	1079.57
scf_8254752:539706-541133	TTHERM_00112470	Note="VMA11_vacuolar_type_H+-ATPase_proteolipid_subunit"	1428	618	4542	541.427	3065.56	56.8726	322.013	5.662	587	1981	575.658	1981	60.4683	208.088	3.44128	4.55164	265.05
scf_8254682:32263-32913	TTHERM_00927000	Note="SCAMP_family_protein"	651	339	2633	296.996	1777.11	68.4323	409.472	5.9836	346	1057	339.315	1057	78.1831	243.548	3.1151	4.54935	326.51
scf_8254449:88490-90227	TTHERM_00773330	Note="RPS13_40S_ribosomal_protein_S13"	1738	915	6696	801.627	4519.37	69.1853	390.05	5.63775	889	3013	871.823	3013	75.2437	260.04	3.45598	4.54686	325.045
scf_8254711:40333-40705	TTHERM_01031220	Note="transmembrane_protein_putative"	373	717	5694	628.16	3843.09	252.611	1545.48	6.118	673	1963	659.997	1963	265.414	789.41	2.97426	4.54613	1167.44
scf_8254590:827750-828736	TTHERM_00257230	Note="HMGC_high_mobility_group_(HMG)_box_protein"	987	931	7460	815.645	5035.03	123.958	765.201	6.17306	768	2196	753.161	2196	114.462	333.739	2.91571	4.54439	549.47
scf_8254752:631364-632356	TTHERM_00112650	Note="carrier_protein"	993	1388	10848	1216.02	7321.71	183.689	1106	6.02104	1359	4067	1332.74	4067	201.321	614.35	3.0516	4.53632	860.175
scf_8254672:45362-47270	TTHERM_00829380	Note="RPL11_60S_ribosomal_protein_L11"	1909	1040	8295	911.139	5598.6	71.5929	439.911	6.14461	1060	3026	1039.52	3026	81.6804	237.768	2.91096	4.52779	338.84
scf_8254564:377535-379842	TTHERM_00218790	Note="vacuolar_H+-translocating_inorganic_pyrophosphatase"	2308	7365	57091	6452.44	38532.8	419.353	2504.3	5.97182	7263	21871	7122.67	21871	462.912	1421.43	3.07062	4.52122	1962.86
scf_8254652:135577-136364	TTHERM_00378520	Note="dual_specificity_phosphatase_domain_protein"	788	145	969	127.034	654.013	24.1816	124.495	5.14834	136	519	133.372	519	25.3881	98.7944	3.89136	4.51985	111.645
scf_8254752:889979-891460	TTHERM_00114380	Note="transmembrane_protein_putative"	1482	564	4271	494.118	2882.65	50.0119	291.767	5.83394	512	1604	502.108	1604	50.8206	162.348	3.19453	4.51424	227.057
scf_8254420:135684-136133	TTHERM_00694350	Note="IGR3_tubulin_polymerization-promoting_family_protein"	450	857	6625	750.814	4471.45	250.271	1490.48	5.95548	878	2640	861.036	2640	287.012	880	3.06607	4.51078	1185.24
scf_8254010:662427-663043	TTHERM_00332160	Note="thioredoxin_domain_protein"	617	284	1927	248.811	1300.6	60.4889	316.192	5.22727	265	986	259.88	986	63.1799	239.708	3.79406	4.51066	277.95
scf_8254665:371741-372070	TTHERM_00227040	Note="FKB1_peptidyl-prolyl_cis-trans_isomerase"	330	546	4006	478.348	2703.8	217.431	1229	5.65236	533	1760	522.702	1760	237.592	800	3.36712	4.50974	1014.5
scf_8254564:66598-67395	TTHERM_00216040	Note="high_mobility_group_(HMG)_box_protein"	798	761	5303	666.709	3579.19	125.321	672.78	5.36844	725	2583	710.992	2583	133.645	485.526	3.63295	4.5007	579.153
scf_8254486:185386-185871	TTHERM_000558149	Note="MFS_transporter"	486	1001	7570	876.971	5109.27	270.67	1576.93	5.82604	1052	3259	1031.67	3259	318.418	1005.86	3.15894	4.49249	1291.4
scf_8253811:53282-54343	TTHERM_000525180	Note="MFS_transporter"	1062	1623	12412	1421.9	8377.31	200.834	1183.24	5.89162	1566	4730	1535.74	4730	216.913	668.079	3.07994	4.48578	925.658
scf_8254803:1427308-1427859	TTHERM_00013410	Note="CDA12_transmembrane_protein_putative"	552	741	5810	649.187	3921.38	176.409	1065.59	6.04045	693	1979	679.61	1979	184.677	537.772	2.91196	4.47621	801.682
scf_8254034:139220-139519	TTHERM_00852780	Note="transmembrane_protein_putative"	300	546	4171	478.348	2815.16	239.174	1407.58	5.88517	585	1754	573.697	1754	286.849	877	3.05736	4.47127	1142.29
scf_8254563:1311-2543	TTHERM_000599749	Note="hypothetical_protein"	1233	1733	13597	1518.27	9177.11	184.705	1116.44	6.04444	1758	4983	1724.03	4983	209.736	606.204	2.89032	4.46738	861.321
scf_8254579:165867-166595	TTHERM_00666560	Note="PRE6_proteasome_subunit_alpha_type_protein"	729	1019	7040	892.741	4751.55	183.692	977.686	5.32243	992	3514	972.833	3514	200.171	723.045	3.61213	4.46728	850.365
scf_8254047:204760-205097	TTHERM_000790889	Note="hypothetical_protein"	338	19	19	16.6458	12.8238	7.38719	5.69103	0.770391	5	40	4.90339	40	2.17606	17.7515	8.15762	4.464	11.7213
scf_8254670:94826-95270	TTHERM_00770690	Note="HSP10_10_kDa_chaperonin"	445	384	3059	336.421	2064.63	113.4	695.943	6.13705	369	998	361.87	998	121.979	336.404	2.75789	4.44747	516.174
scf_8254417:135621-136943	TTHERM_00732590	Note="EIF6_eukaryotic_translation_initiation_factor_6"	1323	591	4845	517.772	3270.07	58.7044	370.756	6.31565	578	1457	566.832	1457	64.2667	165.193	2.57043	4.44304	267.974
scf_8254682:27678-29778	TTHERM_00926980	Note="acetyl-CoA_acyltransferase"	2101	2471	18721	2164.83	12635.5	154.557	902.105	5.83671	2291	6835	2246.73	6835	160.405	487.982	3.04219	4.43945	695.043
scf_8254652:428893-429891	TTHERM_00382150	Note="SQS1_squalene/phytoene_synthase"	999	2272	17865	1990.49	12057.7	298.872	1810.47	6.05768	2224	6131	2181.03	6131	327.482	920.571	2.81106	4.43437	1365.52
scf_8254652:501260-503152	TTHERM_00382350	Note="RPL26_60S_ribosomal_protein_L26"	1893	1164	8549	1019.78	5770.03	80.8063	457.213	5.65814	1123	3534	1101.3	3534	87.2664	280.032	3.20893	4.43354	368.622
scf_8254580:244216-246547	TTHERM_00590130	Note="PHP2_MORN_repeat_protein"	2332	1297	8986	1136.3	6064.98	73.0893	390.114	5.3375	1096	3791	1074.82	3791	69.1353	243.846	3.52709	4.43229	316.98
scf_8254667:1577844-1579027	TTHERM_00037300	Note="MFS_transporter"	1184	2621	19519	2296.25	13174.1	290.91	1669.01	5.73723	2555	7836	2505.63	7836	317.437	992.736	3.12735	4.43229	1330.88
scf_8254776:293996-294451	TTHERM_000160999	Note="nucleoside_diphosphate_kinase"	456	1135	8812	994.368	5947.54	327.095	1956.43	5.98122	1193	3365	1169.95	3365	384.852	1106.91	2.87619	4.42871	1531.67
scf_8254653:118093-119118	TTHERM_00641150	Note="CTH40_papain_family_cysteine_protease"	1026	2478	17798	2170.96	12012.5	317.392	1756.22	5.53326	2328	7586	2283.02	7586	333.775	1109.06	3.32279	4.42803	1432.64
scf_8254776:235829-237134	TTHERM_00161200	Note="hypothetical_protein"	1306	399	3009	349.562	2030.88	40.1488	233.256	5.80979	415	1234	406.982	1234	46.7437	141.73	3.03208	4.42094	187.493
scf_8254449:91451-93997	TTHERM_00773340	Note="RPL8_60S_ribosomal_L7Ae-like_protein"	2547	2171	15791	1902	10657.9	112.014	627.675	5.60352	2055	6510	2015.29	6510	118.686	383.392	3.2303	4.41691	505.534
scf_8254449:176875-177219	TTHERM_00773580	Note="cytochrome_C-like_protein"	345	1483	10863	1299.25	7331.83	564.891	3187.75	5.64313	1326	4149	1300.38	4149	565.383	1803.91	3.19061	4.41687	2495.83
scf_8254754:74468-75739	TTHERM_00606960	Note="SerH_cell_surface_immobilization_antigen"	1272	3052	24401	2673.84	16469.1	315.312	1942.11	6.15935	3198	8387	3136.21	8387	369.836	989.033	2.67425	4.4168	1465.57
scf_8254650:886712-887128	TTHERM_00079180	Note="hypothetical_protein"	417	390	2610	341.677	1761.58	122.905	633.663	5.1557	311	1121	304.991	1121	109.709	403.237	3.67552	4.41561	518.45
scf_8254752:1027278-1028177	TTHERM_00118610	Note="ATP_synthase_F1_gamma_subunit"	900	1242	8598	1088.11	5803.1	181.352	967.184	5.33319	1200	4101	1176.81	4101	196.136	683.5	3.48483	4.40901	825.342
scf_8254373:459438-461292	TTHERM_00241700	Note="succinate_dehydrogenase_and_fumarate_reductase_iron-sulfur_protein"	1855	1496	10731	1310.64	7242.74	105.982	585.667	5.52612	1406	4518	1378.83	4518	111.496	365.337	3.27668	4.4014	475.502
scf_8254708:93259-99017	TTHERM_01053030	Note="CCT_motif_protein"	5759	2346	17962	2055.32	12123.2	53.5332	315.763	5.89845	2282	6451	2237.91	6451	58.289	168.024	2.8826	4.39053	241.894
scf_8254545:18729-21865	TTHERM_00147510	Note="succinyl-CoA:3-ketoacid-coenzyme_A_transferase"	3137	3392	24769	2971.72	16717.5	142.097	799.37	5.62554	2977	9173	2919.48	9173	139.599	438.62	3.142	4.38377	618.995
scf_8254373:744709-746133	TTHERM_00242320	Note="MFS_transporter"	1425	2466	18066	2160.45	12193.4	227.416	1283.52	5.64391	2474	7499	2426.2	7499	255.389	789.368	3.09084	4.36738	1036.44
scf_8254435:190829-192136	TTHERM_00655820	Note="translation_elongation_factor_EF-1alpha"	1308	4722	36336	4136.92	24524.5	474.418	2812.44	5.9282	4562	12532	4473.86	12532	513.057	1437.16	2.80116	4.36468	2124.8
scf_8254437:268581-269949	TTHERM_00444800	Note="hypothetical_protein"	1369	584	3650	511.64	2463.52	56.0599	269.925	4.81495	496	1904	486.417	1904	53.2962	208.619	3.91434	4.36464	239.272
scf_8254385:99741-100852	TTHERM_00532050	Note="MFS_transporter"	1112	2683	19831	2350.56	13384.7	317.072	1805.49	5.69424	2646	7776	2594.88	7776	350.028	1048.92	2.99668	4.34546	1427.2
scf_8254736:144257-144799	TTHERM_00735240	Note="ARF1_ADP-ribosylation_factor(Arf)/Arf-like_(Arl)_small_GTPase_family_protein"	543	1261	9499	1104.76	6411.22	305.181	1771.06	5.80329	1211	3426	1187.6	3426	328.067	946.409	2.8848	4.34405	1358.73
scf_8254593:312739-314008	TTHERM_00463280	Note="OLE1_fatty_acid_desaturase"	1270	1842	13140	1613.77	8868.66	190.602	1047.48	5.49563	1814	5605	1778.95	5605	210.112	662.008	3.15073	4.32318	854.744
scf_8254811:1315594-1316516	TTHERM_00055990	Note="enoyl-CoA_hydratase/isomerase"	923	1329	10089	1164.33	6809.43	189.22	1106.63	5.84837	1249	3414	1224.87	3414	199.058	554.821	2.78724	4.3178	830.723
scf_8254761:117220-117966	TTHERM_01050690	Note="PRE8_proteasome_subunit_alpha_type_protein"	747	780	5735	683.354	3870.76	137.22	777.261	5.66435	776	2260	761.007	2260	152.813	453.815	2.96975	4.31705	615.538
scf_8254649:348031-348966	TTHERM_00268000	Note="hypothetical_protein"	936	1153	8334	1010.14	5624.92	161.881	901.43	5.56847	1012	3035	992.447	3035	159.046	486.378	3.0581	4.31328	693.904
scf_8254678:7378-8325	TTHERM_01256490	Note="papain_family_cysteine_protease"	948	1707	12488	1495.49	8428.61	236.629	1333.64	5.636	1749	5123	1715.21	5123	271.394	810.601	2.98681	4.3114	1072.12
scf_8254597:162794-163477	TTHERM_00343680	Note="PRP11_splicing_factor_3A_subunit_2"	684	358	2695	313.642	1818.95	68.7812	398.893	5.79946	343	940	336.373	940	73.766	206.14	2.79452	4.29699	302.517
scf_8254691:352543-354204	TTHERM_00322750	Note="hypothetical_protein"	1662	690	5046	604.506	3405.73	54.5583	307.376	5.63391	528	1530	517.798	1530	46.7327	138.087	2.95482	4.29436	222.731
scf_8254649:86121-87702	TTHERM_00266390	Note="RPS15_40S_ribosomal_protein_S15"	1582	1581	11494	1385.11	7757.72	131.331	735.561	5.60081	1545	4524	1515.15	4524	143.661	428.951	2.98585	4.29333	582.256
scf_8254697:1730246-1730641	TTHERM_000355919	Note="hypothetical_protein"	396	431	3165	377.597	2136.17	143.029	809.157	5.65728	402	1147	394.233	1147	149.331	434.47	2.90945	4.28337	621.813
scf_8254803:2194103-2195322	TTHERM_00024410	Note="glycosyl_hydrolase_family_25_protein"	1220	1127	8020	987.36	5412.99	121.397	665.532	5.48229	1048	3164	1027.75	3164	126.363	389.016	3.07857	4.28043	527.274
scf_8254650:1223396-1227048	TTHERM_00081110	Note="DnaJ_domain_protein"	3653	2783	20570	2438.17	13883.4	100.117	570.084	5.6942	2861	8039	2805.72	8039	115.209	330.099	2.86522	4.27971	450.091
scf_8254095:52286-53860	TTHERM_01113100	Note="RACK1_receptor_of_activated_kinase_C_1A_component_of_40S_small_ribosomal_subunit"	1575	2984	21279	2614.27	14362	248.978	1367.81	5.49369	2949	8801	2892.02	8801	275.431	838.19	3.0432	4.26844	1103
scf_8254549:177508-181672	TTHERM_00777260	Note="hypothetical_protein"	4165	3403	25126	2981.35	16958.5	107.372	610.749	5.68817	3445	9526	3378.44	9526	121.672	343.073	2.81965	4.25391	476.911
scf_8254571:103581-103976	TTHERM_00797910	Note="FUN14_family_containing_protein"	396	516	3974	452.065	2682.2	171.237	1015.98	5.93321	504	1272	494.262	1272	187.22	481.818	2.57353	4.25337	748.901
scf_8254607:429426-429670	TTHERM_000437559	Note="hypothetical_protein"	245	662	4310	579.975	2908.98	355.087	1781.01	5.01569	548	1873	537.412	1873	329.028	1146.73	3.48522	4.25046	1463.87
scf_8254697:1092559-1093599	TTHERM_00083480	Note="CTH39_papain_family_cysteine_protease"	1041	1760	12440	1541.93	8396.21	222.18	1209.83	5.44527	1664	4975	1631.85	4975	235.137	716.859	3.04869	4.24698	963.344
scf_8254359:15133-16464	TTHERM_00836580	Note="BTU2_tubulin"	1332	3668	26074	3213.52	17598.3	361.883	1981.79	5.47633	3452	10196	3385.3	10196	381.228	1148.2	3.01184	4.24409	1564.99
scf_8254650:224903-226271	TTHERM_00075670	Note="RPL43_60S_ribosomal_protein_L37a"	1369	1058	7437	926.909	5019.5	101.561	549.982	5.41531	988	2972	968.911	2972	106.163	325.639	3.06736	4.24134	437.811
scf_8254487:510291-512278	TTHERM_00502720	Note="transmembrane_protein_putative"	1988	2257	16135	1977.35	10890.1	149.196	821.688	5.50743	1957	5707	1919.19	5707	144.808	430.609	2.97365	4.24054	626.148
scf_8254814:36829-37653	TTHERM_000418549	Note="U1_zinc_finger_protein"	825	817	5973	715.77	4031.4	130.14	732.981	5.63225	902	2519	884.572	2519	160.831	458	2.8477	4.23998	595.49
scf_8254104:286491-286721	TTHERM_000713619	Note="hypothetical_protein"	231	1	11	0.876095	7.4243	0.568893	4.82097	8.47431	3	0	2.94204	0	1.91041	0	0	4.23715	2.41049
scf_8254489:69382-70100	TTHERM_01068180	Note="60S_ribosomal_protein_L37"	719	403	3056	353.066	2062.61	73.6578	430.307	5.84198	399	1028	391.291	1028	81.6323	214.465	2.6272	4.23459	322.386
scf_8254697:297787-298095	TTHERM_000091539	Note="hypothetical_protein"	309	187	1131	163.83	763.353	79.529	370.56	4.65943	157	586	153.967	586	74.741	284.466	3.80602	4.23272	327.513
scf_8254697:1551179-1551688	TTHERM_000355369	Note="hypothetical_protein"	510	590	3628	516.896	2448.67	152.028	720.197	4.73725	495	1808	485.436	1808	142.775	531.765	3.72449	4.23087	625.981
scf_8254395:319614-320211	TTHERM_00456980	Note="transmembrane_protein_putative"	598	170	1164	148.936	785.626	37.3586	197.063	5.27492	158	491	154.947	491	38.8664	123.161	3.16882	4.22187	160.112
scf_8254622:64851-65462	TTHERM_01194830	Note="BBC23_antioxidant_AhpC/TSA_family_protein"	612	1059	7503	927.785	5064.05	227.398	1241.19	5.45821	965	2825	946.355	2825	231.95	692.402	2.98514	4.22168	966.795
scf_8254584:9275-9448	TTHERM_00628700	Note="hypothetical_protein"	174	13	9	11.3892	6.07443	9.81831	5.23658	0.533348	4	31	3.92271	31	3.38165	26.7241	7.90269	4.21802	15.9804
scf_8254431:916260-917228	TTHERM_00571650	Note="hypothetical_protein"	969	1220	8670	1068.84	5851.7	165.455	905.836	5.47483	1140	3250	1117.97	3250	173.061	503.096	2.90704	4.19094	704.466
scf_8254665:25369-26310	TTHERM_000222222	Note="transmembrane_protein_putative"	942	896	6518	784.981	4399.24	124.997	700.515	5.60425	928	2525	910.07	2525	144.916	402.07	2.77451	4.18938	551.293
scf_8254814:74549-75230	TTHERM_00418400	Note="hypothetical_protein"	682	892	6315	781.477	4262.22	171.879	937.439	5.45406	883	2506	865.939	2506	190.456	551.173	2.89397	4.17401	744.306
scf_8254179:28806-29375	TTHERM_001220343	Note="hypothetical_protein"	570	269	1913	235.67	1291.15	62.0183	339.777	5.47866	224	630	219.672	630	57.8084	165.789	2.86791	4.17328	252.783
scf_8254475:566386-567206	TTHERM_00421170	Note="RPB6_DNA-directed_RNA_polymerase_subunit_K"	821	267	2024	233.917	1366.07	42.7377	249.587	5.83997	248	609	243.208	609	44.4351	111.267	2.50403	4.172	180.427
scf_8254665:373848-374348	TTHERM_00227060	Note="PPI21_peptidyl-prolyl_cis-trans_isomerase"	501	412	2947	360.951	1989.04	108.069	595.52	5.51054	446	1235	437.383	1235	130.953	369.76	2.82361	4.16708	482.64
scf_8253894:18288-20225	TTHERM_00841220	Note="hypothetical_protein"	1938	893	5475	782.353	3695.28	60.5537	286.012	4.72328	789	2789	773.756	2789	59.8882	215.867	3.6045	4.16389	250.94
scf_8254470:742555-743607	TTHERM_00433730	Note="hypothetical_protein"	1053	2325	16340	2036.92	11028.5	290.16	1571.01	5.41428	2200	6273	2157.49	6273	307.335	893.59	2.90754	4.16091	1232.3
scf_8254731:231693-232139	TTHERM_00594360	Note="immobilization_antigen"	447	980	7164	858.573	4835.24	288.112	1622.57	5.63172	950	2506	931.645	2506	312.632	840.94	2.68987	4.16079	1231.75
scf_8254644:16978-17888	TTHERM_000648561	Note="MFS_transporter"	911	1163	8695	1018.9	5868.57	167.766	966.285	5.75972	1335	3347	1309.21	3347	215.566	551.098	2.55651	4.15812	758.691
scf_8254284:87019-87822	TTHERM_000763059	Note="hypothetical_protein"	804	222	1557	194.493	1050.88	36.286	196.059	5.40315	237	676	232.421	676	43.3621	126.119	2.90852	4.15583	161.089
scf_8254600:782719-783703	TTHERM_00284150	Note="hypothetical_protein"	985	1207	8733	1057.45	5894.22	161.033	897.597	5.57401	1202	3220	1178.78	3220	179.509	490.355	2.73165	4.15283	693.976
scf_8254658:147089-148071	TTHERM_00673300	Note="hypothetical_protein"	983	2691	19238	2357.57	12984.4	359.752	1981.35	5.50754	2660	7279	2608.61	7279	398.058	1110.73	2.79038	4.14896	1546.04
scf_8254798:935041-935286	TTHERM_000187168	Note="transmembrane_protein_putative"	246	200	1380	175.219	931.412	106.841	567.934	5.3157	198	577	194.174	577	118.399	351.829	2.97156	4.14363	459.882
scf_8254617:145302-145637	TTHERM_000193549	Note="transmembrane_protein_putative"	336	286	2276	250.563	1536.16	111.859	685.784	6.13081	311	653	304.991	653	136.157	291.518	2.14105	4.13593	488.651
scf_8254167:127855-129168	TTHERM_01002870	Note="CCF4_carboxy-terminal_crystallin_fold_protein"	1314	1987	13815	1740.8	9324.25	198.722	1064.41	5.3563	1837	5246	1801.51	5246	205.651	598.858	2.91201	4.13415	831.635
scf_8254367:263222-263521	TTHERM_000756530	Note="transmembrane_protein_putative"	300	255	1763	223.404	1189.91	111.702	594.956	5.32628	258	742	253.015	742	126.508	371	2.93263	4.12945	482.978
scf_8254691:421749-422476	TTHERM_00322920	Note="hypothetical_protein"	728	25	55	21.9024	37.1215	4.51285	7.64866	1.69486	14	90	13.7295	90	2.82888	18.544	6.55523	4.12504	13.0963
scf_8254728:71568-72582	TTHERM_000835119	Note="transmembrane_protein_putative"	1015	369	2652	323.279	1789.93	47.7753	264.522	5.5368	351	932	344.218	932	50.8697	137.734	2.70758	4.12219	201.128
scf_8254579:199968-201148	TTHERM_00666640	Note="3-hydroxyacyl-CoA_dehydrogenase"	1181	1877	12712	1644.43	8579.79	208.861	1089.73	5.21748	1604	4756	1573.01	4756	199.789	604.064	3.02351	4.12049	846.896
scf_8254803:2042794-2044236	TTHERM_00023980	Note="RAN1_GTP-binding_nuclear_protein_Ran-1"	1443	1481	9991	1297.5	6743.29	134.875	700.966	5.19715	1478	4407	1449.44	4407	150.67	458.108	3.04048	4.11881	579.537
scf_8254597:125917-127159	TTHERM_000343608	Note="MFS_transporter"	1243	2041	14024	1788.11	9465.31	215.782	1142.23	5.29347	1892	5460	1855.44	5460	223.907	658.89	2.94269	4.11808	900.562
scf_8254803:1441608-1446963	TTHERM_00013460	Note="hypothetical_protein"	5356	2522	17658	2209.51	11918	61.8796	333.776	5.39396	2492	6918	2443.85	6918	68.4424	193.745	2.83078	4.11237	263.761
scf_8255671:490-828	TTHERM_002653334	Note="hypothetical_protein"	339	755	5496	661.452	3709.45	292.678	1641.35	5.60804	672	1722	659.016	1722	291.6	761.947	2.61299	4.11051	1201.65
scf_8254167:81136-83295	TTHERM_01002770	Note="C2H2-type_zinc-finger_protein"	2160	2253	14708	1973.84	9926.97	137.072	689.373	5.02926	2008	6280	1969.2	6280	136.75	436.111	3.18911	4.10918	562.742
scf_8254691:22671-23382	TTHERM_000319933	Note="hypothetical_protein"	712	567	3912	496.746	2640.35	104.652	556.254	5.31529	514	1463	504.069	1463	106.194	308.216	2.90238	4.10884	432.235
scf_8254565:63203-64467	TTHERM_000470561	Note="hypothetical_protein"	1265	644	4289	564.205	2894.8	66.9018	343.257	5.13076	596	1802	584.485	1802	69.3065	213.676	3.08306	4.10691	278.467
scf_8254711:93248-93513	TTHERM_001034353	Note="transmembrane_protein_putative"	266	262	1872	229.537	1263.48	129.438	712.489	5.50448	199	527	195.155	527	110.05	297.18	2.70042	4.10245	504.835
scf_8254658:148191-149436	TTHERM_00673360	Note="hypothetical_protein"	1246	1635	10744	1432.42	7251.52	172.442	872.976	5.06244	1411	4340	1383.74	4340	166.582	522.472	3.13643	4.09944	697.724
scf_8254564:57528-59247	TTHERM_00216010	Note="FTT18_Bmh1_14-3-3_family_protein"	1720	1837	12445	1609.39	8399.58	140.354	732.522	5.21912	1573	4573	1542.61	4573	134.53	398.808	2.96446	4.09179	565.665
scf_8254719:686367-688671	TTHERM_000784559	Note="pyruvate_dehydrogenase_E1_beta_subunit"	2305	2012	13764	1762.7	9289.83	114.71	604.544	5.27021	1945	5552	1907.42	5552	124.127	361.302	2.91074	4.09048	482.923
scf_8254659:1403468-1404397	TTHERM_00052310	Note="AAC_ADP/ATP_transporter_on_adenylate_translocase"	930	2417	16724	2117.52	11287.6	341.536	1820.59	5.33059	2294	6383	2249.68	6383	362.851	1029.52	2.8373	4.08394	1425.05
scf_8254450:52601-53870	TTHERM_01248970	Note="CTH32_papain_family_cysteine_protease"	1270	1139	8120	997.873	5480.48	117.859	647.301	5.49217	1228	3221	1204.27	3221	142.237	380.433	2.67464	4.0834	513.867
scf_8254187:14644-15315	TTHERM_000697529	Note="transmembrane_protein_putative"	672	363	2712	318.023	1830.43	70.9872	408.578	5.75565	315	744	308.914	744	68.954	166.071	2.40844	4.08205	287.325
scf_8254436:6093-7046	TTHERM_00938750	Note="DnaJ_domain_protein"	954	987	6695	864.706	4518.7	135.96	710.487	5.22571	864	2488	847.306	2488	133.224	391.195	2.93636	4.08103	550.841
scf_8254803:43641-45161	TTHERM_00001150	Note="kinase_domain_protein"	1521	2709	18081	2373.34	12203.5	234.057	1203.5	5.14192	2576	7624	2526.23	7624	249.135	751.874	3.01794	4.07993	977.689
scf_8254587:573886-574988	TTHERM_00390140	Note="hypothetical_protein"	1103	152	989	133.167	667.512	18.1097	90.7768	5.01261	123	379	120.623	379	16.4039	51.5413	3.14201	4.07731	71.159
scf_8254752:1051072-1051563	TTHERM_00118710	Note="PPI15_peptidyl-prolyl_cis-trans_isomerase_cyclophilin-type_protein"	492	869	5946	761.327	4013.17	232.112	1223.53	5.27129	893	2521	875.746	2521	266.996	768.598	2.87869	4.07499	996.063
scf_8254187:2217-3998	TTHERM_00697600	Note="zinc_finger_C2H2_type_family_protein"	1782	1515	10626	1327.28	7171.87	111.724	603.693	5.40342	1447	3866	1419.04	3866	119.448	325.421	2.72437	4.0639	464.557
scf_8254497:6034-6329	TTHERM_01206400	Note="hypothetical_protein"	296	1090	7200	954.944	4859.54	483.924	2462.61	5.08882	1099	3274	1077.77	3274	546.165	1659.12	3.03777	4.06329	2060.86
scf_8254803:1759230-1759640	TTHERM_00016170	Note="HHT3_histone_H3.4"	411	1266	8822	1109.14	5954.29	404.794	2173.1	5.3684	1174	3166	1151.32	3166	420.189	1155.47	2.74989	4.05915	1664.29
scf_8254548:455629-456120	TTHERM_00317130	Note="cell_surface_immobilization_antigen"	492	582	3835	509.888	2588.38	155.454	789.141	5.07638	588	1751	576.639	1751	175.805	533.841	3.03656	4.05647	661.491
scf_8254545:913997-916577	TTHERM_00151810	Note="elongation_factor_Tu_protein"	2581	2243	15773	1965.08	10645.8	114.205	618.7	5.41747	2156	5687	2114.34	5687	122.879	330.511	2.68972	4.0536	474.606
scf_8254428:47471-48674	TTHERM_00535270	Note="amine-terminal_domain_cyclin"	1204	1824	12877	1598	8691.16	199.086	1082.79	5.43878	1658	4329	1625.97	4329	202.57	539.327	2.66242	4.0506	811.056
scf_8254379:197365-197668	TTHERM_000299602	Note="hypothetical_protein"	304	1088	7627	953.192	5147.74	470.325	2540	5.40053	1083	2860	1062.08	2860	524.05	1411.18	2.69284	4.04669	1975.59
scf_8254428:50318-50629	TTHERM_00535310	Note="hypothetical_protein"	312	881	6078	771.84	4102.26	371.077	1972.24	5.31491	855	2324	838.48	2324	403.116	1117.31	2.77168	4.0433	1544.77
scf_8254786:399487-400530	TTHERM_00554590	Note="hypothetical_protein"	1044	1582	10952	1385.98	7391.9	199.135	1062.06	5.33333	1454	3915	1425.91	3915	204.872	562.5	2.74562	4.03948	812.278
scf_8254654:242767-243783	TTHERM_00515220	Note="glycoside_hydrolase_family_18_protein"	1017	1312	9298	1149.44	6275.56	169.534	925.599	5.45968	1306	3341	1280.77	3341	188.904	492.773	2.60859	4.03414	709.186
scf_8254527:489705-491316	TTHERM_00487090	Note="fructose-bisphosphate_aldolase"	1612	2770	19217	2426.78	12970.3	225.817	1206.91	5.34463	2787	7435	2733.15	7435	254.326	691.842	2.7203	4.03246	949.376
scf_8254487:377317-380618	TTHERM_00502380	Note="peptidase_M16_inactive_domain_protein"	3302	2711	18325	2375.09	12368.2	107.893	561.851	5.20746	2756	7688	2702.75	7688	122.778	349.243	2.84451	4.02598	455.547
scf_8254686:244565-246344	TTHERM_00449230	Note="MFS_transporter"	1780	2667	18167	2336.55	12261.6	196.9	1033.28	5.24773	2702	7425	2649.79	7425	223.297	625.702	2.8021	4.02492	829.49
scf_8254496:173589-174703	TTHERM_00859300	Note="MFS_transporter"	1115	2511	16706	2199.88	11275.5	295.947	1516.88	5.12551	2409	6891	2362.46	6891	317.819	927.04	2.91688	4.0212	1221.96
scf_8254652:497798-500130	TTHERM_00382330	Note="hypothetical_protein"	2333	1975	13541	1730.29	9139.31	111.249	587.611	5.28196	1956	5295	1918.21	5295	123.331	340.441	2.76039	4.02117	464.026
scf_8254479:107561-107728	TTHERM_000622779	Note="hypothetical_protein"	168	362	2708	317.147	1827.73	283.167	1631.9	5.76304	389	864	381.484	864	340.611	771.429	2.26484	4.01394	1201.66
scf_8254403:178620-180384	TTHERM_00474370	Note="Serine/Threonine_kinase_domain_protein"	1765	680	4844	595.745	3269.39	50.6299	277.852	5.48791	697	1735	683.533	1735	58.0906	147.45	2.53828	4.01309	212.651
scf_8254440:88883-89456	TTHERM_00825290	Note="hypothetical_protein"	574	431	2740	377.597	1849.33	98.6752	483.273	4.89762	331	1012	324.605	1012	84.827	264.46	3.11764	4.00763	373.867
scf_8253957:608-1155	TTHERM_001069309	Note="transmembrane_protein_putative"	548	9	91	7.88486	61.4192	2.15826	16.8118	7.78951	14	3	13.7295	3	3.75808	0.821168	0.218508	4.00401	8.8165
scf_8254611:340696-341283	TTHERM_00481270	Note="AMMECR-like_protein"	588	525	3483	459.95	2350.8	117.334	599.695	5.111	525	1480	514.856	1480	131.341	377.551	2.87459	3.99279	488.623
scf_8254654:121280-122137	TTHERM_00509030	Note="cytochrome_C_class_I_protein"	858	613	4049	537.046	2732.82	93.8892	477.765	5.08861	551	1564	540.354	1564	94.4675	273.427	2.8944	3.9915	375.596
scf_8254636:433266-433619	TTHERM_00491100	Note="cell_surface_immobilization_antigen_SerH6_putative"	354	672	4604	588.736	3107.41	249.464	1316.7	5.2781	651	1726	638.422	1726	270.518	731.356	2.70354	3.99082	1024.03
scf_8253864:1189-3444	TTHERM_01339580	Note="hyaluronan/mRNA-binding_family_protein"	2256	2623	17236	2298	11633.2	152.792	773.484	5.06232	2451	7010	2403.64	7010	159.817	466.09	2.91641	3.98936	619.787
scf_8254428:49195-50027	TTHERM_00535290	Note="transmembrane_protein_putative"	833	1809	12634	1584.86	8527.15	285.388	1535.5	5.38039	1601	4073	1570.07	4073	282.725	733.433	2.59416	3.98727	1134.47
scf_8254446:401283-402452	TTHERM_00494530	Note="papain_family_cysteine_protease"	1170	725	4190	635.169	2827.98	81.4319	362.562	4.45233	665	2291	652.151	2291	83.6091	293.718	3.51299	3.98266	328.14
scf_8254370:134322-134771	TTHERM_00760530	Note="reactive_oxygen_species_modulator_1"	450	242	1631	212.015	1100.82	70.6717	366.94	5.19218	218	591	213.788	591	71.2627	197	2.76442	3.9783	281.97
scf_8254412:14029-14758	TTHERM_01075620	Note="LC4A_dynein_18_kDa_light_chain_flagellar_outer_arm_protein"	730	410	2534	359.199	1710.29	73.808	351.429	4.7614	384	1199	376.581	1199	77.3796	246.37	3.18391	3.97265	298.9
scf_8254371:225468-225677	TTHERM_00467520	Note="hypothetical_protein"	210	443	2642	388.11	1783.18	277.222	1273.7	4.59452	388	1269	380.503	1269	271.788	906.429	3.33506	3.96479	1090.07
scf_8254611:69393-70766	TTHERM_00476610	Note="hypothetical_protein"	1374	1910	13277	1673.34	8961.13	182.679	978.289	5.35523	1795	4505	1760.32	4505	192.174	491.812	2.5592	3.95721	735.051
scf_8254764:69045-71801	TTHERM_00632960	Note="hypothetical_protein"	2757	2328	14889	2039.55	10049.1	110.966	546.743	4.92713	2062	6033	2022.16	6033	110.02	328.237	2.98344	3.95529	437.49
scf_8254813:403378-404292	TTHERM_00363210	Note="ADP_ATP_transporter_on_adenylate_translocase"	915	1312	9112	1149.44	6150.02	188.432	1008.2	5.35046	1302	3262	1276.84	3262	209.319	534.754	2.55474	3.9526	771.477
scf_8254638:607919-609049	TTHERM_00190950	Note="ACT1_macronuclear_actin"	1131	2828	19745	2477.6	13326.6	328.594	1767.46	5.37885	3067	7567	3007.74	7567	398.905	1003.58	2.51584	3.94734	1385.52
scf_8254605:211574-212640	TTHERM_00621250	Note="hypothetical_protein"	1067	476	2928	417.021	1976.21	58.6253	277.818	4.73888	412	1268	404.04	1268	56.8003	178.257	3.13831	3.93859	228.038
scf_8254716:73803-75077	TTHERM_00095540	Note="CBF5_tRNA_pseudouridine_synthase"	1275	2264	15059	1983.48	10163.9	233.351	1195.75	5.12426	2305	6215	2260.46	6215	265.937	731.176	2.74943	3.93685	963.463
scf_8254373:429125-429508	TTHERM_000241579	Note="hypothetical_protein"	384	1436	9617	1258.07	6490.86	491.435	2535.49	5.15937	1336	3549	1310.19	3549	511.792	1386.33	2.70877	3.93407	1960.91
scf_8254431:1017142-1019541	TTHERM_00569340	Note="poly(ADP-ribose)_polymerase_and_DNA-ligase_Zn-finger_region_protein"	2400	2956	19151	2589.74	12925.7	161.859	807.857	4.99113	2807	7901	2752.77	7901	172.048	493.812	2.8702	3.93067	650.835
scf_8254659:1439593-1440153	TTHERM_00052430	Note="pseudouridine_synthase_and_archaeosine_transglycosylase_domain_protein"	561	407	2519	356.571	1700.16	95.3398	454.59	4.7681	372	1126	364.812	1126	97.5434	301.07	3.08652	3.92731	377.83
scf_8254610:30045-30653	TTHERM_00334290	Note="LC1_dynein_light_chain_1_axonemal_protein"	609	206	1542	180.476	1040.75	44.4521	256.343	5.76672	247	502	242.228	502	59.662	123.645	2.07243	3.91957	189.994
scf_8254811:429298-430859	TTHERM_00068170	Note="TCB2_25_kDa_calcium-binding_protein"	1562	1774	10726	1554.19	7239.37	149.25	695.202	4.65796	1565	4881	1534.76	4881	147.384	468.726	3.1803	3.91913	581.964
scf_8254814:156959-157390	TTHERM_00418150	Note="transmembrane_protein_putative"	432	393	2721	344.305	1836.5	119.551	637.674	5.33393	384	942	376.581	942	130.757	327.083	2.50146	3.91769	482.379
scf_8254659:1422097-1422981	TTHERM_00052370	Note="PX-SNX-like_domain_protein"	885	1199	7862	1050.44	5306.35	178.04	899.381	5.05156	1134	3079	1112.09	3079	188.49	521.864	2.76866	3.91011	710.623
scf_8254548:144450-144755	TTHERM_000316229	Note="transmembrane_protein_putative"	306	23	0	20.1502	0	9.87755	0	0	3	23	2.94204	23	1.44217	11.2745	7.81771	3.90886	5.63725
scf_8254607:163191-164354	TTHERM_00439250	Note="GIP1_papain_family_cysteine_protease"	1164	1563	10339	1369.34	6978.17	176.461	899.248	5.09602	1459	3892	1430.81	3892	184.383	501.546	2.72014	3.90808	700.397
scf_8254711:19087-19617	TTHERM_01031120	Note="HVA22/TB2/DP1_family_protein"	531	480	3347	420.526	2259.01	118.793	638.139	5.37188	488	1162	478.571	1162	135.19	328.249	2.42806	3.89997	483.194
scf_8254611:364325-365649	TTHERM_00481330	Note="hypothetical_protein"	1325	613	4050	537.046	2733.49	60.7977	309.452	5.08986	558	1476	547.219	1476	61.9493	167.094	2.69728	3.89357	238.273
scf_8254716:1170535-1170945	TTHERM_00107160	Note="transmembrane_protein_putative"	411	165	1110	144.556	749.179	52.7576	273.423	5.18263	151	385	148.082	385	54.0447	140.511	2.5999	3.89127	206.967
scf_8254688:23526-25022	TTHERM_00297140	Note="RPL23_60S_ribosomal_protein_L23"	1497	1051	6663	920.776	4497.1	92.2622	450.611	4.88403	1059	3006	1038.54	3006	104.062	301.202	2.89445	3.88924	375.907
scf_8254652:388818-389404	TTHERM_00379060	Note="transmembrane_protein_putative"	587	21	168	18.398	113.389	4.70136	28.9751	6.16313	24	38	23.5363	38	6.01438	9.71039	1.61453	3.88883	19.3428
scf_8254751:137302-137658	TTHERM_000942949	Note="transmembrane_protein_putative"	357	17	28	14.8936	18.8982	6.25782	7.94043	1.26888	8	51	7.84543	51	3.2964	21.4286	6.5006	3.88474	14.6845
scf_8254707:26831-27439	TTHERM_00895610	Note="reticulon_protein"	609	581	4031	509.011	2720.67	125.372	670.115	5.34501	621	1472	609.001	1472	150	362.562	2.41707	3.88104	516.339
scf_8254417:39803-39955	TTHERM_000730368	Note="hypothetical_protein"	153	723	5039	633.417	3401	620.997	3334.32	5.3693	791	1855	775.717	1855	760.507	1818.63	2.39134	3.88032	2576.47
scf_8254769:104442-106019	TTHERM_00974270	Note="hypothetical_protein"	1578	631	4121	552.816	2781.41	52.5491	264.393	5.03135	632	1684	619.789	1684	58.9153	160.076	2.71705	3.8742	212.234
scf_8254600:146507-147199	TTHERM_00277560	Note="MFS_transporter"	693	1337	8572	1171.34	5785.56	253.537	1252.28	4.93926	1350	3716	1323.92	3716	286.562	804.329	2.80682	3.87304	1028.31
scf_8254731:7921-8220	TTHERM_00592690	Note="acyl-CoA-binding_protein"	300	444	2789	388.986	1882.4	194.493	941.199	4.83924	484	1379	474.649	1379	237.324	689.5	2.90531	3.87227	815.349
scf_8254555:143371-143763	TTHERM_000408987	Note="transmembrane_protein_putative"	393	447	2742	391.615	1850.68	149.471	706.365	4.72576	354	1048	347.16	1048	132.504	400	3.01878	3.87227	553.182
scf_8254776:581302-582158	TTHERM_00158280	Note="DOMON_domain_protein"	857	290	1801	254.068	1215.56	44.4693	212.759	4.7844	243	698	238.305	698	41.7103	122.17	2.92902	3.85671	167.464
scf_8254674:216874-218083	TTHERM_000748948	Note="MFS_transporter"	1210	2162	14268	1894.12	9629.99	234.808	1193.8	5.08416	2180	5611	2137.88	5611	265.026	695.579	2.62456	3.85436	944.69
scf_8254464:93016-95144	TTHERM_00578640	Note="RPL13_60S_ribosomal_protein_L13"	2129	1427	8870	1250.19	5986.69	88.0828	421.796	4.78863	1301	3723	1275.86	3723	89.8917	262.306	2.91802	3.85333	342.051
scf_8254457:111904-114756	TTHERM_01014750	Note="chaperone_protein_DnaK"	2853	4430	28787	3881.1	19429.4	204.054	1021.52	5.00615	4162	10979	4081.58	10979	214.594	577.234	2.68989	3.84802	799.379
scf_8254608:58226-58534	TTHERM_01009880	Note="transmembrane_protein_putative"	309	575	3657	503.755	2468.24	244.541	1198.18	4.89969	659	1805	646.267	1805	313.722	876.214	2.79296	3.84633	1037.19
scf_8253887:220482-223713	TTHERM_00647280	Note="hypothetical_protein"	3232	2215	14100	1940.55	9516.6	90.0627	441.674	4.90407	1864	5095	1827.99	5095	84.8384	236.463	2.78722	3.84565	339.069
scf_8254638:708755-710353	TTHERM_00191280	Note="CTH48_papain_family_cysteine_protease"	1599	1271	7746	1113.52	5228.06	104.458	490.437	4.69508	1163	3417	1140.53	3417	106.991	320.544	2.99598	3.84553	405.491
scf_8254786:208118-209903	TTHERM_00551160	Note="TDH1_glyceraldehyde-3-phosphate_dehydrogenase"	1786	2897	18863	2538.05	12731.3	213.162	1069.26	5.01619	2852	7481	2796.9	7481	234.902	628.303	2.67475	3.84547	848.782
scf_8254788:488017-488866	TTHERM_000263358	Note="hypothetical_protein"	850	380	2162	332.916	1459.21	58.7499	257.508	4.38312	305	983	299.107	983	52.7836	173.471	3.28645	3.83479	215.489
scf_8254823:172899-173651	TTHERM_00548160	Note="PRE4_proteasome_subunit_beta_type_protein"	753	658	4371	576.471	2950.15	114.835	587.679	5.1176	702	1750	688.436	1750	137.139	348.606	2.54199	3.8298	468.142
scf_8254663:184795-185617	TTHERM_00856710	Note="hypothetical_protein"	823	1308	8563	1145.93	5779.48	208.858	1053.37	5.04347	1218	3112	1194.47	3112	217.704	567.193	2.60535	3.82441	810.281
scf_8254010:452459-453298	TTHERM_00329720	Note="clusterin_protein"	840	928	5707	813.017	3851.86	145.182	687.833	4.73774	885	2525	867.901	2525	154.982	450.893	2.90932	3.82353	569.363
scf_8254028:280476-281115	TTHERM_00670790	Note="hypothetical_protein"	640	778	4746	681.602	3203.25	159.751	750.761	4.69959	728	2101	713.934	2101	167.328	492.422	2.94285	3.82122	621.592
scf_8254688:471170-473433	TTHERM_00295080	Note="Rieske_iron-sulfur_protein_ubiquinol-cytochrome_C_reductase_iron-sulfur_subunit"	2264	1288	8455	1128.41	5706.59	74.7622	378.087	5.05719	1220	3089	1196.43	3089	79.2686	204.66	2.58185	3.81952	291.373
scf_8254515:136154-137275	TTHERM_00721530	Note="antioxidant_AhpC/TSA_family_protein"	1122	847	5216	742.053	3520.47	99.2049	470.651	4.74423	859	2438	842.403	2438	112.621	325.936	2.8941	3.81917	398.293
scf_8254034:86656-87325	TTHERM_01124030	Note="hypothetical_protein"	670	1040	7263	911.139	4902.06	203.986	1097.48	5.38015	1246	2754	1221.93	2754	273.565	616.567	2.25382	3.81698	857.022
scf_8254475:475568-478075	TTHERM_00420920	Note="PHD-finger_protein"	2508	802	4396	702.629	2967.02	42.0232	177.453	4.22274	733	2449	718.838	2449	42.9927	146.471	3.40689	3.81482	161.962
scf_8254659:155549-156231	TTHERM_00046170	Note="transmembrane_protein_putative"	683	333	1999	291.74	1349.2	64.0717	296.31	4.62466	248	730	243.208	730	53.4132	160.322	3.00154	3.8131	228.316
scf_8254814:158325-158765	TTHERM_00418140	Note="transmembrane_protein_putative"	441	680	4295	595.745	2898.85	202.634	986.004	4.86593	721	1951	707.069	1951	240.5	663.605	2.75928	3.8126	824.805
scf_8254483:223474-224276	TTHERM_00822340	Note="ribosomal_protein_L23_putative"	803	181	1059	158.573	714.758	29.6214	133.516	4.50743	161	491	157.889	491	29.4936	91.7186	3.10977	3.8086	112.617
scf_8254814:175919-176558	TTHERM_00418090	Note="transmembrane_protein_putative"	640	850	5530	744.681	3732.4	174.535	874.781	5.01208	786	1997	770.813	1997	180.659	468.047	2.59077	3.80142	671.414
scf_8254665:28610-29095	TTHERM_000222241	Note="transmembrane_protein_putative"	486	863	5171	756.07	3490.1	233.355	1077.19	4.6161	848	2477	831.616	2477	256.671	764.506	2.97854	3.79732	920.848
scf_8254377:44397-45212	TTHERM_00715710	Note="hypothetical_protein"	816	132	1016	115.645	685.735	21.2582	126.054	5.92968	144	235	141.218	235	25.9591	43.1985	1.6641	3.79689	84.6264
scf_8254814:169966-170436	TTHERM_00418100	Note="P28_protein"	471	786	5210	688.611	3516.42	219.303	1119.88	5.10654	782	1897	766.891	1897	244.233	604.14	2.47362	3.79008	862.009
scf_8254436:28232-30840	TTHERM_00938820	Note="EEF2_elongation_factor_2_putative"	2609	5719	37201	5010.39	25108.3	288.064	1443.56	5.01125	5554	13971	5446.69	13971	313.148	803.239	2.56504	3.78815	1123.4
scf_8254002:662-988	TTHERM_001128529	Note="hypothetical_protein"	327	18	128	15.7697	86.3919	7.23382	39.6293	5.47834	19	39	18.6329	39	8.5472	17.8899	2.09307	3.78571	28.7596
scf_8254652:265225-267228	TTHERM_00378810	Note="TGL6_ab-hydrolase_associated_lipase_region_protein"	2004	1449	9068	1269.46	6120.32	95.0196	458.108	4.82119	1414	3804	1386.68	3804	103.793	284.731	2.74324	3.78222	371.419
scf_8254365:164293-165548	TTHERM_00684790	Note="ATP_synthase_F1_delta_subunit"	1256	838	5536	734.168	3736.45	87.6793	446.232	5.08936	806	1948	790.427	1948	94.3981	232.643	2.46449	3.77693	339.438
scf_8253915:6800-7129	TTHERM_00688280	Note="hypothetical_protein"	330	279	1896	244.431	1279.68	111.105	581.672	5.23535	231	525	226.537	525	102.971	238.636	2.3175	3.77643	410.154
scf_8254587:51698-53673	TTHERM_00384800	Note="Nopp52_RNA_recognition_motif_1_in_heterogeneous_nuclear_ribonucleoprotein_hnRNP_protein"	1976	2653	17067	2324.28	11519.1	176.438	874.429	4.956	2623	6676	2572.32	6676	195.267	506.781	2.59532	3.77566	690.605
scf_8254674:241260-241594	TTHERM_000748979	Note="MFS_transporter"	335	451	2765	395.119	1866.2	176.919	835.612	4.72313	424	1175	415.808	1175	186.183	526.119	2.82582	3.77448	680.866
scf_8254582:294970-295440	TTHERM_00138140	Note="hypothetical_protein"	471	12	0	10.5131	0	3.34814	0	0	5	37	4.90339	37	1.56159	11.7834	7.54579	3.7729	5.89172
scf_8254597:637247-638985	TTHERM_00346900	Note="serine_carboxypeptidase_family_protein"	1739	1589	9829	1392.12	6633.95	120.079	572.221	4.76537	1686	4596	1653.42	4596	142.619	396.435	2.77969	3.77253	484.328
scf_8254584:12933-13166	TTHERM_00628670	Note="hypothetical_protein"	234	201	1203	176.095	811.949	112.882	520.48	4.61085	179	511	175.541	511	112.527	327.564	2.91099	3.76092	424.022
scf_8254527:15395-15667	TTHERM_00485790	Note="hypothetical_protein"	273	332	2402	290.864	1621.2	159.815	890.768	5.57374	307	583	301.068	583	165.422	320.33	1.93644	3.75509	605.549
scf_8254667:702946-704700	TTHERM_00030190	Note="MDH1_cytoplasmic_and_cytosolic_malate_dehydrogenase_family_protein"	1755	2502	15529	2191.99	10481.1	187.35	895.819	4.78154	2416	6465	2369.32	6465	202.506	552.564	2.72863	3.75508	724.192
scf_8254764:14128-14580	TTHERM_00632821	Note="cell_cycle_control_protein_G10_family_protein"	453	203	1327	177.847	895.641	58.8899	296.57	5.03601	236	572	231.44	572	76.6358	189.404	2.47148	3.75374	242.987
scf_8254674:263009-263448	TTHERM_000749021	Note="hypothetical_protein"	440	972	6142	851.565	4145.46	290.306	1413.22	4.86805	862	2224	845.345	2224	288.186	758.182	2.63088	3.74946	1085.7
scf_8254437:119283-119681	TTHERM_000444469	Note="hypothetical_protein"	399	915	5397	801.627	3642.63	301.364	1369.41	4.54405	823	2384	807.099	2384	303.421	896.241	2.95379	3.74892	1132.83
scf_8253815:32060-32683	TTHERM_00495950	Note="TCB1_EF_hand_protein"	624	772	5378	676.346	3629.81	162.583	872.55	5.36679	693	1448	679.61	1448	163.368	348.077	2.13063	3.74871	610.313
scf_8254776:254862-256439	TTHERM_00161130	Note="CTH90_papain_family_cysteine_protease"	1578	2241	13777	1963.33	9298.6	186.628	883.897	4.73614	2042	5527	2002.55	5527	190.356	525.38	2.75999	3.74806	704.639
scf_8254645:157951-158622	TTHERM_000129649	Note="hypothetical_protein"	672	457	3025	400.376	2041.68	89.3696	455.733	5.09942	522	1225	511.914	1225	114.267	273.438	2.39298	3.7462	364.585
scf_8254284:187805-189438	TTHERM_00765300	Note="RPS14_40S_ribosomal_protein_S14"	1634	1274	7840	1116.15	5291.5	102.461	485.756	4.74087	1167	3148	1144.45	3148	105.06	288.984	2.75066	3.74577	387.37
scf_8254377:254150-254782	TTHERM_00716270	Note="scavenger_mRNA_decapping_enzyme_carboxy-term-binding_protein"	633	268	1505	234.794	1015.78	55.6383	240.706	4.32627	213	661	208.885	661	49.4987	156.635	3.16443	3.74535	198.671
scf_8253915:185394-188074	TTHERM_00688720	Note="dual_specificity_protein_phosphatase_CDC14A"	2681	1860	10799	1629.54	7288.64	91.1714	407.794	4.47283	1507	4459	1477.88	4459	82.6865	249.478	3.01715	3.74499	328.636
scf_8254716:950586-951410	TTHERM_00105580	Note="hypothetical_protein"	825	1139	7229	997.873	4879.12	181.431	887.112	4.88952	1153	2926	1130.72	2926	205.586	532	2.58773	3.73862	709.556
scf_8253811:196152-197332	TTHERM_00526550	Note="hypothetical_protein"	1181	1729	11179	1514.77	7545.11	192.392	958.313	4.98103	1673	4094	1640.68	4094	208.384	519.983	2.49531	3.73817	739.148
scf_8254654:506509-507187	TTHERM_000519879	Note="transmembrane_protein_putative"	679	573	3595	502.003	2426.4	110.899	536.023	4.83343	560	1449	549.18	1449	121.321	320.103	2.63848	3.73596	428.063
scf_8254667:781669-782352	TTHERM_00030440	Note="PRE3_proteasome_subunit_beta_type_protein"	684	766	4456	671.089	3007.52	147.169	659.543	4.48155	652	1912	639.403	1912	140.22	419.298	2.99029	3.73592	539.421
scf_8254402:296874-298118	TTHERM_00658970	Note="ubiquitin-conjugating_enzyme"	1245	1084	6932	949.687	4678.66	114.42	563.694	4.92653	1077	2682	1056.19	2682	127.252	323.133	2.53931	3.73292	443.413
scf_8254590:231028-231333	TTHERM_00251150	Note="transmembrane_protein_putative"	306	519	3470	454.694	2342.03	222.889	1148.05	5.15079	532	1207	521.721	1207	255.746	591.667	2.3135	3.73214	869.86
scf_8254658:218776-220002	TTHERM_00675580	Note="hypothetical_protein"	1227	1504	9985	1317.65	6739.24	161.082	823.868	5.1146	1424	3275	1396.49	3275	170.72	400.367	2.34517	3.72989	612.117
scf_8254420:59369-59588	TTHERM_000694439	Note="hypothetical_protein"	220	3	29	2.62829	19.5732	1.79201	13.3453	7.44712	7	0	6.86475	0	4.68051	0	0	3.72356	6.67267
scf_8254747:406890-407621	TTHERM_00143770	Note="inorganic_pyrophosphatase"	732	629	3926	551.064	2649.8	112.923	542.992	4.80852	604	1561	592.33	1561	121.379	319.877	2.63536	3.72194	431.434
scf_8254548:461559-462746	TTHERM_00317160	Note="choline/ethanolamine_kinase"	1188	1371	8742	1201.13	5900.29	151.657	744.987	4.9123	1235	3066	1211.14	3066	152.921	387.121	2.5315	3.7219	566.054
scf_8254688:59211-59505	TTHERM_000297069	Note="hypothetical_protein"	295	8	1	7.00876	0.674936	3.56378	0.343188	0.0962989	10	72	9.80679	72	4.9865	36.6102	7.34185	3.71908	18.4767
scf_8254803:550606-551567	TTHERM_00006200	Note="rhomboid_protease"	962	423	2717	370.588	1833.8	57.784	285.936	4.94835	427	1037	418.75	1037	65.2936	161.694	2.47642	3.71239	223.815
scf_8254551:270327-270998	TTHERM_000307769	Note="transmembrane_protein_putative"	672	518	3146	453.817	2123.35	101.299	473.962	4.67886	469	1261	459.938	1261	102.665	281.473	2.74167	3.71027	377.718
scf_8254798:711495-712652	TTHERM_00185500	Note="dual_specificity_phosphatase_domain_protein"	1158	603	3494	528.286	2358.23	68.4308	305.47	4.46393	533	1545	522.702	1545	67.7075	200.13	2.9558	3.70986	252.8
scf_8254446:464822-465774	TTHERM_00494740	Note="hypothetical_protein"	953	903	5670	791.114	3826.89	124.52	602.344	4.83734	837	2114	820.828	2114	129.196	332.739	2.57545	3.70639	467.541
scf_8254371:464760-466010	TTHERM_00469230	Note="MPK1_cyclin-dependent_kinase-like_Serine/Threonine_kinase_family_protein"	1251	1059	6801	927.785	4590.24	111.245	550.389	4.94753	1016	2449	996.37	2449	119.469	293.645	2.45792	3.70273	422.017
scf_8253886:95006-96138	TTHERM_01001420	Note="CTH50_papain_family_cysteine_protease"	1133	1592	10147	1394.74	6848.58	184.653	906.696	4.91028	1535	3755	1505.34	3755	199.295	497.132	2.49445	3.70236	701.914
scf_8254659:543004-543376	TTHERM_000047049	Note="hypothetical_protein"	373	38	45	33.2916	30.3721	13.3881	12.214	0.912306	11	70	10.7875	70	4.33812	28.1501	6.48901	3.70066	20.1821
scf_8254479:338714-339510	TTHERM_000624539	Note="hypothetical_protein"	797	496	2990	434.543	2018.06	81.7836	379.811	4.64409	493	1328	483.475	1328	90.9927	249.937	2.74678	3.69544	314.874
scf_8254752:1109953-1110668	TTHERM_000120879	Note="hypothetical_protein"	716	1943	11129	1702.25	7511.37	356.617	1573.61	4.4126	1791	5231	1756.4	5231	367.96	1095.88	2.97826	3.69543	1334.75
scf_8254475:116817-118391	TTHERM_00420000	Note="KHD4_predicted_protein"	1575	1657	10207	1451.69	6889.08	138.256	656.102	4.74556	1684	4365	1651.46	4365	157.282	415.714	2.64311	3.69433	535.908
scf_8254803:1400645-1403842	TTHERM_00013300	Note="hypothetical_protein"	3198	998	6150	874.343	4150.86	41.0105	194.693	4.7474	941	2437	922.819	2437	43.2842	114.306	2.64082	3.69411	154.5
scf_8254444:293932-296957	TTHERM_00585260	Note="ATP2_ATP_synthase_F1_beta_subunit"	3026	4201	25804	3680.48	17416.1	182.443	863.321	4.73201	4019	10442	3941.35	10442	195.374	517.614	2.64935	3.69068	690.467
scf_8254666:149420-149743	TTHERM_00399450	Note="Tim10/DDP_family_zinc_finger_protein"	324	36	204	31.5394	137.687	14.6016	63.744	4.36555	23	68	22.5556	68	10.4424	31.4815	3.01477	3.69016	47.6127
scf_8254437:441082-442384	TTHERM_00446280	Note="RPL30_transmembrane_protein_putative"	1303	712	4306	623.78	2906.28	71.8089	334.567	4.65914	691	1841	677.649	1841	78.0102	211.934	2.71675	3.68794	273.251
scf_8254815:394508-395392	TTHERM_000201617	Note="MFS_transporter"	885	1203	7427	1053.94	5012.75	178.634	849.619	4.75619	1248	3206	1223.89	3206	207.438	543.39	2.61952	3.68786	696.504
scf_8254487:122258-122607	TTHERM_000499609	Note="hypothetical_protein"	350	319	2023	279.474	1365.4	119.775	585.17	4.88559	329	801	322.643	801	138.276	343.286	2.48262	3.6841	464.228
scf_8254811:1027009-1027923	TTHERM_00058710	Note="zinc_finger_C-x8-C-x5-C-x3-H_type_protein"	915	859	5570	752.566	3759.4	123.371	616.294	4.99544	817	1892	801.215	1892	131.347	310.164	2.36141	3.67843	463.229
scf_8254581:24069-26603	TTHERM_01006430	Note="kinase_domain_protein"	2535	1713	10366	1500.75	6996.39	88.8019	413.988	4.66193	1495	3951	1466.11	3951	86.7523	233.787	2.69488	3.6784	323.887
scf_8254697:35479-36812	TTHERM_00094220	Note="SIT1_scramblase"	1334	1007	6061	882.228	4090.79	99.2011	459.984	4.63688	939	2500	920.857	2500	103.545	281.109	2.71486	3.67587	370.547
scf_8254555:144699-145250	TTHERM_000408989	Note="transmembrane_protein_putative"	552	704	4321	616.771	2916.4	167.601	792.5	4.7285	658	1688	645.287	1688	175.35	458.696	2.61589	3.67219	625.598
scf_8254760:60759-61250	TTHERM_01018350	Note="hypothetical_protein"	492	574	3507	502.879	2367	153.317	721.647	4.7069	522	1346	511.914	1346	156.071	410.366	2.62935	3.66813	566.006
scf_8254697:601615-603630	TTHERM_00086780	Note="CCF12_carboxy-terminal_crystallin_fold_protein_12p"	2016	3640	22857	3188.99	15427	237.276	1147.84	4.83759	3400	8286	3334.31	8286	248.088	616.518	2.48507	3.66133	882.181
scf_8254565:372655-373149	TTHERM_000471619	Note="transmembrane_protein_putative"	495	9	67	7.88486	45.2207	2.38935	13.7033	5.73514	18	28	17.6522	28	5.34916	8.48485	1.5862	3.66067	11.0941
scf_8254658:170347-175236	TTHERM_00673440	Note="hypothetical_protein"	4890	6768	42520	5929.41	28698.3	181.884	880.316	4.83999	6352	15442	6229.27	15442	191.082	473.681	2.47894	3.65947	676.998
scf_8254481:11265-11867	TTHERM_01347920	Note="DoxX_family_protein"	603	536	3392	469.587	2289.38	116.813	569.499	4.87531	534	1278	523.682	1278	130.269	317.91	2.44041	3.65786	443.705
scf_8254479:434190-435096	TTHERM_00624860	Note="thioredoxin_protein"	907	774	4494	678.098	3033.16	112.144	501.626	4.47305	705	1962	691.379	1962	114.34	324.476	2.83781	3.65543	413.051
scf_8254446:477319-478185	TTHERM_00494790	Note="DnaJ_domain_protein"	867	361	2092	316.27	1411.97	54.7181	244.285	4.46443	315	879	308.914	879	53.4453	152.076	2.84545	3.65494	198.181
scf_8254664:369160-369471	TTHERM_00522770	Note="APC11_anaphase-promoting_complex_subunit_11_RING-H2_finger_protein"	312	206	1092	180.476	737.031	86.7671	354.342	4.08382	197	623	193.194	623	92.8816	299.519	3.22474	3.65428	326.93
scf_8254764:141606-143371	TTHERM_00633150	Note="RPL42_60S_ribosomal_protein_L36a"	1766	1088	6355	953.192	4289.22	80.9619	364.317	4.49985	956	2630	937.529	2630	79.6316	223.386	2.80525	3.65255	293.851
scf_8254545:473367-474856	TTHERM_00149630	Note="RPL34_60S_ribosomal_protein_L34"	1490	837	5280	733.292	3563.66	73.8213	358.758	4.85982	767	1839	752.181	1839	75.7229	185.134	2.44489	3.65235	271.946
scf_8254622:65807-66882	TTHERM_001194835	Note="hypothetical_protein"	1076	2129	13217	1865.21	8920.63	260.02	1243.58	4.78265	2105	5205	2064.33	5205	287.778	725.604	2.5214	3.65203	984.594
scf_8254564:851288-854121	TTHERM_00221120	Note="GRT1_granule_tip_protein"	2834	3375	22126	2956.82	14933.6	156.501	790.419	5.05057	3206	7083	3144.06	7083	166.411	374.894	2.25282	3.6517	582.656
scf_8254403:376315-377994	TTHERM_00474970	Note="60S_acidic_ribosomal_protein"	1680	1137	6746	996.12	4553.12	88.9393	406.529	4.57085	1082	2894	1061.09	2894	94.7406	258.393	2.72737	3.64911	332.461
scf_8254776:853987-854470	TTHERM_00155540	Note="ubiquitin_carboxyl-terminal_hydrolase_family_protein_putative"	484	9	83	7.88486	56.0197	2.44365	17.3615	7.10472	17	3	16.6715	3	5.1668	0.929752	0.179947	3.64233	9.14562
scf_8254470:702614-704474	TTHERM_00433830	Note="BBC14_hypothetical_protein"	1861	728	4282	637.797	2890.08	51.4076	232.946	4.53134	709	1912	695.301	1912	56.0425	154.111	2.74989	3.64061	193.528
scf_8254028:323791-325294	TTHERM_00670900	Note="protein_kinase"	1504	1412	9189	1237.05	6201.99	123.376	618.55	5.01355	1473	3275	1444.54	3275	144.07	326.629	2.26716	3.64035	472.589
scf_8254719:851998-852369	TTHERM_00782060	Note="TCT1B_dynein_light_chain_tctex-type_1_protein"	372	343	1735	300.501	1171.01	121.17	472.183	3.89688	282	935	276.551	935	111.513	377.016	3.38093	3.6389	424.6
scf_8254187:68508-69062	TTHERM_000697299	Note="hypothetical_protein"	555	1125	6904	985.607	4659.76	266.38	1259.39	4.72781	1063	2657	1042.46	2657	281.746	718.108	2.54878	3.63829	988.752
scf_8254638:616660-617067	TTHERM_00190970	Note="hypothetical_protein"	408	304	2085	266.333	1407.24	97.9165	517.369	5.28377	330	644	323.624	644	118.979	236.765	1.98996	3.63687	377.067
scf_8254674:241789-243671	TTHERM_00748980	Note="MFS_transporter"	1883	1603	9606	1404.38	6483.44	111.873	516.472	4.61658	1507	3926	1477.88	3926	117.728	312.746	2.6565	3.63654	414.609
scf_8254788:767177-767656	TTHERM_000264979	Note="transmembrane_protein_putative"	480	352	2170	308.386	1464.61	96.3705	457.691	4.74929	336	831	329.508	831	102.971	259.688	2.52194	3.63561	358.689
scf_8254652:188096-191346	TTHERM_00378620	Note="cytochrome_C_oxidase_subunit_Vb_protein"	3251	3365	19442	2948.06	13122.1	136.023	605.45	4.4511	3062	8450	3002.84	8450	138.55	389.88	2.814	3.63255	497.665
scf_8254104:168433-168900	TTHERM_00713250	Note="hypothetical_protein"	468	564	3566	494.118	2406.82	158.371	771.418	4.87095	528	1237	517.798	1237	165.961	396.474	2.38896	3.62996	583.946
scf_8254630:314936-316722	TTHERM_01141570	Note="ICL1_isocitrate_lyase"	1787	3230	19919	2829.79	13444.1	237.531	1128.49	4.75091	3401	8361	3335.29	8361	279.963	701.819	2.50683	3.62887	915.154
scf_8254104:141906-142587	TTHERM_00713140	Note="translationally-controlled_tumor-like_protein"	682	744	4864	651.815	3282.89	143.361	722.043	5.03654	815	1774	799.253	1774	175.789	390.176	2.21957	3.62805	556.11
scf_8254650:310830-312056	TTHERM_00075840	Note="CTH62_papain_family_cysteine_protease"	1227	1410	8572	1235.29	5785.56	151.014	707.281	4.68354	1341	3380	1315.09	3380	160.769	413.203	2.57017	3.62685	560.242
scf_8254369:157197-157748	TTHERM_00993050	Note="transmembrane_protein_putative"	552	12	4	10.5131	2.69975	2.85683	0.733627	0.256797	7	48	6.86475	48	1.86542	13.0435	6.99224	3.62452	6.88855
scf_8254582:701695-702948	TTHERM_00136050	Note="melibiase"	1254	1504	9089	1317.65	6134.5	157.613	733.792	4.65564	1420	3609	1392.56	3609	166.575	431.699	2.59162	3.62363	582.745
scf_8254459:128077-130947	TTHERM_00529860	Note="VMA2_vacuolar_V-type_H(+)-ATPase_B_subunit"	2871	1864	12038	1633.04	8124.88	85.3209	424.498	4.97531	1959	4362	1921.15	4362	100.374	227.9	2.27052	3.62291	326.199
scf_8254528:46939-49771	TTHERM_00636980	Note="zinc_finger_protein"	2833	1548	8986	1356.2	6064.98	71.807	321.125	4.47205	1544	4188	1514.17	4188	80.1713	221.744	2.76588	3.61896	271.434
scf_8254611:358961-360079	TTHERM_000481318	Note="EPI21_protein"	1119	1763	10913	1544.56	7365.58	207.045	987.343	4.76874	1611	3894	1579.87	3894	211.779	521.984	2.46475	3.61675	754.664
scf_8254757:8321-10988	TTHERM_01004930	Note="metallopeptidase_family_M24_containing_protein"	2668	3036	17992	2659.83	12143.5	149.54	682.728	4.56551	2836	7413	2781.2	7413	156.365	416.773	2.66539	3.61545	549.75
scf_8254513:13480-14142	TTHERM_01230120	Note="hypothetical_protein"	663	933	5248	817.397	3542.07	184.931	801.372	4.33335	781	2219	765.91	2219	173.283	502.036	2.89721	3.61528	651.704
scf_8254776:549470-550043	TTHERM_00158360	Note="LITAF-like_zinc_ribbon_domain_protein"	574	499	2948	437.172	1989.71	114.243	519.96	4.55133	504	1323	494.262	1323	129.163	345.732	2.67672	3.61402	432.846
scf_8254548:189871-191257	TTHERM_00316360	Note="developmentally-regulated_GTP-binding_protein"	1387	602	3449	527.409	2327.86	57.0378	251.751	4.41375	534	1472	523.682	1472	56.6347	159.193	2.81086	3.61231	205.472
scf_8254811:647067-647407	TTHERM_00062680	Note="hypothetical_protein"	341	14	0	12.2653	0	5.39531	0	0	12	85	11.7681	85	5.1766	37.39	7.22289	3.61144	18.695
scf_8254402:39287-39679	TTHERM_000657292	Note="hypothetical_protein"	393	51	339	44.6809	228.803	17.0538	87.3296	5.12084	56	114	54.918	114	20.9611	43.5115	2.07582	3.59833	65.4205
scf_8254582:194918-196060	TTHERM_000138409	Note="hypothetical_protein"	1143	31	140	27.159	94.4911	3.56417	12.4004	3.47919	14	51	13.7295	51	1.80177	6.69291	3.71463	3.59691	9.54666
scf_8254362:100948-101877	TTHERM_000723219	Note="hypothetical_protein"	930	269	1623	235.67	1095.42	38.0112	176.681	4.64812	241	601	236.344	601	38.1199	96.9355	2.54291	3.59552	136.808
scf_8254665:369888-370449	TTHERM_000227039	Note="hypothetical_protein"	562	1091	6617	955.82	4466.05	255.112	1192.01	4.67248	1079	2660	1058.15	2660	282.425	709.964	2.51382	3.59315	950.986
scf_8254373:6404-6970	TTHERM_00237280	Note="NUDIX_hydrolase"	567	330	2141	289.111	1445.04	76.4845	382.285	4.99821	352	755	345.199	755	91.3225	199.735	2.18714	3.59268	291.01
scf_8254548:94866-96682	TTHERM_00316150	Note="hypothetical_protein"	1817	419	2576	367.084	1738.64	30.3041	143.531	4.73634	397	953	389.329	953	32.1406	78.6736	2.4478	3.59207	111.102
scf_8254010:515450-515944	TTHERM_00329910	Note="cell_surface_immobilization_antigen"	495	213	1374	186.608	927.363	56.548	281.019	4.96957	210	456	205.943	456	62.4068	138.182	2.21421	3.59189	209.6
scf_8254379:728105-728947	TTHERM_00302050	Note="mapeg_family_protein"	843	595	3103	521.277	2094.33	92.7539	372.656	4.01769	506	1565	496.223	1565	88.296	278.47	3.15382	3.58575	325.563
scf_8254688:633456-634667	TTHERM_00294640	Note="NADH-ubiquinone_oxidoreductase_1_chain_putative"	1212	382	2308	334.668	1557.75	41.4194	192.791	4.65462	355	876	348.141	876	43.0868	108.416	2.51622	3.58542	150.604
scf_8254688:602205-602543	TTHERM_000294739	Note="hypothetical_protein"	339	561	3414	491.49	2304.23	217.473	1019.57	4.68826	555	1348	544.277	1348	240.83	596.46	2.47668	3.58247	808.016
scf_8254460:58757-59310	TTHERM_00353379	Note="ML_domain_protein"	554	294	1847	257.572	1246.61	69.7397	337.529	4.83984	257	586	252.034	586	68.2404	158.664	2.32508	3.58246	248.097
scf_8253894:93872-94380	TTHERM_00842410	Note="transmembrane_protein_putative"	509	229	1436	200.626	969.209	59.1235	285.621	4.83093	240	548	235.363	548	69.3604	161.493	2.32832	3.57962	223.557
scf_8254515:4494-6734	TTHERM_00721150	Note="60S_ribosomal_protein_L7"	2241	1726	10583	1512.14	7142.85	101.214	478.103	4.72367	1699	4045	1666.17	4045	111.524	270.75	2.42772	3.57569	374.426
scf_8254664:357823-358572	TTHERM_00522730	Note="hypothetical_protein"	750	430	2384	376.721	1609.05	75.3442	321.81	4.27119	344	971	337.353	971	67.4707	194.2	2.87829	3.57474	258.005
scf_8253957:67734-67901	TTHERM_001071451	Note="hypothetical_protein"	168	346	1966	303.129	1326.93	270.651	1184.75	4.37743	305	829	299.107	829	267.06	740.179	2.77158	3.57451	962.467
scf_8254811:518336-519947	TTHERM_00066890	Note="peptidase_C13_family_protein"	1612	1538	9351	1347.43	6311.33	125.382	587.283	4.68396	1570	3780	1539.67	3780	143.269	351.737	2.45508	3.56952	469.51
scf_8254496:112486-113145	TTHERM_000858140	Note="transmembrane_protein_putative"	660	1689	10027	1479.73	6767.59	336.301	1538.09	4.57354	1562	3929	1531.82	3929	348.141	892.955	2.56492	3.56923	1215.52
scf_8254811:437910-440189	TTHERM_00068140	Note="LSC1_succinyl-CoA_synthetase_alpha_subunit"	2280	2416	13920	2116.65	9395.12	139.253	618.1	4.43868	2382	6287	2335.98	6287	153.683	413.618	2.69138	3.56503	515.859
scf_8254395:172459-173262	TTHERM_000455598	Note="Mpv17/pmp22_family_protein"	804	405	2621	354.819	1769.01	66.1975	330.039	4.98567	368	772	360.89	772	67.3302	144.03	2.13916	3.56241	237.034
scf_8254555:509943-510437	TTHERM_00411910	Note="hypothetical_protein"	495	520	3239	455.57	2186.12	138.051	662.46	4.79865	442	1007	433.46	1007	131.352	305.152	2.32317	3.56091	483.806
scf_8254788:492941-493366	TTHERM_00263370	Note="Serine/Threonine_kinase_putative"	426	328	2130	287.359	1437.61	101.183	506.202	5.00285	351	729	344.218	729	121.204	256.69	2.11784	3.56034	381.446
scf_8254187:34350-35762	TTHERM_00697490	Note="RPL14_60S_ribosomal_protein_L14"	1413	485	3296	424.906	2224.59	45.1068	236.156	5.23549	494	906	484.455	906	51.4284	96.1783	1.87014	3.55281	166.167
scf_8254617:415195-416207	TTHERM_00194340	Note="transmembrane_protein_putative"	1013	1046	5884	916.396	3971.33	135.695	588.054	4.33364	936	2528	917.915	2528	135.92	374.334	2.75407	3.54385	481.194
scf_8253915:267400-270014	TTHERM_00689930	Note="hypothetical_protein"	2615	1699	9749	1488.49	6579.96	85.3816	377.435	4.42057	1447	3781	1419.04	3781	81.3982	216.883	2.66447	3.54252	297.159
scf_8254747:490729-491292	TTHERM_00144970	Note="lipocalin/cytosolic_fatty-acid-binding_family_protein"	564	568	3215	497.622	2169.92	132.346	577.107	4.36058	555	1473	544.277	1473	144.754	391.755	2.70634	3.53346	484.431
scf_8254820:34028-37645	TTHERM_00698680	Note="C2H2-type_zinc-finger_protein"	3618	4516	28176	3956.45	19017	164.032	788.433	4.80659	4026	8917	3948.21	8917	163.69	369.693	2.25849	3.53254	579.063
scf_8254431:1087021-1087929	TTHERM_00569100	Note="thioredoxin"	909	710	4565	622.028	3081.08	102.645	508.43	4.95329	675	1391	661.958	1391	109.234	229.538	2.10134	3.52732	368.984
scf_8254654:4895-5140	TTHERM_000503740	Note="hypothetical_protein"	246	295	1556	258.448	1050.2	157.59	640.367	4.06349	304	890	298.126	890	181.784	542.683	2.98531	3.5244	591.525
scf_8254697:1603018-1603833	TTHERM_00355540	Note="inhibitor_of_apoptosis-promoting_Bax1_protein"	816	632	3861	553.692	2605.93	101.782	479.031	4.70646	634	1451	621.75	1451	114.292	266.728	2.33373	3.5201	372.88
scf_8254431:839502-843687	TTHERM_00571860	Note="ATP1_ATP_synthase_F1_alpha_subunit"	4186	4559	27006	3994.12	18227.3	143.124	653.153	4.56354	4398	10673	4313.03	10673	154.552	382.453	2.4746	3.51907	517.803
scf_8254563:80401-80619	TTHERM_000599919	Note="hypothetical_protein"	219	7	32	6.13267	21.598	4.20046	14.7931	3.52179	9	31	8.82611	31	6.04528	21.2329	3.51231	3.51705	18.013
scf_8254608:85479-85862	TTHERM_001009943	Note="transmembrane_protein_putative"	384	519	3443	454.694	2323.81	177.615	907.737	5.11071	581	1095	569.774	1095	222.568	427.734	1.92181	3.51626	667.736
scf_8254617:721054-722016	TTHERM_000196029	Note="radial_spoke_head-like_protein"	963	344	2057	301.377	1388.34	46.9434	216.253	4.60667	311	735	304.991	735	47.5064	114.486	2.40991	3.50829	165.369
scf_8254580:228364-230775	TTHERM_00590090	Note="CMB1_hypothetical_protein"	2412	4269	24531	3740.05	16556.9	232.59	1029.66	4.42691	3992	10104	3914.87	10104	243.462	628.358	2.58093	3.50392	829.007
scf_8254431:922799-923053	TTHERM_00571630	Note="hypothetical_protein"	255	300	1692	262.829	1141.99	154.605	671.76	4.34501	317	827	310.875	827	182.868	486.471	2.66023	3.50262	579.115
scf_8253815:377554-378009	TTHERM_00497840	Note="hypothetical_protein"	456	13	49	11.3892	33.0719	3.74646	10.8789	2.90378	8	32	7.84543	32	2.58073	10.5263	4.07881	3.4913	10.7026
scf_8254444:74828-75121	TTHERM_00584710	Note="hypothetical_protein"	294	446	2787	390.739	1881.05	199.356	959.718	4.81408	504	1071	494.262	1071	252.175	546.429	2.16687	3.49047	753.073
scf_8254752:580054-583658	TTHERM_00112550	Note="TKT1_pyridine-binding_domain_transketolase"	3605	2982	17770	2612.52	11993.6	108.704	499.041	4.59083	2955	6902	2897.91	6902	120.579	287.184	2.38172	3.48628	393.113
scf_8254731:7768-9261	TTHERM_000592676	Note="transmembrane_protein_putative"	1494	551	2951	482.729	1991.74	48.4667	199.974	4.126	566	1579	555.064	1579	55.7293	158.534	2.84472	3.48536	179.254
scf_8254370:94946-95833	TTHERM_00760430	Note="ADP/ATP_transporter_on_adenylate_translocase"	888	365	2470	319.775	1667.09	54.016	281.604	5.21333	343	590	336.373	590	56.8197	99.6622	1.75401	3.48367	190.633
scf_8254492:52533-54573	TTHERM_01150360	Note="MFS_transporter"	2041	2844	16867	2491.62	11384.2	183.117	836.66	4.56898	2955	6946	2897.91	6946	212.977	510.485	2.3969	3.48294	673.572
scf_8254582:312280-313956	TTHERM_00138080	Note="FIB1_rRNA_2-prime-O-methyltransferase_fibrillarin"	1677	1577	9061	1381.6	6115.6	123.578	547.012	4.42645	1517	3769	1487.69	3769	133.067	337.12	2.53346	3.47996	442.066
scf_8254591:33957-35099	TTHERM_01211780	Note="immobilization_antigen"	1143	1248	7520	1093.37	5075.52	143.486	666.079	4.6421	1220	2766	1196.43	2766	157.012	362.992	2.31188	3.47699	514.536
scf_8254444:195725-196681	TTHERM_00585000	Note="kinase_domain_protein"	957	1059	6135	927.785	4140.74	145.421	649.018	4.46303	1026	2506	1006.18	2506	157.708	392.79	2.49062	3.47682	520.904
scf_8254748:87858-91706	TTHERM_00706250	Note="protein_phosphatase_2c"	3849	1616	8793	1415.77	5934.72	55.1742	231.283	4.19186	1409	3807	1381.78	3807	53.8494	148.363	2.75515	3.47351	189.823
scf_8254786:408651-411618	TTHERM_00554610	Note="UBA4_ubiquitin-like_modifier-activating_enzyme"	2968	1277	7020	1118.77	4738.05	56.5418	239.457	4.23504	1192	3165	1168.97	3165	59.0786	159.956	2.70751	3.47128	199.707
scf_8254548:330338-330664	TTHERM_000316723	Note="hypothetical_protein"	327	469	2994	410.889	2020.76	188.481	926.954	4.91802	465	918	456.016	918	209.181	421.101	2.01309	3.46556	674.027
scf_8254815:520558-525411	TTHERM_00202930	Note="Myb-like_DNA-binding_domain_shaqkyf_class_protein"	4854	2785	15121	2439.93	10205.7	75.3994	315.381	4.1828	2529	6753	2480.14	6753	76.642	208.684	2.72283	3.45282	262.032
scf_8254697:734517-735525	TTHERM_000085439	Note="hypothetical_protein"	1009	439	2650	384.606	1788.58	57.1763	265.894	4.65043	467	1032	457.977	1032	68.0838	153.419	2.25339	3.45191	209.657
scf_8254686:290668-291363	TTHERM_00449430	Note="ribosome_associated_membrane_protein_RAMP4"	696	541	2879	473.968	1943.14	102.148	418.781	4.09974	416	1141	407.962	1141	87.9229	245.905	2.79683	3.44828	332.343
scf_8254373:130883-131388	TTHERM_000237681	Note="hypothetical_protein"	506	1359	8075	1190.61	5450.11	352.949	1615.65	4.57757	1397	3172	1370.01	3172	406.129	940.316	2.31531	3.44644	1277.98
scf_8254475:124301-127000	TTHERM_00420030	Note="phosphoenolpyruvate_carboxykinase_[ATP]_protein"	2700	2745	15554	2404.88	10498	133.605	583.22	4.36527	2735	6773	2682.16	6773	149.009	376.278	2.52521	3.44524	479.749
scf_8254815:386045-387219	TTHERM_000200570	Note="hypothetical_protein"	1175	615	3633	538.799	2452.04	68.7828	313.027	4.55095	701	1608	687.456	1608	87.7603	205.277	2.33906	3.445	259.152
scf_8254402:310984-312204	TTHERM_00659010	Note="NAD/NADP_octopine/nopaline_dehydrogenase_alpha-helical_domain_protein"	1221	1353	7170	1185.36	4839.29	145.621	594.508	4.08256	1314	3617	1288.61	3617	158.306	444.349	2.8069	3.44473	519.428
scf_8254435:110723-111551	TTHERM_00655520	Note="superoxide_dismutase_[Cu-Zn]_protein"	829	930	5323	814.769	3592.69	147.425	650.064	4.40946	927	2254	909.089	2254	164.491	407.841	2.4794	3.44443	528.952
scf_8254555:152217-153040	TTHERM_00409030	Note="LITAF-like_zinc_ribbon_domain_protein"	824	629	3468	551.064	2340.68	100.315	426.095	4.24756	587	1520	575.658	1520	104.792	276.699	2.64045	3.44401	351.397
scf_8254731:90514-91020	TTHERM_00592960	Note="hypothetical_protein"	507	622	3426	544.931	2312.33	161.222	684.122	4.24335	584	1508	572.716	1508	169.443	446.154	2.63307	3.43821	565.138
scf_8254548:458860-459075	TTHERM_00317150	Note="hypothetical_protein"	216	11	66	9.63705	44.5458	6.6924	30.9346	4.62235	10	22	9.80679	22	6.81027	15.2778	2.24334	3.43285	23.1062
scf_8254803:2122679-2123209	TTHERM_00024220	Note="B-cell_receptor-associated-like_protein"	531	200	1248	175.219	842.321	49.4969	237.944	4.80724	170	342	166.715	342	47.0947	96.6102	2.0514	3.42932	167.277
scf_8254543:63539-64456	TTHERM_00898280	Note="Serine/Threonine_kinase_domain_protein"	918	1218	6792	1067.08	4584.17	174.36	749.047	4.29598	1115	2784	1093.46	2784	178.669	454.902	2.54605	3.42102	601.975
scf_8254491:76219-77542	TTHERM_00786930	Note="NAP1_nucleosome_assembly_protein"	1324	1858	11291	1627.79	7620.71	184.417	863.373	4.68164	1874	3959	1837.79	3959	208.209	448.527	2.15422	3.41793	655.95
scf_8254667:763932-764210	TTHERM_000030389	Note="interferon-induced_6-16_family_protein"	279	417	2386	365.332	1610.4	196.415	865.806	4.40804	429	1021	420.711	1021	226.189	548.925	2.42684	3.41744	707.365
scf_8254719:217180-218559	TTHERM_00394440	Note="zinc_finger_C-x8-C-x5-C-x3-H_type_protein"	1380	1413	7742	1237.92	5225.36	134.557	567.974	4.22107	1320	3379	1294.5	3379	140.706	367.283	2.61028	3.41568	467.628
scf_8254547:14350-14847	TTHERM_001414123	Note="hypothetical_protein"	498	10	40	8.76095	26.9975	2.63884	8.13176	3.08157	9	33	8.82611	33	2.65847	9.93976	3.73891	3.41024	9.03576
scf_8254446:475662-476954	TTHERM_00494780	Note="hypothetical_protein"	1293	385	2469	337.297	1666.42	39.1296	193.32	4.94051	374	689	366.774	689	42.5492	79.9304	1.87854	3.40953	136.625
scf_8254798:256000-257522	TTHERM_00170440	Note="cell_surface_immobilization_antigen"	1523	897	5097	785.858	3440.15	77.399	338.82	4.37758	989	2365	969.891	2365	95.5244	232.928	2.43842	3.408	285.874
scf_8254564:524406-530182	TTHERM_00219210	Note="Serine/Threonine_kinase_domain_protein"	5777	742	4050	650.063	2733.49	16.8789	70.9752	4.20497	622	1582	609.982	1582	15.8382	41.0767	2.59352	3.39924	56.026
scf_8254716:1187347-1188357	TTHERM_00107210	Note="pyrroline-5-carboxylate_reductase"	1011	1123	5824	983.855	3930.83	145.973	583.209	3.99533	1081	2970	1060.11	2970	157.287	440.653	2.80159	3.39846	511.931
scf_8254667:1269460-1272547	TTHERM_00035580	Note="protein_transporter_Sec61_alpha_subunit"	3088	2469	13974	2163.08	9431.56	105.072	458.139	4.36025	2353	5622	2307.54	5622	112.089	273.089	2.43636	3.39831	365.614
scf_8254428:270802-272768	TTHERM_00535929	Note="DNA_double-strand_break_repair_rad50_ATPase_putative"	1967	335	1538	293.492	1038.05	22.3812	79.1601	3.5369	264	842	258.899	842	19.7432	64.2095	3.25223	3.39457	71.6848
scf_8254104:53381-54016	TTHERM_00711860	Note="hypothetical_protein"	636	401	2511	351.314	1694.77	82.8571	399.709	4.82407	369	707	361.87	707	85.3468	166.745	1.95374	3.38891	283.227
scf_8254565:269894-270952	TTHERM_000471259	Note="hypothetical_protein"	1059	212	1366	185.732	921.963	26.3077	130.59	4.96394	187	332	183.387	332	25.9755	47.0255	1.81038	3.38716	88.8076
scf_8254701:7568-8782	TTHERM_01433580	Note="CHN4_class_I_chitinase"	1215	1787	10830	1565.58	7309.56	193.282	902.415	4.66891	1737	3578	1703.44	3578	210.301	441.728	2.10046	3.38468	672.072
scf_8254437:448832-449611	TTHERM_00446310	Note="ribosome_biogenesis_NSA2-like_protein"	780	904	5601	791.99	3780.32	152.306	726.984	4.77319	794	1553	778.659	1553	149.742	298.654	1.99445	3.38382	512.819
scf_8254828:35803-37964	TTHERM_01060800	Note="hypothetical_protein"	2162	925	5420	810.388	3658.16	56.2249	253.804	4.51408	880	1932	862.997	1932	59.8749	134.043	2.23871	3.37639	193.923
scf_8254811:880913-882047	TTHERM_000059119	Note="transmembrane_protein_putative"	1135	239	1423	209.387	960.435	27.6723	126.93	4.58689	242	514	237.324	514	31.3644	67.9295	2.16581	3.37635	97.4296
scf_8254803:1816691-1820450	TTHERM_00016360	Note="BBC53_chromosome_condensation_regulator_RCC1_repeat_protein"	3760	2699	15341	2364.58	10354.2	94.3317	413.066	4.37887	2661	6185	2609.59	6185	104.106	246.742	2.37011	3.37449	329.904
scf_8254528:43438-45952	TTHERM_00636970	Note="RPP0_60S_acidic_ribosomal_protein_P0"	2515	2319	13575	2031.67	9162.26	121.173	546.457	4.50973	2282	4999	2237.91	4999	133.474	298.151	2.23378	3.37176	422.304
scf_8253994:3283-3912	TTHERM_01310160	Note="transmembrane_protein_putative"	630	398	2029	348.686	1369.45	83.0205	326.059	3.92745	324	892	317.74	892	75.6524	212.381	2.80733	3.36739	269.22
scf_8254371:94025-94718	TTHERM_000466140	Note="hypothetical_protein"	694	1532	8900	1342.18	6006.93	290.096	1298.33	4.47551	1546	3393	1516.13	3393	327.694	733.357	2.23794	3.35672	1015.84
scf_8254748:108669-109723	TTHERM_00706330	Note="RRM45_RNA_recognition_motif_protein"	1055	83	542	72.7159	365.816	10.3388	52.0117	5.03075	88	145	86.2997	145	12.2701	20.6161	1.68019	3.35547	36.3139
scf_8254007:3087-5898	TTHERM_01146030	Note="CAT1_catalase_heme-binding_enzyme"	2812	3593	20075	3147.81	13549.3	167.913	722.76	4.30437	3467	8138	3400.01	8138	181.366	434.104	2.39352	3.34895	578.432
scf_8254676:49842-51511	TTHERM_01190440	Note="HOPP2_TBP1_interacting_protein"	1670	815	4351	714.018	2936.65	64.1333	263.771	4.11285	716	1815	702.166	1815	63.0688	163.024	2.58486	3.34885	213.397
scf_8254645:634345-636845	TTHERM_00127260	Note="transmembrane_protein_putative"	2501	1931	10650	1691.74	7188.07	101.464	431.112	4.24892	1735	4157	1701.48	4157	102.048	249.32	2.44317	3.34605	340.216
scf_8254656:69451-70692	TTHERM_01029920	Note="amidinotransferase"	1242	1185	7202	1038.17	4860.89	125.383	587.064	4.68216	1098	2163	1076.79	2163	130.047	261.232	2.00876	3.34546	424.148
scf_8254428:42741-45053	TTHERM_00535260	Note="succinyl-CoA_ligase_[GDP-forming]_subunit_beta"	2313	2559	14901	2241.93	10057.2	145.391	652.22	4.48597	2512	5431	2463.46	5431	159.758	352.205	2.20462	3.3453	502.212
scf_8254697:445840-446868	TTHERM_00088120	Note="p1/s1_nuclease"	1029	845	4987	740.301	3365.91	107.916	490.657	4.54668	836	1756	819.847	1756	119.511	255.977	2.14186	3.34427	373.317
scf_8254457:87705-90130	TTHERM_01014670	Note="5-aminolevulinate_synthase"	2426	1723	9033	1509.51	6096.7	93.3334	376.96	4.03885	1514	3923	1484.75	3923	91.8022	242.56	2.6422	3.34053	309.76
scf_8254788:96845-98614	TTHERM_000259511	Note="kinase_domain_protein"	1770	1992	11689	1745.18	7889.33	147.897	668.587	4.52064	1903	4022	1866.23	4022	158.155	340.847	2.15515	3.33789	504.717
scf_8254181:161326-163320	TTHERM_00929450	Note="PGK1_phosphoglycerate_kinase"	1995	2468	14034	2162.2	9472.06	162.572	712.185	4.38074	2354	5297	2308.52	5297	173.573	398.271	2.29455	3.33764	555.228
scf_8254666:175421-178225	TTHERM_00399550	Note="RRM14_RNA_recognition_motif_protein"	2805	835	4545	731.54	3067.59	39.1198	164.042	4.19333	712	1733	698.243	1733	37.3392	92.6738	2.48194	3.33764	128.358
scf_8254736:240292-240681	TTHERM_000736519	Note="transmembrane_protein_putative"	390	21	11	18.398	7.4243	7.07616	2.8555	0.403538	7	43	6.86475	43	2.64029	16.5385	6.26388	3.33371	9.69698
scf_8254028:131876-134205	TTHERM_00670500	Note="CCT6_TCP-1_(CTT_or_eukaryotic_type_II)_chaperonin_family_zeta_subunit"	2330	1896	9988	1661.08	6741.27	106.936	433.987	4.05837	1723	4375	1689.71	4375	108.78	281.652	2.5892	3.32379	357.82
scf_8254470:643636-646946	TTHERM_00434000	Note="transmembrane_protein_putative"	3311	4163	23545	3647.19	15891.4	165.23	719.936	4.35716	3956	8879	3879.57	8879	175.758	402.25	2.28866	3.32291	561.093
scf_8254475:550305-551088	TTHERM_000421119	Note="NUDIX_hydrolase"	784	290	1597	254.068	1077.87	48.6099	206.226	4.24247	244	575	239.286	575	45.7817	110.013	2.40299	3.32273	158.119
scf_8254401:62384-63049	TTHERM_001080487	Note="hypothetical_protein"	666	293	1567	256.696	1057.63	57.8144	238.204	4.12015	250	619	245.17	619	55.2184	139.414	2.52478	3.32247	188.809
scf_8253957:6801-8156	TTHERM_01070330	Note="microtubule-binding_protein_MIP-T3"	1356	1268	7203	1110.89	4861.57	122.886	537.784	4.37629	1271	2809	1246.44	2809	137.881	310.73	2.25361	3.31495	424.257
scf_8254658:237432-239811	TTHERM_00675650	Note="hypothetical_protein"	2380	1729	9294	1514.77	6272.86	95.4686	395.348	4.14113	1649	4018	1617.14	4018	101.921	253.235	2.48463	3.31288	324.292
scf_8254564:583463-583819	TTHERM_00219400	Note="hypothetical_protein"	357	204	1297	178.723	875.393	75.0939	367.812	4.89803	199	336	195.155	336	81.9979	141.176	1.72171	3.30987	254.494
scf_8254448:32608-34158	TTHERM_00925340	Note="lipid_A-disaccharide_synthase"	1551	1832	9966	1605.01	6726.42	155.223	650.524	4.1909	1887	4492	1850.54	4492	178.969	434.429	2.4274	3.30915	542.477
scf_8254583:54699-56732	TTHERM_01122680	Note="hypothetical_protein"	2034	749	4017	656.195	2711.22	48.392	199.942	4.13173	714	1741	700.205	1741	51.6375	128.392	2.48642	3.30907	164.167
scf_8254587:453055-453693	TTHERM_00389800	Note="SNF7_family_protein"	639	207	1116	181.352	753.229	42.5708	176.814	4.15341	162	391	158.87	391	37.2934	91.784	2.46113	3.30727	134.299
scf_8254736:146544-147197	TTHERM_000735269	Note="hypothetical_protein"	654	263	1477	230.413	996.881	52.847	228.642	4.3265	273	611	267.725	611	61.4049	140.138	2.28219	3.30434	184.39
scf_8254708:113954-114638	TTHERM_01053100	Note="ribosomal_protein_L7Ae_containing_protein"	685	511	2718	447.685	1834.48	98.0332	401.71	4.0977	517	1270	507.011	1270	111.024	278.102	2.50488	3.30129	339.906
scf_8254515:121114-121647	TTHERM_00721480	Note="hypothetical_protein"	534	713	3804	624.656	2567.46	175.465	721.196	4.1102	651	1589	638.422	1589	179.332	446.348	2.48895	3.29957	583.772
scf_8254440:33958-34979	TTHERM_00825140	Note="hypothetical_protein"	1022	25	58	21.9024	39.1463	3.21464	5.74555	1.78731	14	66	13.7295	66	2.01509	9.68689	4.80717	3.29724	7.71622
scf_8254034:257616-258954	TTHERM_00853070	Note="CTH58_papain_family_cysteine_protease"	1339	1143	6251	1001.38	4219.03	112.178	472.632	4.21323	1117	2603	1095.42	2603	122.713	291.598	2.37626	3.29474	382.115
scf_8254403:436388-438603	TTHERM_00475140	Note="PDI1_protein_disulfide-isomerase"	2216	3383	19544	2963.83	13191	200.62	892.89	4.45064	3469	7269	3401.97	7269	230.278	492.035	2.1367	3.29367	692.462
scf_8254365:159338-159916	TTHERM_00684770	Note="hypothetical_protein"	579	745	4150	652.691	2800.99	169.091	725.644	4.29144	739	1663	724.722	1663	187.752	430.829	2.29467	3.29306	578.237
scf_8254373:765752-767311	TTHERM_00242370	Note="ribonucleoside-diphosphate_reductase_small_chain"	1560	1178	5895	1032.04	3978.75	99.2347	382.572	3.85523	1019	2729	999.312	2729	96.0877	262.404	2.73088	3.29305	322.488
scf_8253891:203804-204895	TTHERM_00683060	Note="CTH115_papain_family_cysteine_protease"	1092	1652	9180	1447.31	6195.92	198.806	851.087	4.28099	1708	3858	1675	3858	230.082	529.945	2.30328	3.29214	690.516
scf_8254446:221002-221373	TTHERM_00492870	Note="transmembrane_protein_putative"	372	133	760	116.521	512.952	46.9841	206.835	4.40224	123	263	120.623	263	48.6385	106.048	2.18034	3.29129	156.442
scf_8254437:224040-224683	TTHERM_00444690	Note="Sec61beta_family_protein"	644	310	1620	271.59	1093.4	63.2584	254.673	4.02592	244	611	239.286	611	55.7342	142.314	2.55343	3.28968	198.493
scf_8254666:394310-394915	TTHERM_000402119	Note="transmembrane_protein_putative"	606	44	89	38.5482	60.0693	9.54163	14.8686	1.55829	23	113	22.5556	113	5.58307	27.9703	5.00984	3.28407	21.4195
scf_8254667:1186913-1187527	TTHERM_000035398	Note="hypothetical_protein"	615	376	1617	329.412	1091.37	80.3444	266.188	3.31309	291	925	285.378	925	69.6043	225.61	3.24132	3.27721	245.899
scf_8254606:16088-16822	TTHERM_01087780	Note="poly_polymerase_and_DNA-ligase_Zn-finger_region_family_protein"	735	830	3693	727.159	2492.54	148.4	508.682	3.42778	732	2237	717.857	2237	146.501	456.531	3.11622	3.272	482.606
scf_8254402:128383-129127	TTHERM_00657530	Note="iron-sulfur_cluster_assembly_scaffold_protein_putative"	745	443	2504	388.11	1690.04	78.143	340.277	4.35454	416	891	407.962	891	82.1401	179.396	2.18403	3.26928	259.836
scf_8254444:71141-71895	TTHERM_000584708	Note="kinase_domain_protein"	755	698	3873	611.515	2614.03	121.493	519.343	4.27468	581	1289	569.774	1289	113.2	256.093	2.2623	3.26849	387.718
scf_8253891:221885-222253	TTHERM_000683119	Note="transmembrane_protein_putative"	369	9	34	7.88486	22.9478	3.20523	9.32839	2.91037	9	32	8.82611	32	3.58785	13.0081	3.62561	3.26799	11.1683
scf_8254731:83270-83776	TTHERM_00592930	Note="hypothetical_protein"	507	562	3052	492.366	2059.91	145.67	609.44	4.18369	624	1431	611.944	1431	181.048	423.373	2.33845	3.26107	516.406
scf_8254666:396120-397352	TTHERM_00402120	Note="glutathione_S-transferase"	1233	3017	16007	2643.18	10803.7	321.555	1314.32	4.08739	2995	7105	2937.13	7105	357.315	864.355	2.41903	3.25321	1089.34
scf_8254365:588-1262	TTHERM_000684419	Note="hypothetical_protein"	675	19	66	16.6458	44.5458	3.69907	9.89907	2.6761	16	60	15.6909	60	3.48686	13.3333	3.82388	3.24999	11.6162
scf_8254757:28000-28957	TTHERM_01004980	Note="hypothetical_protein"	958	979	5524	857.697	3728.35	134.295	583.771	4.34693	1002	2112	982.64	2112	153.858	330.689	2.14931	3.24812	457.23
scf_8254551:459529-461678	TTHERM_00310130	Note="hypothetical_protein"	2150	1384	7633	1212.52	5151.79	84.5941	359.427	4.24884	1257	2764	1232.71	2764	86.0032	192.837	2.24221	3.24553	276.132
scf_8254431:100431-102179	TTHERM_00312220	Note="cytosolic_Fe-S_cluster_assembly_factor_nubp1_protein"	1749	1859	10108	1628.66	6822.26	139.679	585.099	4.18887	1843	4160	1807.39	4160	155.008	356.775	2.30166	3.24527	470.937
scf_8254496:146216-147720	TTHERM_00859260	Note="EF-1_guanine_nucleotide_exchange_domain_protein"	1505	2211	11873	1937.05	8013.52	193.061	798.69	4.13698	2146	4945	2104.54	4945	209.754	492.857	2.34969	3.24333	645.773
scf_8254610:1254-3549	TTHERM_00333210	Note="RPL4_60S_ribosomal_protein_L4"	2296	3671	19611	3216.15	13236.2	210.114	864.733	4.11554	3542	8233	3473.56	8233	226.931	537.87	2.37019	3.24286	701.302
scf_8254491:246960-247904	TTHERM_000787422	Note="transmembrane_protein_putative"	945	218	1118	190.989	754.579	30.3157	119.774	3.95091	226	561	221.633	561	35.1799	89.0476	2.53121	3.24106	104.411
scf_8254779:18725-19069	TTHERM_01026200	Note="hypothetical_protein"	345	249	1535	218.148	1036.03	94.8469	450.447	4.7492	240	407	235.363	407	102.332	176.957	1.72924	3.23922	313.702
scf_8254371:81616-87255	TTHERM_00466120	Note="tesmin_TSO1-like_CXC_domain_protein"	5640	2428	12500	2127.16	8436.71	56.5734	224.38	3.96618	2272	5585	2228.1	5585	59.258	148.537	2.50662	3.2364	186.459
scf_8254665:727048-729160	TTHERM_00227880	Note="patatin_family_phospholipase"	2113	1273	6432	1115.27	4341.19	79.172	308.177	3.8925	1181	2976	1158.18	2976	82.2183	211.264	2.56955	3.23102	259.72
scf_8254370:235079-237460	TTHERM_00760790	Note="hypothetical_protein"	2382	2624	13599	2298.87	9178.46	144.765	577.989	3.99259	2589	6263	2538.98	6263	159.885	394.395	2.46674	3.22967	486.192
scf_8254564:193592-195143	TTHERM_00218330	Note="VMA16_vacuolar_proton-ATPase_subunit_C_proteolipid_protein"	1552	458	2660	401.252	1795.33	38.7808	173.518	4.47433	404	784	396.194	784	38.292	75.7732	1.97883	3.22658	124.646
scf_8254373:256461-257470	TTHERM_00239080	Note="SNF7_family_protein"	1010	252	1272	220.776	858.519	32.7885	127.503	3.88864	208	522	203.981	522	30.2942	77.5248	2.55906	3.22385	102.514
scf_8254552:204283-205265	TTHERM_00794530	Note="purine_nucleoside_phosphorylase"	983	800	4335	700.876	2925.85	106.95	446.467	4.17456	799	1781	783.562	1781	119.567	271.77	2.27295	3.22376	359.119
scf_8254582:911005-912074	TTHERM_00133500	Note="cytochrome_C_peroxidase"	1070	1248	6707	1093.37	4526.8	153.276	634.598	4.14024	1226	2772	1202.31	2772	168.548	388.598	2.30556	3.2229	511.598
scf_8254803:1758603-1758929	TTHERM_000016169	Note="transmembrane_protein_putative"	327	322	1851	282.103	1249.31	129.405	573.077	4.42855	216	427	211.827	427	97.1682	195.872	2.0158	3.22218	384.474
scf_8254638:957053-959306	TTHERM_00192090	Note="class_I/II_aminotransferase"	2254	1438	7486	1259.83	5052.57	83.8393	336.241	4.01054	1340	3197	1314.11	3197	87.4518	212.755	2.43283	3.22168	274.498
scf_8254555:128207-128935	TTHERM_00408950	Note="hypothetical_protein"	729	472	2404	413.517	1622.55	85.0858	333.857	3.92377	359	886	352.064	886	72.4411	182.305	2.51659	3.22018	258.081
scf_8254638:41180-41335	TTHERM_00188430	Note="hypothetical_protein"	156	7	36	6.13267	24.2977	5.8968	23.3632	3.96201	7	17	6.86475	17	6.60072	16.3462	2.47642	3.21922	19.8547
scf_8254610:359767-361816	TTHERM_00338280	Note="SURF1_family_protein"	2050	1142	6068	1000.5	4095.51	73.2074	299.672	4.09346	987	2268	967.93	2268	70.8241	165.951	2.34314	3.2183	232.811
scf_8254728:69364-70320	TTHERM_00835100	Note="hypothetical_protein"	957	1009	5137	883.98	3467.15	138.555	543.44	3.9222	901	2216	883.592	2216	138.494	347.335	2.50795	3.21507	445.388
scf_8254555:52905-53563	TTHERM_000408751	Note="hypothetical_protein"	659	393	1798	344.305	1213.54	78.37	276.222	3.52459	334	951	327.547	951	74.5554	216.464	2.9034	3.214	246.343
scf_8254431:980734-981210	TTHERM_00569490	Note="EF-hand_protein"	477	205	1233	179.6	832.197	56.4778	261.697	4.63362	212	373	207.904	373	65.3786	117.296	1.7941	3.21386	189.496
scf_8254470:152098-153511	TTHERM_00630470	Note="ARP1_transmembrane_protein_putative"	1414	2546	13504	2230.54	9114.34	236.62	966.868	4.08616	2477	5682	2429.14	5682	257.688	602.758	2.3391	3.21263	784.813
scf_8254391:101729-102997	TTHERM_00703510	Note="hypothetical_protein"	1269	502	2739	439.8	1848.65	51.9858	218.517	4.20339	496	1080	486.417	1080	57.4961	127.66	2.22032	3.21185	173.088
scf_8254757:101441-101705	TTHERM_001005219	Note="hypothetical_protein"	265	3	25	2.62829	16.8734	1.48771	9.55099	6.41993	5	0	4.90339	0	2.77551	0	0	3.20996	4.77549
scf_8254545:926102-926522	TTHERM_00151860	Note="complex_1_protein_LYR_family_protein"	421	17	113	14.8936	76.2678	5.30652	27.1738	5.12084	22	28	21.5749	28	7.68703	9.97625	1.2978	3.20932	18.575
scf_8253887:41398-42416	TTHERM_00646841	Note="hypothetical_protein"	1019	184	1105	161.202	745.805	23.7294	109.785	4.62654	169	297	165.735	297	24.3967	43.7193	1.79202	3.20928	76.7521
scf_8254798:357360-357896	TTHERM_00171710	Note="cell_surface_immobilization_antigen"	537	328	1757	287.359	1185.86	80.268	331.247	4.12676	321	721	314.798	721	87.9324	201.397	2.29036	3.20856	266.322
scf_8254459:422456-423433	TTHERM_00530660	Note="CTH99_papain_family_cysteine_protease"	978	1524	8009	1335.17	5405.57	204.781	829.075	4.0486	1547	3580	1517.11	3580	232.686	549.08	2.35975	3.20417	689.077
scf_8253811:105365-106309	TTHERM_00526280	Note="hypothetical_protein"	945	786	4212	688.611	2842.83	109.303	451.243	4.12836	776	1723	761.007	1723	120.795	273.492	2.26411	3.19623	362.368
scf_8254359:145502-146101	TTHERM_000837949	Note="immobilization_antigen"	600	498	3024	436.296	2041.01	109.074	510.252	4.67804	636	1063	623.712	1063	155.928	265.75	1.70431	3.19118	388.001
scf_8254712:183571-184077	TTHERM_00803670	Note="transmembrane_protein_putative"	507	329	1768	288.235	1193.29	85.2767	353.044	4.13998	327	719	320.682	719	94.8763	212.722	2.2421	3.19104	282.883
scf_8254645:338348-339077	TTHERM_00129090	Note="transmembrane_protein_putative"	730	1414	7711	1238.8	5204.43	254.548	1069.4	4.20119	1333	2846	1307.24	2846	268.612	584.795	2.1771	3.18915	827.099
scf_8254479:442147-442485	TTHERM_00624890	Note="cytochrome_b5-like_heme/steroid-binding_domain_protein"	339	261	1224	228.661	826.122	101.177	365.541	3.61287	197	534	193.194	534	85.4839	236.283	2.76407	3.18847	300.912
scf_8254611:356028-356987	TTHERM_00481300	Note="hypothetical_protein"	960	1254	7053	1098.62	4760.33	171.66	743.801	4.33299	1159	2319	1136.61	2319	177.595	362.344	2.04028	3.18664	553.072
scf_8254757:121974-123113	TTHERM_01005260	Note="D-beta-hydroxybutyrate_dehydrogenase"	1140	995	5001	871.715	3375.36	114.699	444.126	3.87209	1011	2475	991.466	2475	130.456	325.658	2.4963	3.1842	384.892
scf_8254605:120343-120802	TTHERM_000620998	Note="hypothetical_protein"	460	452	2194	395.995	1480.81	129.129	482.873	3.73947	315	812	308.914	812	100.733	264.783	2.62856	3.18402	373.828
scf_8254551:599193-599579	TTHERM_00310560	Note="transmembrane_protein_putative"	387	268	1511	234.794	1019.83	91.0053	395.283	4.34351	265	524	259.88	524	100.729	203.101	2.01632	3.17991	299.192
scf_8254470:634674-636088	TTHERM_00434040	Note="RPS12_40S_ribosomal_protein_S23"	1415	1187	6139	1039.93	4143.43	110.239	439.233	3.98436	1176	2738	1153.28	2738	122.256	290.247	2.3741	3.17923	364.74
scf_8254798:406778-409877	TTHERM_00171850	Note="SSA6_heat_shock-binding_protein_70_ER_luminal_protein"	3100	3227	17059	2827.16	11513.7	136.798	557.116	4.07255	3112	6975	3051.87	6975	147.671	337.5	2.28548	3.17901	447.308
scf_8254049:77774-78686	TTHERM_01145000	Note="thioredoxin_protein"	913	859	4329	752.566	2921.8	123.642	480.033	3.88245	824	1996	808.079	1996	132.762	327.93	2.47005	3.17625	403.981
scf_8254813:111826-114708	TTHERM_00361490	Note="transmembrane_protein_putative"	2883	2124	11140	1860.83	7518.79	96.8172	391.196	4.04057	2134	4838	2092.77	4838	108.885	251.717	2.31177	3.17617	321.457
scf_8254382:91777-92208	TTHERM_000947479	Note="transmembrane_protein_putative"	432	25	58	21.9024	39.1463	7.60499	13.5925	1.78731	19	85	18.6329	85	6.46976	29.5139	4.56182	3.17457	21.5532
scf_8254627:59067-59426	TTHERM_000860479	Note="hypothetical_protein"	360	12	65	10.5131	43.8709	4.38048	18.2795	4.17295	15	32	14.7102	32	6.12924	13.3333	2.17536	3.17416	15.8064
scf_8254645:336048-336344	TTHERM_00129180	Note="hypothetical_protein"	297	1504	7768	1317.65	5242.91	665.479	2647.93	3.97899	1393	3229	1366.09	3229	689.942	1630.81	2.36369	3.17134	2139.37
scf_8254607:135265-136206	TTHERM_00439340	Note="hypothetical_protein"	942	799	4400	700	2969.72	111.465	472.885	4.24246	729	1499	714.915	1499	113.84	238.694	2.09675	3.1696	355.79
scf_8254489:53999-56401	TTHERM_01068140	Note="glycosyl_hydrolase_family_20_beta-N-acetylhexosaminidase_family_protein"	2403	1783	9564	1562.08	6455.09	97.508	402.94	4.13237	1853	4006	1817.2	4006	113.433	250.062	2.20449	3.16843	326.501
scf_8254527:36441-36629	TTHERM_00485830	Note="hypothetical_protein"	189	381	2017	333.792	1361.35	264.915	1080.43	4.07842	345	763	338.334	763	268.519	605.556	2.25517	3.1668	842.995
scf_8254799:109525-111115	TTHERM_00812780	Note="RPL38_60S_ribosomal_protein_L38"	1591	606	3149	530.914	2125.37	50.0547	200.381	4.00324	668	1523	655.093	1523	61.7624	143.589	2.32486	3.16405	171.985
scf_8254731:180941-183457	TTHERM_00594210	Note="U1_small_nuclear_ribonucleoprotein_70_kDa_protein"	2517	1596	7863	1398.25	5307.03	83.3283	316.271	3.79548	1560	3863	1529.86	3863	91.1716	230.215	2.52507	3.16028	273.243
scf_8254597:472393-472848	TTHERM_00346410	Note="nucleoside_diphosphate_kinase"	456	482	2473	422.278	1669.12	138.907	549.052	3.95265	502	1164	492.301	1164	161.941	382.895	2.36441	3.15853	465.973
scf_8254667:1991608-1992523	TTHERM_00040320	Note="PITH_domain_protein"	916	272	1521	238.298	1026.58	39.0226	168.108	4.30796	267	526	261.841	526	42.8779	86.1354	2.00885	3.15841	127.122
scf_8254594:56089-56337	TTHERM_00285410	Note="hypothetical_protein"	249	301	1704	263.705	1150.09	158.858	692.826	4.36129	265	506	259.88	506	156.554	304.819	1.94705	3.15417	498.823
scf_8253817:22873-23034	TTHERM_000918501	Note="hypothetical_protein"	162	25	117	21.9024	78.9676	20.28	73.1181	3.60543	20	53	19.6136	53	18.1607	49.0741	2.70221	3.15382	61.0961
scf_8254385:249045-249371	TTHERM_000532499	Note="transmembrane_protein_putative"	327	273	1642	239.174	1108.25	109.713	508.37	4.63364	291	477	285.378	477	130.907	218.807	1.67147	3.15255	363.588
scf_8254665:291897-292957	TTHERM_00225860	Note="C2_domain_protein"	1061	890	4199	779.725	2834.06	110.234	400.668	3.63469	835	2185	818.867	2185	115.768	308.907	2.66832	3.15151	354.787
scf_8254479:33964-35382	TTHERM_01265030	Note="kinase_domain_protein"	1419	1619	8899	1418.4	6006.26	149.936	634.911	4.23454	1563	3165	1532.8	3165	162.03	334.567	2.06485	3.14969	484.739
scf_8254688:232163-233320	TTHERM_00295630	Note="dual_specificity_phosphatase_domain_protein"	1158	532	2508	466.083	1692.74	60.3734	219.267	3.63185	460	1203	451.112	1203	58.4342	155.829	2.66674	3.14929	187.548
scf_8254444:72817-74226	TTHERM_000584709	Note="kinase_domain_protein"	1410	2070	11474	1813.52	7744.22	192.927	823.853	4.27028	1983	3935	1944.69	3935	206.881	418.617	2.02346	3.14687	621.235
scf_8254798:626978-628222	TTHERM_00185230	Note="triosephosphate_isomerase"	1245	2421	12362	2121.03	8343.56	255.545	1005.25	3.93374	2311	5348	2266.35	5348	273.054	644.337	2.35974	3.14674	824.793
scf_8254382:56393-57505	TTHERM_00947420	Note="hypothetical_protein"	1113	1549	7769	1357.07	5243.58	182.894	706.682	3.86389	1540	3668	1510.25	3668	203.537	494.34	2.42874	3.14632	600.511
scf_8254373:413550-414062	TTHERM_000241519	Note="hypothetical_protein"	513	478	2828	418.774	1908.72	122.448	558.105	4.55788	436	740	427.576	740	125.022	216.374	1.73069	3.14428	387.24
scf_8254593:559318-559770	TTHERM_001216069	Note="hypothetical_protein"	453	410	2485	359.199	1677.22	118.94	555.37	4.66932	459	723	450.132	723	149.05	239.404	1.6062	3.13776	397.387
scf_8254434:7610-8572	TTHERM_01435680	Note="cell_surface_immobilization_antigen"	963	824	4673	721.903	3153.98	112.446	491.274	4.36898	899	1677	881.63	1677	137.326	261.215	1.90216	3.13557	376.244
scf_8254475:20232-21646	TTHERM_00419690	Note="spermine/spermidine_synthase"	1415	1146	6147	1004.01	4148.83	106.432	439.806	4.13228	1244	2606	1219.96	2606	129.325	276.254	2.13613	3.13421	358.03
scf_8254548:160661-161564	TTHERM_00316280	Note="RAB1A_small_guanosine_triphosphatase_family_(GTPase)-like_Ras_family_protein"	904	801	4242	701.752	2863.08	116.441	475.069	4.0799	743	1591	728.644	1591	120.903	263.993	2.18351	3.1317	369.531
scf_8254611:1916-3019	TTHERM_00476410	Note="ribosomal_protein_S6_modification_protein_RimK_putative"	1104	892	5119	781.477	3455	106.179	469.429	4.42111	989	1779	969.891	1779	131.779	241.712	1.83423	3.12767	355.571
scf_8254034:95080-96210	TTHERM_00851650	Note="hypothetical_protein"	1131	1390	7057	1217.77	4763.03	161.508	631.701	3.91126	1379	3163	1352.36	3163	179.358	419.496	2.33888	3.12507	525.599
scf_8254697:1075720-1075998	TTHERM_000083508	Note="cyclin-dependent_kinase_regulatory_subunit"	279	209	1262	183.104	851.77	98.443	457.941	4.65184	194	304	190.252	304	102.286	163.441	1.59788	3.12486	310.691
scf_8254776:784645-785145	TTHERM_000156699	Note="hypothetical_protein"	501	235	1024	205.882	691.135	61.6414	206.927	3.35694	175	496	171.619	496	51.3829	148.503	2.89013	3.12353	177.715
scf_8254593:173191-174925	TTHERM_00462900	Note="pyridoxal-binding_domain_pyridoxal-dependent_decarboxylase"	1735	2790	14533	2444.31	9808.85	211.323	848.027	4.01294	2745	5997	2691.96	5997	232.735	518.473	2.22774	3.12034	683.25
scf_8254659:695183-697628	TTHERM_00047480	Note="RPS1_40S_ribosomal_protein_S3a"	2446	1900	9931	1664.58	6702.79	102.08	411.046	4.02671	1820	3946	1784.84	3946	109.454	241.987	2.21085	3.11878	326.517
scf_8254803:1892616-1893785	TTHERM_00016590	Note="CTH89_papain_family_cysteine_protease"	1170	1041	5356	912.015	3614.96	116.925	463.456	3.9637	1038	2305	1017.94	2305	130.506	295.513	2.26437	3.11404	379.485
scf_8254552:80346-80753	TTHERM_00794150	Note="ADF73_cofilin/tropomyosin-type_actin-binding_protein"	408	231	1323	202.378	892.941	74.4037	328.287	4.41224	287	511	281.455	511	103.476	187.868	1.81557	3.1139	258.077
scf_8254385:385277-385837	TTHERM_00532840	Note="ubiquitin-conjugating_enzyme"	561	497	2238	435.419	1510.51	116.422	403.879	3.46909	485	1312	475.629	1312	127.174	350.802	2.75845	3.11377	377.341
scf_8254564:796216-798201	TTHERM_00220990	Note="Serine/Threonine_kinase_domain_protein"	1986	2368	12266	2074.59	8278.77	156.691	625.285	3.99055	2171	4742	2129.05	4742	160.805	358.157	2.22728	3.10892	491.721
scf_8254597:284020-286760	TTHERM_00344030	Note="NAD-dependent_isocitrate_dehydrogenase"	2741	1873	8771	1640.93	5919.87	89.799	323.962	3.60764	1769	4528	1734.82	4528	94.9373	247.793	2.61007	3.10885	285.877
scf_8254497:6950-7363	TTHERM_001206410	Note="hypothetical_protein"	414	669	3338	586.108	2252.94	212.358	816.282	3.8439	713	1656	699.224	1656	253.342	600	2.36834	3.10612	708.141
scf_8254378:227945-231383	TTHERM_00616340	Note="serine/threonine-protein_phosphatase_2A_65_kDa_regulatory_subunit_A_alpha"	3439	1664	8268	1457.82	5580.37	63.5863	243.401	3.82788	1375	3208	1348.43	3208	58.8151	139.924	2.37906	3.10347	191.663
scf_8254659:554686-558073	TTHERM_00047080	Note="succinate_dehydrogenase_[ubiquinone]_flavoprotein_subunit"	3388	3330	17674	2917.4	11928.8	129.165	528.136	4.08886	3290	6816	3226.43	6816	142.847	301.771	2.11255	3.1007	414.953
scf_8254811:1079071-1080855	TTHERM_00058590	Note="FBP1_fructose-1,6-bisphosphatase_cytosolic_protein"	1785	1336	6991	1170.46	4718.48	98.3583	396.511	4.03129	1361	2895	1334.7	2895	112.16	243.277	2.16902	3.10016	319.894
scf_8254010:487127-487504	TTHERM_000329839	Note="transmembrane_protein_putative"	378	14	91	12.2653	61.4192	4.8672	24.3727	5.00754	12	14	11.7681	14	4.6699	5.55556	1.18965	3.0986	14.9641
scf_8254460:360551-361655	TTHERM_00348630	Note="transmembrane_protein_putative"	1105	216	1168	189.237	788.326	25.6882	107.013	4.16582	183	364	179.464	364	24.3617	49.4118	2.02826	3.09704	78.2122
scf_8254470:1040235-1041347	TTHERM_00429890	Note="nucleoplasmin_protein"	1113	1543	8538	1351.82	5762.61	182.185	776.632	4.26287	1544	2917	1514.17	2917	204.066	393.127	1.92647	3.09467	584.879
scf_8254555:383276-383890	TTHERM_000411589	Note="hypothetical_protein"	615	22	134	19.2741	90.4415	4.701	22.0589	4.69238	30	44	29.4204	44	7.1757	10.7317	1.49556	3.09397	16.3953
scf_8254716:898388-899522	TTHERM_00105430	Note="PRF1_profilin"	1135	737	3556	645.682	2400.07	85.3325	317.19	3.71711	644	1554	631.557	1554	83.4657	205.374	2.46059	3.08885	261.282
scf_8254464:322523-322903	TTHERM_00579270	Note="SSS1_protein_transporter_SEC61_subunit_gamma"	381	513	2718	449.437	1834.48	176.944	722.235	4.08172	483	992	473.668	992	186.483	390.551	2.09429	3.08801	556.393
scf_8254777:98347-98646	TTHERM_00374950	Note="hypothetical_protein"	300	424	2025	371.464	1366.75	185.732	683.373	3.67935	438	1070	429.537	1070	214.769	535	2.49105	3.0852	609.187
scf_8254697:1323765-1324913	TTHERM_00354810	Note="acyltransferase"	1149	891	4539	780.601	3063.54	101.906	399.939	3.92459	826	1813	810.041	1813	105.749	236.684	2.23816	3.08137	318.312
scf_8254626:24149-26517	TTHERM_01369760	Note="class_I/II_aminotransferase"	2369	1692	8555	1482.35	5774.08	93.8594	365.602	3.89521	1699	3778	1666.17	3778	105.499	239.215	2.26747	3.08134	302.409
scf_8254582:556425-558373	TTHERM_00136440	Note="transcription_factor_apfi_protein_putative"	1949	833	3767	729.787	2542.49	56.1663	195.676	3.48387	765	2002	750.219	2002	57.7388	154.079	2.66855	3.07621	174.878
scf_8254548:549134-551137	TTHERM_00317440	Note="MFE1_acyl_carrier_reductase"	2004	2919	15247	2557.32	10290.8	191.416	770.266	4.02404	2946	6148	2889.08	6148	216.248	460.18	2.12801	3.07602	615.223
scf_8254665:372667-373386	TTHERM_00227050	Note="PPI22_peptidyl-prolyl_cis-trans_isomerase"	720	508	2674	445.056	1804.78	92.7201	375.996	4.05517	503	1033	493.281	1033	102.767	215.208	2.09414	3.07466	295.602
scf_8254617:395587-399121	TTHERM_00194260	Note="NADH-ubiquinone_oxidoreductase_75_kDa_subunit"	3535	2588	13054	2267.33	8810.62	96.2094	373.859	3.88589	2626	5825	2575.26	5825	109.276	247.171	2.26191	3.0739	310.515
scf_8254582:492329-493609	TTHERM_00137630	Note="hypothetical_protein"	1281	1498	7927	1312.39	5350.22	153.676	626.49	4.0767	1492	3022	1463.17	3022	171.332	353.864	2.06537	3.07104	490.177
scf_8254666:539685-541163	TTHERM_00405530	Note="ALD3_NAD-dependent_aldehyde_dehydrogenase_family_protein"	1479	1596	7699	1398.25	5196.34	141.81	527.012	3.71632	1624	3848	1592.62	3848	161.524	390.264	2.41614	3.06623	458.638
scf_8254764:61132-62818	TTHERM_00632930	Note="Serine/Threonine_kinase_domain_protein"	1687	1734	8479	1519.15	5722.79	135.076	508.843	3.7671	1665	3858	1632.83	3858	145.183	343.035	2.36277	3.06493	425.939
scf_8254420:291124-292846	TTHERM_00693040	Note="dual_specificity_protein_phosphatase_CDC14A"	1723	252	1327	220.776	895.641	19.2202	77.9722	4.05678	245	498	240.266	498	20.917	43.3546	2.0727	3.06474	60.6634
scf_8254433:9877-10167	TTHERM_01085460	Note="hypothetical_protein"	291	20	78	17.5219	52.645	9.03191	27.1366	3.00453	16	49	15.6909	49	8.08807	25.2577	3.12284	3.06368	26.1972
scf_8254716:1094828-1095733	TTHERM_00106969	Note="50S_ribosomal_protein_L17"	906	530	2743	464.331	1851.35	76.8759	306.515	3.98714	540	1133	529.567	1133	87.6766	187.583	2.13949	3.06331	247.049
scf_8254395:263936-265762	TTHERM_000456809	Note="hypothetical_protein"	1827	1040	5163	911.139	3484.7	74.8062	286.1	3.82455	964	2171	945.374	2171	77.6169	178.243	2.29644	3.0605	232.171
scf_8254545:1038016-1040623	TTHERM_00152190	Note="serine/threonine_protein_phosphatase_2A"	2608	1148	5612	1005.76	3787.74	57.8465	217.853	3.76606	1065	2455	1044.42	2455	60.0703	141.2	2.35058	3.05832	179.527
scf_8254776:365625-366803	TTHERM_00160810	Note="FAD/FMN-binding_family_oxidoreductase"	1179	1536	7945	1345.68	5362.37	171.206	682.235	3.98487	1456	3040	1427.87	3040	181.663	386.768	2.12905	3.05696	534.502
scf_8254457:15710-16648	TTHERM_01014440	Note="hypothetical_protein"	939	680	3555	595.745	2399.4	95.1669	383.291	4.02756	639	1305	626.654	1305	100.104	208.466	2.08249	3.05503	295.879
scf_8254617:350727-351083	TTHERM_00194080	Note="hypothetical_protein"	357	590	3088	516.896	2084.2	217.183	875.716	4.03215	564	1148	553.103	1148	232.396	482.353	2.07556	3.05386	679.034
scf_8254610:371901-372194	TTHERM_00338330	Note="hypothetical_protein"	294	380	1929	332.916	1301.95	169.855	664.261	3.91075	379	815	371.677	815	189.631	415.816	2.19276	3.05176	540.039
scf_8253887:111598-112086	TTHERM_00647060	Note="hypothetical_protein"	489	562	3099	492.366	2091.63	151.032	641.604	4.24812	564	1025	553.103	1025	169.663	314.417	1.85318	3.05065	478.01
scf_8254527:352240-352876	TTHERM_00486700	Note="hypothetical_protein"	637	504	2374	441.552	1602.3	103.976	377.307	3.62879	487	1179	477.591	1179	112.462	277.63	2.46864	3.04872	327.468
scf_8254607:199055-201057	TTHERM_00439150	Note="hypothetical_protein"	2003	1915	10807	1677.72	7294.04	125.641	546.234	4.34758	1820	3115	1784.84	3115	133.662	233.275	1.74526	3.04642	389.754
scf_8254798:731470-732264	TTHERM_00185540	Note="transmembrane_protein_putative"	795	751	4054	657.948	2736.19	124.141	516.263	4.15868	657	1245	644.306	1245	121.567	234.906	1.93231	3.04549	375.584
scf_8254667:143461-143766	TTHERM_00654000	Note="transmembrane_protein_putative"	306	310	1659	271.59	1119.72	133.132	548.882	4.12284	377	727	369.716	727	181.233	356.373	1.96637	3.04461	452.627
scf_8254448:85643-87843	TTHERM_00925560	Note="SWIB/MDM2_domain_protein"	2201	669	3069	586.108	2071.38	39.9437	141.166	3.53413	536	1342	525.644	1342	35.8231	91.4584	2.55306	3.04359	116.312
scf_8254487:375326-376456	TTHERM_00502370	Note="CTH66_predicted_protein"	1131	782	4048	685.107	2732.14	90.8629	362.353	3.98791	837	1719	820.828	1719	108.863	227.984	2.09423	3.04107	295.169
scf_8254719:50289-50737	TTHERM_000395889	Note="hypothetical_protein"	449	21	136	18.398	91.7914	6.14633	30.6653	4.9892	29	31	28.4397	31	9.50101	10.3563	1.09003	3.03961	20.5108
scf_8254786:133939-134962	TTHERM_000550971	Note="hypothetical_protein"	1024	522	2683	457.322	1810.85	66.9905	265.262	3.95969	491	1015	481.513	1015	70.5342	148.682	2.10794	3.03382	206.972
scf_8254731:66114-66674	TTHERM_00592860	Note="hypothetical_protein"	561	626	3510	548.436	2369.03	146.641	633.43	4.31961	653	1118	640.383	1118	171.225	298.93	1.74583	3.03272	466.18
scf_8254783:156954-158786	TTHERM_00848090	Note="eukaryotic_translation_initiation_factor_2_alpha_subunit"	1833	702	3727	615.019	2515.49	50.3289	205.85	4.0901	648	1255	635.48	1255	52.0033	102.7	1.97489	3.03249	154.275
scf_8254650:624645-625187	TTHERM_00077590	Note="hypothetical_protein"	543	25	39	21.9024	26.3225	6.05038	7.27141	1.20181	8	38	7.84543	38	2.16725	10.4972	4.84358	3.0227	8.88433
scf_8254470:795333-795659	TTHERM_00433520	Note="MTT2_copper-induced_metallothionein"	327	1005	5101	880.476	3442.85	403.888	1579.29	3.91022	949	1987	930.664	1987	426.91	911.468	2.13503	3.02263	1245.38
scf_8254813:461643-465303	TTHERM_00365340	Note="transitional_endoplasmic_reticulum_ATPase_putative"	3661	4027	20901	3528.04	14106.8	144.552	577.992	3.9985	3947	7918	3870.74	7918	158.594	324.42	2.0456	3.02205	451.206
scf_8253817:409-822	TTHERM_000918449	Note="transmembrane_protein_putative"	414	5	21	4.38048	14.1737	1.58713	5.13539	3.23564	4	11	3.92271	11	1.42127	3.98551	2.80418	3.01991	4.56045
scf_8254667:1955159-1958582	TTHERM_00039230	Note="tyrosine_phosphatase"	3424	1322	6788	1158.2	4581.47	50.7388	200.707	3.95569	1250	2547	1225.85	2547	53.7025	111.58	2.07774	3.01672	156.143
scf_8254564:164021-164728	TTHERM_00218270	Note="START_domain_protein"	708	662	3428	579.975	2313.68	122.876	490.187	3.98928	681	1360	667.842	1360	141.492	288.136	2.03641	3.01284	389.161
scf_8254527:485559-486287	TTHERM_000487089	Note="transmembrane_protein_putative"	729	203	993	177.847	670.212	36.5941	137.904	3.76847	174	384	170.638	384	35.1107	79.0123	2.25038	3.00942	108.458
scf_8254385:449407-451780	TTHERM_00534010	Note="zinc_finger_C-x8-C-x5-C-x3-H_type_protein"	2374	634	2845	555.444	1920.19	35.0955	121.327	3.45704	571	1434	559.968	1434	35.3813	90.6066	2.56086	3.00895	105.967
scf_8254609:287400-288086	TTHERM_000442489	Note="Ulp1_protease_family_carboxy-terminal_domain_protein"	687	219	1325	191.865	894.291	41.8919	195.26	4.66104	161	213	157.889	213	34.4736	46.5066	1.34905	3.00505	120.883
scf_8254582:995445-997355	TTHERM_00131298	Note="RING-H2_zinc_finger_protein"	1911	425	2374	372.341	1602.3	29.2261	125.769	4.30332	429	718	420.711	718	33.0229	56.3579	1.70663	3.00498	91.0635
scf_8254659:323515-325912	TTHERM_00046480	Note="ENO2_phosphopyruvate_hydratase"	2398	2905	15264	2545.06	10302.2	159.199	644.426	4.04794	2740	5251	2687.06	5251	168.081	328.461	1.95418	3.00106	486.444
scf_8254617:517025-518102	TTHERM_00194590	Note="lipase_family_protein"	1078	831	4345	728.035	2932.6	101.304	408.061	4.0281	749	1448	734.528	1448	102.207	201.484	1.97133	2.99972	304.773
scf_8254813:94482-95213	TTHERM_00361420	Note="hypothetical_protein"	732	669	2648	586.108	1787.23	120.104	366.236	3.04932	566	1636	555.064	1636	113.743	335.246	2.94741	2.99836	350.741
scf_8254652:386343-387712	TTHERM_00379050	Note="PRE2_proteasome_subunit_beta_type_protein"	1370	728	3470	637.797	2342.03	69.8318	256.427	3.67206	734	1673	719.818	1673	78.8122	183.175	2.3242	2.99813	219.801
scf_8254582:216650-218914	TTHERM_00138350	Note="hypothetical_protein"	2265	2201	10977	1928.29	7408.78	127.701	490.648	3.84216	2080	4381	2039.81	4381	135.087	290.132	2.14775	2.99495	390.39
scf_8254460:103260-104696	TTHERM_00353280	Note="S-adenosyl-L-homocysteine_hydrolase"	1437	2720	14030	2382.98	9469.36	248.745	988.451	3.97375	2801	5538	2746.88	5538	286.731	578.079	2.0161	2.99493	783.265
scf_8254667:1067928-1070725	TTHERM_00035050	Note="hypothetical_protein"	2798	1755	8259	1537.55	5574.3	82.4275	298.837	3.62545	1514	3506	1484.75	3506	79.5969	187.956	2.36134	2.9934	243.396
scf_8254777:24849-26357	TTHERM_00375130	Note="methylisocitrate_lyase"	1509	1272	6159	1114.39	4156.93	110.775	413.214	3.73022	1155	2552	1132.68	2552	112.593	253.678	2.25306	2.99164	333.446
scf_8254644:318202-319997	TTHERM_00649410	Note="hypothetical_protein"	1796	883	4337	773.592	2927.2	64.6096	244.477	3.7839	818	1761	802.195	1761	66.9985	147.077	2.19523	2.98957	195.777
scf_8254395:187792-188913	TTHERM_00455630	Note="endoplasmic_reticulum-intermediate_compartment_protein"	1122	901	4770	789.362	3219.45	105.53	430.407	4.07854	912	1695	894.379	1695	119.569	226.604	1.89517	2.98686	328.506
scf_8254731:234580-235530	TTHERM_00594370	Note="immobilization_antigen"	951	2395	12268	2098.25	8280.12	330.954	1306.01	3.94621	2312	4585	2267.33	4585	357.623	723.186	2.0222	2.9842	1014.6
scf_8254104:211350-213804	TTHERM_00713380	Note="ABC-2_family_transporter_protein"	2455	3043	15236	2665.96	10283.3	162.89	628.309	3.85727	3009	6227	2950.86	6227	180.297	380.468	2.11023	2.98375	504.389
scf_8254650:501368-502330	TTHERM_00077270	Note="hypothetical_protein"	963	787	3987	689.487	2690.97	107.397	419.154	3.90286	836	1692	819.847	1692	127.702	263.551	2.0638	2.98333	341.353
scf_8254736:83893-85513	TTHERM_00734080	Note="NTP11_equilibrative_nucleoside_transporter_family_protein"	1621	2246	11838	1967.71	7989.9	182.083	739.349	4.06051	2287	4275	2242.81	4275	207.54	395.589	1.90609	2.9833	567.469
scf_8254470:902192-905611	TTHERM_00431300	Note="Serine/Threonine_kinase_domain_protein"	3420	1378	6284	1207.26	4241.3	52.95	186.022	3.51316	1280	3070	1255.27	3070	55.0556	134.649	2.44569	2.97943	160.336
scf_8254813:273382-274812	TTHERM_00361900	Note="immobilization_antigen"	1431	1709	8507	1497.25	5741.68	156.944	601.854	3.83483	1766	3671	1731.88	3671	181.539	384.801	2.11966	2.97725	493.327
scf_8254489:71635-72222	TTHERM_01068190	Note="immobilization_antigen"	588	489	2489	428.411	1679.92	109.288	428.55	3.92128	447	891	438.363	891	111.827	227.296	2.03256	2.97692	327.923
scf_8254666:343025-345496	TTHERM_00401980	Note="HRS1_histidine-tRNA_ligase"	2472	497	2422	435.419	1634.7	26.4211	99.1927	3.7543	478	1029	468.764	1029	28.4444	62.4393	2.19513	2.97472	80.816
scf_8254736:178649-181091	TTHERM_00735340	Note="vacuolar_H+-translocating_inorganic_pyrophosphatase"	2443	3602	17716	3155.7	11957.2	193.759	734.17	3.78908	3503	7413	3435.32	7413	210.928	455.158	2.15788	2.97348	594.664
scf_8254636:112233-114256	TTHERM_00488360	Note="DNA-binding_protein_Mel-18_RING_finger_protein"	2024	789	4499	691.239	3036.54	51.2282	225.04	4.39289	745	1133	730.606	1133	54.1457	83.9674	1.55077	2.97183	154.504
scf_8254397:37836-38294	TTHERM_00823470	Note="kazal-type_proteinase_inhibitor_1"	459	760	3431	665.833	2315.71	217.592	756.767	3.47791	684	1645	670.784	1645	219.211	537.582	2.45235	2.96513	647.174
scf_8254664:54119-54841	TTHERM_00521990	Note="hypothetical_protein"	723	867	3998	759.575	2698.4	157.588	559.833	3.55251	803	1863	787.485	1863	163.379	386.515	2.36576	2.95913	473.174
scf_8254815:833659-833964	TTHERM_000214698	Note="hypothetical_protein"	306	6	0	5.25657	0	2.57675	0	0	5	29	4.90339	29	2.40362	14.2157	5.91427	2.95714	7.10784
scf_8254697:1099284-1100408	TTHERM_00083450	Note="hypothetical_protein"	1125	815	3843	714.018	2593.78	95.2024	345.837	3.63266	771	1723	756.103	1723	100.814	229.733	2.27879	2.95572	287.785
scf_8254664:390673-392047	TTHERM_00522810	Note="hypothetical_protein"	1375	438	2122	383.73	1432.22	41.8614	156.242	3.73235	426	909	417.769	909	45.5748	99.1636	2.17584	2.9541	127.703
scf_8254697:810321-811088	TTHERM_00085300	Note="enoyl-(acyl_carrier)_reductase"	768	614	3104	537.923	2095	105.063	409.18	3.89462	622	1228	609.982	1228	119.137	239.844	2.01317	2.9539	324.512
scf_8254610:555092-559534	TTHERM_00339970	Note="dual_specificity_phosphatase_domain_protein"	4443	2377	12167	2082.48	8211.95	70.3065	277.243	3.94335	2005	3861	1966.26	3861	66.3829	130.351	1.96363	2.95349	203.797
scf_8254752:9437-10552	TTHERM_00577380	Note="hypothetical_protein"	1116	719	3245	629.913	2190.17	84.6657	294.378	3.47694	696	1653	682.552	1653	91.7409	222.177	2.42179	2.94937	258.277
scf_8254716:772649-774607	TTHERM_00105110	Note="HSP70_heat_shock_70_kDa_protein"	1959	5401	26872	4731.79	18136.9	362.312	1388.74	3.83299	5321	10742	5218.19	10742	399.555	822.511	2.05857	2.94578	1105.62
scf_8254479:281105-281500	TTHERM_000624349	Note="transmembrane_protein_putative"	396	27	38	23.6546	25.6476	8.96007	9.71499	1.08425	14	66	13.7295	66	5.20057	25	4.80717	2.94571	17.3575
scf_8254811:442012-442925	TTHERM_00068120	Note="hypothetical_protein"	914	425	1965	372.341	1326.25	61.1062	217.656	3.56193	390	890	382.465	890	62.7677	146.061	2.32701	2.94447	181.859
scf_8253817:20861-22709	TTHERM_00918500	Note="cytochrome_protein_c1"	1849	928	4374	813.017	2952.17	65.9559	239.495	3.63113	938	2075	919.877	2075	74.6249	168.334	2.25574	2.94344	203.914
scf_8254659:1425828-1427573	TTHERM_00052400	Note="cystathionine_beta-lyase/cystathionine_gamma-synthase"	1746	1579	8137	1383.35	5491.96	118.845	471.818	3.97003	1554	2919	1523.97	2919	130.926	250.773	1.91539	2.94271	361.295
scf_8254470:1055519-1055955	TTHERM_000429839	Note="transmembrane_protein_putative"	437	20	105	17.5219	70.8683	6.01438	24.3255	4.04456	10	18	9.80679	18	3.36617	6.17849	1.83546	2.94001	15.252
scf_8254664:95787-97241	TTHERM_00522100	Note="hypothetical_protein"	1455	442	2329	387.234	1571.93	39.921	162.054	4.05937	414	736	406.001	736	41.8558	75.8763	1.8128	2.93609	118.965
scf_8254486:378148-379358	TTHERM_00558590	Note="tRNA-binding_domain_protein"	1211	707	3364	619.399	2270.49	76.7216	281.233	3.66563	678	1463	664.9	1463	82.3576	181.214	2.20033	2.93298	231.223
scf_8254431:1110974-1112409	TTHERM_000568039	Note="hypothetical_protein"	1436	204	1127	178.723	760.653	18.6689	79.4554	4.25604	207	326	203	326	21.2048	34.0529	1.60591	2.93097	56.7542
scf_8254397:42275-42721	TTHERM_00823490	Note="kazal-type_proteinase_inhibitor_1"	447	662	3345	579.975	2257.66	194.623	757.605	3.89269	679	1309	665.881	1309	223.45	439.262	1.96582	2.92925	598.433
scf_8254671:380222-384757	TTHERM_00426150	Note="hypothetical_protein"	4536	1904	9132	1668.09	6163.52	55.1616	203.82	3.69497	1759	3731	1725.01	3731	57.0441	123.38	2.16288	2.92892	163.6
scf_8254587:436555-437178	TTHERM_000389729	Note="hypothetical_protein"	624	472	2303	413.517	1554.38	99.4031	373.649	3.75892	418	859	409.924	859	98.5394	206.49	2.09551	2.92722	290.07
scf_8254385:107904-108794	TTHERM_00532090	Note="transmembrane_protein_putative"	891	503	2611	440.676	1762.26	74.1879	296.677	3.99899	389	705	381.484	705	64.2229	118.687	1.84805	2.92352	207.682
scf_8253811:160789-161582	TTHERM_00526450	Note="RPS30_40S_ribosomal_protein_S30"	794	732	3264	641.302	2202.99	121.153	416.182	3.43519	718	1697	704.127	1697	133.022	320.592	2.41008	2.92263	368.387
scf_8254385:307554-307976	TTHERM_00532620	Note="PPI17_peptidyl-prolyl_cis-trans_isomerase"	423	446	2102	390.739	1418.72	138.56	503.091	3.63086	445	966	436.402	966	154.752	342.553	2.21356	2.92221	422.822
scf_8254594:435469-436185	TTHERM_00289350	Note="transmembrane_protein_putative"	717	512	2431	448.561	1640.77	93.8412	343.257	3.65785	501	1074	491.32	1074	102.787	224.686	2.18595	2.9219	283.972
scf_8254650:836713-838784	TTHERM_00079070	Note="chorismate_synthase"	2072	1158	5690	1014.52	3840.39	73.4449	278.02	3.78543	1059	2129	1038.54	2129	75.1838	154.126	2.05	2.91771	216.073
scf_8254610:336933-338845	TTHERM_000338239	Note="60S_ribosomal_protein_L18"	1913	1377	5856	1206.38	3952.43	94.5936	309.913	3.27626	1229	3081	1205.25	3081	94.505	241.584	2.55631	2.91628	275.749
scf_8254691:315568-317706	TTHERM_00321680	Note="CTH3_eukaryotic_aspartyl_protease"	2139	1244	5950	1089.86	4015.87	76.428	281.618	3.68475	1195	2516	1171.91	2516	82.1817	176.438	2.14692	2.91584	229.028
scf_8254487:41746-42915	TTHERM_00499350	Note="DNL_zinc_finger_protein"	1170	600	3090	525.657	2085.55	67.392	267.379	3.96752	629	1149	616.847	1149	79.0829	147.308	1.8627	2.91511	207.343
scf_8254645:931808-933646	TTHERM_00125430	Note="hypothetical_protein"	1839	1820	9086	1594.49	6132.47	130.057	500.202	3.84603	1756	3416	1722.07	3416	140.463	278.63	1.98366	2.91484	389.416
scf_8254555:434511-436190	TTHERM_00411680	Note="hypothetical_protein"	1680	2768	13430	2425.03	9064.4	216.521	809.321	3.73785	2517	5158	2468.37	5158	220.39	460.536	2.08964	2.91374	634.928
scf_8254436:150705-151854	TTHERM_000939159	Note="hypothetical_protein"	1150	669	2982	586.108	2012.66	76.4488	262.521	3.43394	690	1618	676.668	1618	88.2611	211.043	2.39113	2.91253	236.782
scf_8253984:190436-190873	TTHERM_00864850	Note="2-prime-deoxynucleoside_5-prime-phosphate_N-hydrolase"	438	243	1340	212.891	904.415	72.9079	309.731	4.24825	239	368	234.382	368	80.2679	126.027	1.57008	2.90917	217.879
scf_8254751:126886-127737	TTHERM_00942910	Note="hypothetical_protein"	852	503	2422	440.676	1634.7	77.5838	287.799	3.70952	492	1016	482.494	1016	84.9461	178.873	2.10573	2.90762	233.336
scf_8254716:217658-217843	TTHERM_00099850	Note="hypothetical_protein"	186	3	19	2.62829	12.8238	2.11959	10.3418	4.87915	12	11	11.7681	11	9.49044	8.87097	0.934727	2.90694	9.60637
scf_8254815:815591-816954	TTHERM_00213630	Note="transmembrane_protein_putative"	1364	704	3173	616.771	2141.57	67.8267	235.51	3.47223	631	1447	618.808	1447	68.0508	159.128	2.33837	2.9053	197.319
scf_8254593:177981-179468	TTHERM_00462940	Note="oxidoreductase_short_chain_dehydrogenase/reductase_family_protein"	1488	724	3771	634.293	2545.19	63.9408	256.571	4.01263	649	1143	636.46	1143	64.1593	115.222	1.79587	2.90425	185.896
scf_8254776:145079-145465	TTHERM_00161480	Note="CHY_zinc_finger_protein"	387	200	975	175.219	658.063	67.9144	255.063	3.75566	159	319	155.928	319	60.4372	123.643	2.04582	2.90074	189.353
scf_8254028:62690-66402	TTHERM_00670240	Note="hypothetical_protein"	3713	3290	15916	2882.35	10742.3	116.443	433.973	3.72692	2972	6042	2914.58	6042	117.745	244.088	2.07303	2.89997	339.031
scf_8254034:3484-4658	TTHERM_01123840	Note="HIB1_3-hydroxyisobutyrate_dehydrogenase"	1175	1036	5025	907.635	3391.56	115.868	432.965	3.7367	1046	2112	1025.79	2112	130.952	269.617	2.0589	2.8978	351.291
scf_8254436:141200-141454	TTHERM_00939120	Note="hypothetical_protein"	255	456	2363	399.5	1594.87	235	938.162	3.99218	544	961	533.489	961	313.817	565.294	1.80135	2.89677	751.728
scf_8254667:1156935-1158053	TTHERM_00035290	Note="hypothetical_protein"	1119	618	3062	541.427	2066.66	72.5773	277.032	3.81705	600	1160	588.407	1160	78.875	155.496	1.97142	2.89424	216.264
scf_8254010:511575-512087	TTHERM_00329890	Note="cell_surface_immobilization_antigen"	513	425	2087	372.341	1408.59	108.872	411.869	3.78308	415	816	406.982	816	119	238.596	2.005	2.89404	325.233
scf_8254645:207240-207428	TTHERM_000129549	Note="hypothetical_protein"	189	3	0	2.62829	0	2.08594	0	0	3	17	2.94204	17	2.33495	13.4921	5.77831	2.88916	6.74603
scf_8254803:11824-15197	TTHERM_00000040	Note="B-box_zinc_finger_protein"	3374	858	3900	751.69	2632.25	33.4183	117.024	3.50178	729	1626	714.915	1626	31.7834	72.2881	2.2744	2.88809	94.6559
scf_8254365:141899-142615	TTHERM_00684710	Note="hypothetical_protein"	717	239	1164	209.387	785.626	43.8048	164.357	3.75203	263	522	257.919	522	53.9578	109.205	2.0239	2.88796	136.781
scf_8254505:93606-96499	TTHERM_01027680	Note="hypothetical_protein"	2894	1881	9566	1647.94	6456.44	85.4148	334.646	3.9179	1834	3341	1798.56	3341	93.2221	173.169	1.85759	2.88774	253.907
scf_8254548:700347-701641	TTHERM_00318860	Note="MORN_motif_protein"	1295	951	4462	833.167	3011.57	96.5058	348.83	3.6146	916	1939	898.302	1939	104.05	224.595	2.15852	2.88656	286.712
scf_8254406:31009-34060	TTHERM_00243730	Note="glucosamine-6-phosphate_deaminase"	3052	3262	15297	2857.82	10324.5	140.457	507.43	3.61272	3190	6757	3128.37	6757	153.753	332.094	2.15991	2.88631	419.762
scf_8254460:338518-339484	TTHERM_00348700	Note="EF_hand_protein"	967	380	1836	332.916	1239.18	51.6416	192.221	3.72221	327	655	320.682	655	49.7438	101.603	2.04252	2.88236	146.912
scf_8254593:29379-30733	TTHERM_000460539	Note="zinc_finger_C-x8-C-x5-C-x3-H_type_protein"	1355	879	4218	770.088	2846.88	85.2496	315.153	3.69683	806	1634	790.427	1634	87.5012	180.886	2.06724	2.88203	248.019
scf_8254028:314391-314546	TTHERM_00670880	Note="NRK29_hypothetical_protein"	156	9	35	7.88486	23.6228	7.58159	22.7142	2.99597	7	19	6.86475	19	6.60072	18.2692	2.76776	2.88186	20.4917
scf_8254667:1654003-1658029	TTHERM_00037470	Note="cytoplasmic-like_aconitate_hydratase"	4027	4985	25015	4367.34	16883.5	162.677	628.888	3.86587	4898	9099	4803.36	9099	178.918	338.925	1.8943	2.88008	483.906
scf_8254671:456515-457701	TTHERM_00426310	Note="chaperone_DnaJ"	1187	993	4396	869.963	2967.02	109.936	374.939	3.41051	980	2258	961.065	2258	121.449	285.341	2.34948	2.88	330.14
scf_8254544:51946-52689	TTHERM_01099110	Note="hypothetical_protein"	744	607	3150	531.79	2126.05	107.216	428.639	3.99791	672	1159	659.016	1159	132.866	233.669	1.75868	2.8783	331.154
scf_8254431:902340-902645	TTHERM_000571689	Note="hypothetical_protein"	306	18	1	15.7697	0.674936	7.73025	0.330851	0.0427995	5	28	4.90339	28	2.40362	13.7255	5.71033	2.87657	7.02817
scf_8254194:133566-134189	TTHERM_001020880	Note="transmembrane_protein_putative"	624	8	27	7.00876	18.2233	1.6848	4.3806	2.60007	12	37	11.7681	37	2.82888	8.89423	3.14408	2.87208	6.63741
scf_8253843:3023-3849	TTHERM_01035500	Note="hypothetical_protein"	827	398	1961	348.686	1323.55	63.2441	240.064	3.79582	403	770	395.214	770	71.6832	139.661	1.94831	2.87207	189.862
scf_8254104:242568-244735	TTHERM_00713470	Note="2-oxoglutarate/malate_carrier_protein"	2168	1596	7512	1398.25	5070.12	96.7423	350.793	3.62605	1612	3345	1580.85	3345	109.376	231.435	2.11594	2.871	291.114
scf_8254407:38586-40975	TTHERM_01308050	Note="class_II_fumarate_hydratase"	2390	2359	11424	2066.71	7710.47	129.71	483.921	3.7308	2215	4358	2172.2	4358	136.331	273.515	2.00626	2.86853	378.718
scf_8254593:105420-107505	TTHERM_00460740	Note="Myb-like_DNA-binding_domain_protein"	2086	1108	5341	970.714	3604.84	69.802	259.216	3.71359	1017	2017	997.35	2017	71.7174	145.038	2.02236	2.86798	202.127
scf_8254502:87284-88609	TTHERM_01083040	Note="hypothetical_protein"	1326	1336	5878	1170.46	3967.28	132.405	448.787	3.38949	1209	2772	1185.64	2772	134.122	313.575	2.33798	2.86373	381.181
scf_8254664:325448-327500	TTHERM_00522630	Note="RPS0_40S_ribosomal_protein_S0"	2053	1658	7695	1452.57	5193.64	106.13	379.467	3.57549	1631	3441	1599.49	3441	116.865	251.413	2.15131	2.8634	315.44
scf_8254028:330669-330890	TTHERM_000670919	Note="transmembrane_protein_putative"	222	169	838	148.06	565.597	100.041	382.16	3.82005	169	316	165.735	316	111.983	213.514	1.90666	2.86335	297.837
scf_8254776:108980-109805	TTHERM_00161620	Note="ankyrin_repeat_protein"	826	35	39	30.6633	26.3225	5.5684	4.78012	0.858436	13	62	12.7488	62	2.31516	11.2591	4.86319	2.86082	8.0196
scf_8254736:240096-240269	TTHERM_00736510	Note="hypothetical_protein"	174	31	21	27.159	14.1737	23.4129	12.2187	0.521878	22	112	21.5749	112	18.5991	96.5517	5.19121	2.85654	54.3852
scf_8254403:116322-117179	TTHERM_000473239	Note="kinase_domain_protein"	858	34	6	29.7872	4.04962	5.20756	0.707975	0.135951	28	153	27.459	153	4.80053	26.7483	5.57194	2.85395	13.7281
scf_8254731:283784-284137	TTHERM_000595519	Note="hypothetical_protein"	354	11	5	9.63705	3.37468	4.0835	1.42995	0.350178	4	21	3.92271	21	1.66217	8.89831	5.35344	2.85181	5.16413
scf_8254543:137227-139219	TTHERM_00899460	Note="peroxisomal_3-ketoacyl-CoA_thiolase_B"	1993	2878	14036	2521.4	9473.41	189.769	713.001	3.7572	3109	5927	3048.93	5927	229.473	446.086	1.94396	2.85058	579.544
scf_8254751:49671-52270	TTHERM_00942750	Note="TTLL10B_tubulin-tyrosine_ligase_family_protein"	2600	712	2990	623.78	2018.06	35.9873	116.427	3.23521	610	1471	598.214	1471	34.5123	84.8654	2.45899	2.8471	100.646
scf_8254362:129804-130818	TTHERM_00723290	Note="Sm_protein_B_domain_protein"	1015	772	3655	676.346	2466.89	99.9526	364.565	3.64738	705	1415	691.379	1415	102.174	209.113	2.04664	2.84701	286.839
scf_8254717:133694-134247	TTHERM_000986269	Note="transmembrane_protein_putative"	554	16	47	14.0175	31.722	3.79536	8.58899	2.26302	11	37	10.7875	37	2.92079	10.0181	3.42991	2.84647	9.30352
scf_8254638:880666-884130	TTHERM_00191800	Note="cytoplasmic-like_aconitate_hydratase"	3465	4784	22739	4191.24	15347.4	181.439	664.389	3.66178	4830	9596	4736.68	9596	205.051	415.411	2.02589	2.84383	539.9
scf_8254697:128012-128422	TTHERM_00093960	Note="hypothetical_protein"	411	14	58	12.2653	39.1463	4.4764	14.287	3.19162	9	22	8.82611	22	3.22121	8.0292	2.4926	2.84211	11.1581
scf_8254719:282366-283381	TTHERM_00393180	Note="hypothetical_protein"	1016	1048	4878	918.148	3292.34	135.553	486.074	3.58585	1055	2161	1034.62	2161	152.748	319.045	2.0887	2.83727	402.56
scf_8254479:108562-110691	TTHERM_00622780	Note="hypothetical_protein"	2130	459	2194	402.128	1480.81	28.3189	104.282	3.68244	425	830	416.788	830	29.3513	58.4507	1.99142	2.83693	81.3666
scf_8253904:48519-48895	TTHERM_000724834	Note="transmembrane_protein_putative"	377	9	45	7.88486	30.3721	3.13721	12.0844	3.85196	14	25	13.7295	25	5.46267	9.94695	1.8209	2.83643	11.0157
scf_8254811:170106-174197	TTHERM_00070750	Note="Serine/Threonine_kinase_domain_protein"	4092	911	4151	798.123	2801.66	29.2567	102.7	3.51031	817	1732	801.215	1732	29.37	63.4897	2.16172	2.83602	83.095
scf_8253984:182855-185338	TTHERM_00864870	Note="MmgE/PrpD_family_protein"	2484	2876	13377	2519.65	9028.62	152.153	545.207	3.58328	2955	6048	2897.91	6048	174.994	365.217	2.08702	2.83515	455.212
scf_8254649:801117-805468	TTHERM_00276030	Note="hypothetical_protein"	4352	617	2828	540.551	1908.72	18.6311	65.7877	3.53107	598	1254	586.446	1254	20.213	43.2215	2.1383	2.83468	54.5046
scf_8254776:487631-489846	TTHERM_00158520	Note="HSP82_predicted_protein"	2216	3799	18152	3328.29	12251.4	225.29	829.295	3.68101	3622	7056	3552.02	7056	240.434	477.617	1.98648	2.83374	653.456
scf_8254598:204395-204706	TTHERM_000753491	Note="hypothetical_protein"	312	216	975	189.237	658.063	90.9791	316.376	3.47746	232	498	227.517	498	109.383	239.423	2.18884	2.83315	277.9
scf_8254650:577698-578929	TTHERM_00077450	Note="glycoprotein"	1232	862	3902	755.194	2633.6	91.9474	320.65	3.48732	805	1719	789.446	1719	96.1177	209.294	2.17748	2.8324	264.972
scf_8254428:10504-10869	TTHERM_00535150	Note="HEM1_protozoan/cyanobacterial_globin_family_protein"	366	416	2079	364.456	1403.19	149.367	575.079	3.85011	385	685	377.561	685	154.738	280.738	1.81427	2.83219	427.908
scf_8254719:658241-659470	TTHERM_00784650	Note="cation_diffusion_facilitator_family_transporter_containing_protein"	1230	668	2701	585.232	1823	71.3697	222.317	3.11501	545	1362	534.47	1362	65.1793	166.098	2.54832	2.83167	194.208
scf_8254199:56699-59464	TTHERM_01049200	Note="glutamate/leucine/phenylalanine/valine_dehydrogenase"	2766	1861	8875	1630.41	5990.06	88.4172	324.841	3.67395	1843	3588	1807.39	3588	98.0147	194.577	1.98518	2.82957	259.709
scf_8254682:30270-31418	TTHERM_00926990	Note="endoribonuclease_L-PSP_protein"	1149	655	3106	573.842	2096.35	74.9142	273.675	3.65318	721	1418	707.069	1418	92.3067	185.117	2.00546	2.82932	229.396
scf_8254371:525548-528578	TTHERM_00469380	Note="DRH14_DEAD/DEAH-box_helicase"	3031	1704	7713	1492.87	5205.78	73.8799	257.627	3.48711	1516	3224	1486.71	3224	73.5752	159.551	2.16855	2.82783	208.589
scf_8254549:182597-183532	TTHERM_00777270	Note="hypothetical_protein"	936	838	3800	734.168	2564.76	117.655	411.019	3.49342	774	1641	759.045	1641	121.642	262.981	2.16193	2.82767	337
scf_8254470:140267-141774	TTHERM_00630500	Note="CAM1_calmodulin_1"	1508	1006	5168	881.352	3488.07	87.6676	346.957	3.95764	885	1472	867.901	1472	86.3296	146.419	1.69605	2.82684	246.688
scf_8254716:1104137-1108151	TTHERM_00107000	Note="transcription_factor_e2f/dimerization_partner"	4015	1113	4731	975.094	3193.12	36.4294	119.295	3.27468	846	1970	829.654	1970	30.9958	73.599	2.37448	2.82458	96.4469
scf_8254431:913206-915141	TTHERM_00571670	Note="hypothetical_protein"	1936	733	3609	642.178	2435.85	49.7555	188.728	3.7931	722	1314	708.05	1314	54.8592	101.808	1.8558	2.82445	145.268
scf_8254719:681350-681684	TTHERM_000784569	Note="hypothetical_protein"	335	732	3327	641.302	2245.51	287.15	1005.45	3.50149	711	1497	697.263	1497	312.207	670.299	2.14697	2.82423	837.876
scf_8254803:1865431-1866390	TTHERM_00016520	Note="hypothetical_protein"	960	247	1241	216.396	837.596	33.8118	130.874	3.87067	245	427	240.266	427	37.5416	66.7188	1.77719	2.82393	98.7966
scf_8254610:104833-106866	TTHERM_00334470	Note="MORN_motif_protein"	2034	1692	8239	1482.35	5560.8	109.318	410.089	3.75133	1541	2859	1511.23	2859	111.447	210.841	1.89184	2.82159	310.465
scf_8254803:2180631-2181469	TTHERM_00024350	Note="glycosyl_hydrolase_family_25_protein"	839	723	3318	633.417	2239.44	113.245	400.376	3.53549	720	1483	706.089	1483	126.238	265.137	2.1003	2.8179	332.757
scf_8254719:680658-680861	TTHERM_00784590	Note="hypothetical_protein"	204	733	3401	642.178	2295.46	472.19	1687.84	3.57449	767	1549	752.181	1549	553.074	1138.97	2.05935	2.81692	1413.4
scf_8254378:61377-62213	TTHERM_00614859	Note="dienelactone_hydrolase_family_protein"	837	632	3050	553.692	2058.56	99.228	368.917	3.71787	563	1056	552.122	1056	98.9466	189.247	1.91262	2.81525	279.082
scf_8254631:110090-111934	TTHERM_01077000	Note="metal_cation_transporter_ZIP_family_protein"	1845	938	4436	821.777	2994.02	66.8112	243.416	3.64334	881	1716	863.978	1716	70.2421	139.512	1.98616	2.81475	191.464
scf_8253856:13828-16508	TTHERM_01284710	Note="D-alanyl-D-alanine_carboxypeptidase_family_protein"	2681	893	4394	782.353	2965.67	43.7721	165.927	3.79071	843	1517	826.712	1517	46.2539	84.875	1.83498	2.81284	125.401
scf_8254373:239635-241669	TTHERM_00239030	Note="ankyrin_domain_protein"	2035	805	3431	705.257	2315.71	51.9845	170.691	3.28349	685	1573	671.765	1573	49.5158	115.946	2.34159	2.81254	143.318
scf_8254548:425450-426283	TTHERM_00317060	Note="patatin_family_phospholipase"	834	793	3605	694.744	2433.15	124.954	437.616	3.50222	778	1610	762.968	1610	137.224	289.568	2.11018	2.8062	363.592
scf_8254653:285883-286386	TTHERM_000643559	Note="transmembrane_protein_putative"	504	24	39	21.0263	26.3225	6.25782	7.83408	1.25189	11	47	10.7875	47	3.21056	13.9881	4.35691	2.8044	10.9111
scf_8254600:665329-666457	TTHERM_00283890	Note="L-isoaspartate_O-methyltransferase"	1129	361	1509	316.27	1018.48	42.02	135.316	3.22028	309	723	303.03	723	40.2608	96.0585	2.3859	2.80309	115.687
scf_8254611:85648-87824	TTHERM_00476670	Note="RPL20_60S_ribosomal_protein_L18a"	2177	1121	5365	982.103	3621.03	67.669	249.497	3.68702	985	1851	965.969	1851	66.5573	127.538	1.91621	2.80162	188.517
scf_8254697:641561-646042	TTHERM_00086700	Note="MORN_motif_protein"	4482	3190	14874	2794.74	10039	93.5323	335.977	3.5921	3064	6022	3004.8	6022	100.562	201.539	2.00413	2.79811	268.758
scf_8254814:146822-147436	TTHERM_000418168	Note="transmembrane_protein_putative"	615	875	4034	766.583	2722.69	186.972	664.072	3.55172	852	1707	835.538	1707	203.79	416.341	2.04299	2.79736	540.207
scf_8254469:43458-44631	TTHERM_01084220	Note="mago-binding_protein"	1174	32	123	28.0351	83.0172	3.58199	10.607	2.96119	19	49	18.6329	49	2.38069	6.26065	2.62976	2.79547	8.43381
scf_8254556:90125-91008	TTHERM_00957580	Note="RAB17A_small_guanosine_triphosphatase_family_Ras_family_protein"	884	538	2745	471.339	1852.7	79.9784	314.372	3.93071	521	847	510.934	847	86.6969	143.722	1.65775	2.79423	229.047
scf_8254470:811135-813432	TTHERM_00433470	Note="VMA6_vacuolar_ATP_synthase"	2298	942	4454	825.282	3006.17	53.8696	196.225	3.64259	832	1587	815.925	1587	53.2588	103.59	1.94503	2.79381	149.908
scf_8254431:908241-908843	TTHERM_000571679	Note="DOPA_4,5-dioxygenase"	603	634	3129	555.444	2111.88	138.17	525.342	3.80214	555	970	544.277	970	135.392	241.294	1.78218	2.79216	383.318
scf_8254658:71724-71894	TTHERM_00672150	Note="hypothetical_protein"	171	225	955	197.121	644.564	172.914	565.407	3.26988	242	548	237.324	548	208.179	480.702	2.30908	2.78948	523.055
scf_8254528:240970-242376	TTHERM_00637498	Note="hypothetical_protein"	1407	525	2307	459.95	1557.08	49.0352	166	3.38532	513	1100	503.088	1100	53.6341	117.271	2.1865	2.78591	141.635
scf_8254803:1986009-1987557	TTHERM_00022810	Note="phosphoenolpyruvate_phosphomutase"	1549	1714	7307	1501.63	4931.76	145.413	477.575	3.28428	1573	3523	1542.61	3523	149.381	341.156	2.2838	2.78404	409.365
scf_8254062:22026-22817	TTHERM_01298510	Note="hypothetical_protein"	792	472	2463	413.517	1662.37	78.3176	314.843	4.02007	481	730	471.706	730	89.3383	138.258	1.54757	2.78382	226.55
scf_8254813:453523-454175	TTHERM_00364320	Note="hypothetical_protein"	653	11	60	9.63705	40.4962	2.21372	9.30234	4.20214	9	12	8.82611	12	2.02744	2.75651	1.3596	2.78087	6.02942
scf_8254555:48705-50753	TTHERM_00408750	Note="hypothetical_protein"	2049	856	3850	749.938	2598.51	54.9003	190.227	3.46496	747	1536	732.567	1536	53.6286	112.445	2.09674	2.78085	151.336
scf_8254284:219062-219646	TTHERM_00766400	Note="PfpI_family_intracellular_protease"	585	380	1622	332.916	1094.75	85.3631	280.704	3.28836	342	762	335.392	762	85.998	195.385	2.27197	2.78016	238.044
scf_8254580:57706-59515	TTHERM_00586720	Note="transmembrane_protein_putative"	1810	35	152	30.6633	102.59	2.54116	8.50196	3.3457	25	54	24.517	54	2.03179	4.47514	2.20256	2.77413	6.48855
scf_8253908:26686-27231	TTHERM_000901634	Note="kinase_domain_protein_putative"	546	589	2829	516.02	1909.4	141.764	524.559	3.70023	602	1091	590.369	1091	162.189	299.725	1.848	2.77412	412.142
scf_8254600:448021-448440	TTHERM_000283279	Note="hypothetical_protein"	420	10	72	8.76095	48.5954	3.12891	17.3555	5.54682	9	0	8.82611	0	3.15218	0	0	2.77341	8.67775
scf_8254813:269984-271730	TTHERM_00361890	Note="hypothetical_protein"	1747	48	76	42.0526	51.2952	3.6107	4.40428	1.21979	25	106	24.517	106	2.10506	9.10132	4.32354	2.77166	6.7528
scf_8254712:239289-239876	TTHERM_00804800	Note="hypothetical_protein"	588	285	1306	249.687	881.467	63.6957	224.864	3.53029	236	465	231.44	465	59.0409	118.622	2.00916	2.76972	171.743
scf_8254659:53909-55407	TTHERM_00043880	Note="PUP2_proteasome_subunit_alpha_type_protein"	1499	383	1753	335.545	1183.16	33.5768	118.395	3.5261	300	590	294.204	590	29.44	59.0394	2.00541	2.76576	88.7173
scf_8254444:268128-270340	TTHERM_00585170	Note="CCF11_dentin_sialophosphoprotein_putative"	2213	1860	8232	1629.54	5556.08	110.452	376.598	3.4096	1830	3801	1794.64	3801	121.643	257.637	2.11797	2.76379	317.117
scf_8254691:88226-89149	TTHERM_00320090	Note="patatin_family_phospholipase"	924	1029	4517	901.502	3048.69	146.348	494.917	3.38179	938	1971	919.877	1971	149.331	319.968	2.14268	2.76223	407.442
scf_8254595:36105-36590	TTHERM_000998881	Note="hypothetical_protein"	486	16	30	14.0175	20.2481	4.3264	6.24941	1.44448	9	36	8.82611	36	2.72411	11.1111	4.07881	2.76165	8.68026
scf_8254644:206305-208428	TTHERM_00649060	Note="hypothetical_protein"	2124	1106	4796	968.962	3237	68.4295	228.601	3.34068	1051	2248	1030.69	2248	72.7891	158.757	2.18106	2.76087	193.679
scf_8254610:23425-23754	TTHERM_000334255	Note="hypothetical_protein"	330	9	15	7.88486	10.124	3.58403	4.60184	1.28399	13	54	12.7488	54	5.79492	24.5455	4.23568	2.75984	14.5736
scf_8254491:247994-248368	TTHERM_000787423	Note="hypothetical_protein"	375	351	1642	307.509	1108.25	123.004	443.298	3.60394	404	759	396.194	759	158.478	303.6	1.91573	2.75983	373.449
scf_8254803:1730885-1732357	TTHERM_00016060	Note="short_chain_dehydrogenase_reductase_family_protein_putative"	1473	1488	6510	1303.63	4393.84	132.753	447.437	3.37046	1382	2907	1355.3	2907	138.014	296.029	2.14492	2.75769	371.733
scf_8253904:175674-176339	TTHERM_00726180	Note="Mpv17/PMP22_family_protein"	666	769	3385	673.717	2284.66	151.738	514.563	3.39113	754	1570	739.432	1570	166.539	353.604	2.12325	2.75719	434.083
scf_8254747:73212-73817	TTHERM_00140920	Note="helix_turn-helix_protein"	606	240	1101	210.263	743.105	52.0453	183.937	3.53417	238	462	233.402	462	57.7727	114.356	1.97942	2.7568	149.147
scf_8254457:40057-41757	TTHERM_01014530	Note="peptidyl-tRNA_hydrolase_domain_protein"	1701	596	2483	522.153	1675.87	46.0452	147.784	3.20953	478	1078	468.764	1078	41.3373	95.0617	2.29966	2.7546	121.423
scf_8254752:1186145-1187500	TTHERM_00122050	Note="FAD-binding_containing_protein"	1356	1601	6956	1402.63	4694.86	155.158	519.343	3.34719	1515	3211	1485.73	3211	164.35	355.199	2.16123	2.75421	437.271
scf_8254716:644986-647106	TTHERM_00102779	Note="CTH31_papain_family_cysteine_protease"	2121	2483	11637	2175.34	7854.24	153.843	555.462	3.61057	2436	4532	2388.93	4532	168.949	320.509	1.89708	2.75383	437.986
scf_8254645:606036-607752	TTHERM_00128320	Note="CTH5_eukaryotic_aspartyl_protease"	1717	2182	9612	1911.64	6487.49	167.004	566.758	3.39368	2294	4745	2249.68	4745	196.536	414.531	2.10919	2.75143	490.645
scf_8254181:96822-97475	TTHERM_00930610	Note="hypothetical_protein"	654	19	62	16.6458	41.8461	3.81785	9.59772	2.51391	14	41	13.7295	41	3.14897	9.40367	2.98627	2.75009	9.50069
scf_8254652:205130-207083	TTHERM_00378690	Note="M20/M25/M40_family_peptidase"	1954	1679	7794	1470.96	5260.45	112.919	403.822	3.57619	1530	2884	1500.44	2884	115.182	221.392	1.9221	2.74915	312.607
scf_8254811:807053-808243	TTHERM_00059350	Note="superoxide_dismutase_[Cu-Zn]_protein"	1191	326	1372	285.607	926.013	35.9707	116.626	3.24226	293	648	287.339	648	36.1888	81.6121	2.25518	2.74872	99.1192
scf_8254440:190276-191376	TTHERM_00825590	Note="NAD/FAD-dependent_oxidoreductase"	1101	370	1645	324.155	1110.27	44.1628	151.263	3.42512	333	676	326.566	676	44.4913	92.0981	2.07003	2.74757	121.681
scf_8254679:20678-21739	TTHERM_01227740	Note="dioxygenase_domain_protein"	1062	845	4013	740.301	2708.52	104.562	382.559	3.65868	888	1599	870.843	1599	123	225.847	1.83615	2.74741	304.203
scf_8254552:67133-69235	TTHERM_00794110	Note="NADP-dependent_isocitrate_dehydrogenase"	2103	1948	9209	1706.63	6215.49	121.729	443.33	3.64196	1974	3585	1935.86	3585	138.078	255.706	1.85189	2.74692	349.518
scf_8254459:56310-56792	TTHERM_000529649	Note="hypothetical_protein"	483	23	105	20.1502	70.8683	6.25782	22.0088	3.517	16	31	15.6909	31	4.87294	9.62733	1.97567	2.74634	15.8181
scf_8254747:2599-3564	TTHERM_00140740	Note="inhibitor_of_apoptosis-promoting_Bax1_protein"	966	686	2912	601.001	1965.41	93.3232	305.189	3.27023	626	1359	613.905	1359	95.3268	211.025	2.2137	2.74197	258.107
scf_8254420:289230-290154	TTHERM_00693060	Note="enoyl-CoA_hydratase/isomerase"	925	460	1918	403.004	1294.53	65.352	209.923	3.2122	409	910	401.098	910	65.0429	147.568	2.26877	2.74049	178.746
scf_8254545:516976-519501	TTHERM_00149798	Note="RPS6_40S_ribosomal_protein_S6"	2526	2204	9846	1930.91	6645.42	114.662	394.621	3.44159	2083	4151	2042.75	4151	121.304	246.496	2.03206	2.73683	320.559
scf_8254373:713497-713934	TTHERM_00242240	Note="hypothetical_protein"	438	23	93	20.1502	62.7691	6.90075	21.4963	3.11506	16	37	15.6909	37	5.37358	12.6712	2.35806	2.73656	17.0837
scf_8254444:2794-3319	TTHERM_00584500	Note="YCII-like_protein"	526	17	12	14.8936	8.09924	4.24723	2.30967	0.543806	6	29	5.88407	29	1.67797	8.26996	4.92856	2.73618	5.28982
scf_8254708:19920-20987	TTHERM_01051800	Note="tetraspanin_family_protein"	1068	469	2478	410.889	1672.49	57.7091	234.901	4.07043	483	664	473.668	664	66.5264	93.2584	1.40183	2.73613	164.08
scf_8254379:248622-251625	TTHERM_00299850	Note="hypothetical_protein"	3004	565	2646	494.994	1785.88	24.7167	89.1752	3.60789	462	843	453.074	843	22.6235	42.0939	1.86062	2.73426	65.6345
scf_8254373:143356-143796	TTHERM_000238748	Note="hypothetical_protein"	441	280	1456	245.307	982.707	83.4377	334.254	4.00604	314	450	307.933	450	104.739	153.061	1.46136	2.7337	243.658
scf_8254667:619618-620019	TTHERM_000029999	Note="transmembrane_protein_putative"	402	20	36	17.5219	24.2977	6.53803	9.06631	1.3867	6	24	5.88407	24	2.19555	8.95522	4.07881	2.73276	9.01077
scf_8254284:244258-246321	TTHERM_00766490	Note="MORN_motif_protein"	2064	850	3716	744.681	2508.06	54.1193	182.272	3.36797	763	1565	748.258	1565	54.3792	113.735	2.09152	2.72975	148.004
scf_8253915:273126-276889	TTHERM_00689940	Note="hypothetical_protein"	3764	1177	5085	1031.16	3432.05	41.0932	136.771	3.32833	932	1947	913.993	1947	36.4237	77.5903	2.13021	2.72927	107.181
scf_8254664:469786-470547	TTHERM_000522989	Note="hypothetical_protein"	762	675	3133	591.364	2114.58	116.41	416.255	3.57576	595	1098	583.504	1098	114.863	216.142	1.88174	2.72875	316.198
scf_8254470:623185-623613	TTHERM_00434090	Note="transmembrane_protein_putative"	429	355	1554	311.014	1048.85	108.746	366.731	3.37236	314	642	307.933	642	107.669	224.476	2.08487	2.72861	295.603
scf_8254479:92589-94484	TTHERM_00622710	Note="pyridine_nucleotide-disulfide_oxidoreductase"	1896	2021	9474	1770.59	6394.35	140.078	505.882	3.61142	2019	3649	1979.99	3649	156.645	288.687	1.84294	2.72718	397.284
scf_8254611:218940-219710	TTHERM_00477050	Note="macro_domain_protein"	771	172	807	150.688	544.674	29.3168	105.968	3.61457	148	267	145.14	267	28.2374	51.9455	1.8396	2.72708	78.9566
scf_8254580:397616-398599	TTHERM_00591650	Note="palmitoyl-protein_thioesterase"	984	975	4037	854.193	2724.72	130.212	415.353	3.18982	847	1879	830.635	1879	126.621	286.433	2.26213	2.72597	350.893
scf_8254396:691-1059	TTHERM_001108479	Note="nuclear_transport_factor_2"	369	396	1835	346.934	1238.51	141.03	503.459	3.56987	400	735	392.271	735	159.46	298.78	1.8737	2.72179	401.12
scf_8254667:659574-661023	TTHERM_000030099	Note="bowman-birk_serine_protease_inhibitor_family_protein"	1450	788	3693	690.363	2492.54	71.4169	257.849	3.61048	810	1456	794.35	1456	82.1741	150.621	1.83295	2.72171	204.235
scf_8254371:221708-222910	TTHERM_00467500	Note="MBD1_methylthioribulose-1-phosphate_dehydratase"	1203	950	4132	832.291	2788.84	103.777	347.735	3.3508	967	1982	948.316	1982	118.244	247.132	2.09002	2.72041	297.434
scf_8254659:497490-498676	TTHERM_00046930	Note="hypothetical_protein"	1187	205	891	179.6	601.368	22.6958	75.9943	3.34838	165	338	161.812	338	20.448	42.7127	2.08884	2.71861	59.3535
scf_8254167:65711-66742	TTHERM_01002730	Note="hypothetical_protein"	1032	865	4057	757.823	2738.22	110.149	397.997	3.61327	753	1343	738.451	1343	107.333	195.203	1.81867	2.71597	296.6
scf_8254686:304775-305302	TTHERM_00449490	Note="hypothetical_protein"	528	548	2284	480.1	1541.55	136.392	437.942	3.2109	447	972	438.363	972	124.535	276.136	2.21734	2.71412	357.039
scf_8253908:112379-112783	TTHERM_00903870	Note="hypothetical_protein"	405	465	2309	407.384	1558.43	150.883	577.196	3.82545	453	712	444.247	712	164.536	263.704	1.60271	2.71408	420.45
scf_8254591:40527-41931	TTHERM_01211810	Note="membrane_protein_tvp23"	1405	312	1473	273.342	994.181	29.1824	106.14	3.63714	294	515	288.32	515	30.7814	54.9822	1.78621	2.71167	80.5613
scf_8254776:703533-705632	TTHERM_000157929	Note="sperm-associated_antigen_6"	2100	1983	8806	1737.3	5943.49	124.093	424.535	3.42111	1896	3714	1859.37	3714	132.812	265.286	1.99745	2.70928	344.91
scf_8254403:280779-281423	TTHERM_00474740	Note="HD_superfamily_hydrolase_putative"	645	278	1352	243.555	912.514	56.6406	212.213	3.74665	302	495	296.165	495	68.8756	115.116	1.67137	2.70901	163.664
scf_8254516:28628-30217	TTHERM_01181990	Note="alpha-galactosidase"	1590	1055	4530	924.281	3057.46	87.1963	288.44	3.30794	975	2017	956.162	2017	90.2039	190.283	2.10948	2.70871	239.361
scf_8254593:160071-162301	TTHERM_00462870	Note="eukaryotic_aspartyl_protease"	2231	1637	7285	1434.17	4916.91	96.4255	330.586	3.42841	1434	2786	1406.29	2786	94.5513	187.315	1.98109	2.70475	258.95
scf_8254634:42072-43914	TTHERM_00979780	Note="pyruvate_dehydrogenase_E1_beta_subunit"	1843	1050	4603	919.9	3106.73	74.8698	252.854	3.37725	974	1936	955.181	1936	77.7413	157.569	2.02684	2.70205	205.212
scf_8254181:49984-50469	TTHERM_00930800	Note="zinc_finger_LSD1_subclass_family_protein"	486	183	858	160.325	579.095	49.4832	178.733	3.612	180	316	176.522	316	54.4822	97.5309	1.79014	2.70107	138.132
scf_8254652:134275-134790	TTHERM_00378510	Note="dual_specificity_phosphatase_domain_protein"	516	153	720	134.043	485.954	38.9659	141.266	3.62537	193	336	189.271	336	55.0206	97.6744	1.77523	2.7003	119.47
scf_8253904:39635-41983	TTHERM_00724780	Note="hypothetical_protein"	2349	949	4220	831.415	2848.23	53.0916	181.879	3.42577	776	1499	761.007	1499	48.5956	95.7216	1.96976	2.69776	138.801
scf_8254428:118718-120217	TTHERM_00535500	Note="DnaJ_domain_protein"	1500	1365	6278	1195.87	4237.25	119.587	423.725	3.54324	1171	2127	1148.37	2127	114.837	212.7	1.85218	2.69771	318.213
scf_8254468:40569-40874	TTHERM_001044599	Note="transmembrane_protein_putative"	306	7	49	6.13267	33.0719	3.00621	16.2117	5.39274	12	0	11.7681	0	5.7687	0	0	2.69637	8.10585
scf_8253886:149028-149792	TTHERM_01001570	Note="adenylate_kinase"	765	671	2942	587.86	1985.66	115.267	389.346	3.37778	574	1134	562.91	1134	110.374	222.353	2.01453	2.69616	305.849
scf_8254551:530347-530814	TTHERM_00310360	Note="somatostatin/cortistatin_family_protein_putative"	468	201	920	176.095	620.942	56.4408	199.02	3.52617	191	349	187.31	349	60.0351	111.859	1.86322	2.6947	155.439
scf_8254776:383303-384808	TTHERM_00160770	Note="FTT49_tyrosine_3-monooxygenase/tryptophan_5-monooxygenase_activation_protein_epsilon_protein"	1506	1470	6693	1287.86	4517.35	128.273	449.935	3.50764	1452	2675	1423.95	2675	141.827	266.434	1.87858	2.69311	358.185
scf_8254486:335663-340115	TTHERM_00558490	Note="PUF2_pumilio-family_RNA-binding_repeatprotein"	4453	1021	4857	894.493	3278.17	30.1311	110.426	3.66483	936	1579	917.915	1579	30.9201	53.1889	1.7202	2.69252	81.8072
scf_8254391:178645-179256	TTHERM_000703757	Note="transmembrane_protein_putative"	612	267	1251	233.917	844.345	57.3327	206.947	3.60959	247	430	242.228	430	59.3695	105.392	1.77519	2.69239	156.17
scf_8254572:165290-165979	TTHERM_00894450	Note="kinesin_heavy_chain_putative"	690	320	1414	280.351	954.36	60.9458	207.47	3.40417	326	633	319.701	633	69.5003	137.609	1.97997	2.69207	172.539
scf_8254747:698986-701103	TTHERM_00145570	Note="hypothetical_protein"	2118	982	4086	860.326	2757.79	60.9296	195.311	3.20552	880	1874	862.997	1874	61.1188	132.72	2.1715	2.68851	164.015
scf_8254757:49578-50833	TTHERM_01005060	Note="hypothetical_protein"	1256	742	3469	650.063	2341.35	77.6349	279.62	3.60174	669	1164	656.074	1164	78.3528	139.013	1.77419	2.68796	209.317
scf_8254659:1278700-1280809	TTHERM_00052030	Note="zinc_finger_C-x8-C-x5-C-x3-H_type_protein"	2110	734	3510	643.054	2369.03	45.7147	168.414	3.68402	737	1222	722.76	1222	51.3811	86.872	1.69074	2.68738	127.643
scf_8254401:28958-30067	TTHERM_01080400	Note="dioxygenase_domain_protein"	1110	1002	4686	877.848	3162.75	118.628	427.399	3.60285	1025	1775	1005.2	1775	135.837	239.865	1.76583	2.68434	333.632
scf_8254564:540375-542951	TTHERM_00219260	Note="sodium_calcium_exchanger_protein"	2577	773	3424	677.222	2310.98	39.4192	134.516	3.41245	775	1485	760.026	1485	44.239	86.4377	1.95388	2.68316	110.477
scf_8254593:660870-661724	TTHERM_01161020	Note="NIT2_carbon-nitrogen_family_hydrolase"	855	437	2051	382.854	1384.29	67.1673	242.859	3.61573	436	748	427.576	748	75.0133	131.228	1.7494	2.68256	187.043
scf_8254697:833878-836062	TTHERM_00085220	Note="MRK1_MEK_kinase"	2185	1556	7285	1363.2	4916.91	93.5838	337.545	3.60688	1499	2578	1470.04	2578	100.918	176.979	1.7537	2.68029	257.262
scf_8254638:706429-707933	TTHERM_00191270	Note="CTH54_papain_family_cysteine_protease"	1505	1001	4665	876.971	3148.58	87.4058	313.812	3.59029	939	1626	920.857	1626	91.7798	162.06	1.76575	2.67802	237.936
scf_8254176:13069-13634	TTHERM_01280560	Note="hypothetical_protein"	566	529	2515	463.454	1697.47	122.824	449.858	3.66264	551	915	540.354	915	143.203	242.491	1.69333	2.67799	346.175
scf_8254373:678638-678937	TTHERM_00242188	Note="hypothetical_protein"	300	11	14	9.63705	9.44911	4.81852	4.72456	0.980498	7	30	6.86475	30	3.43238	15	4.37015	2.67532	9.86228
scf_8254761:109475-111214	TTHERM_01050660	Note="histidine_phosphatase_family_(branch_2)_protein"	1740	1542	7103	1350.94	4794.07	116.46	413.282	3.5487	1689	2982	1656.37	2982	142.79	257.069	1.80033	2.67451	335.176
scf_8254783:136651-137295	TTHERM_000847039	Note="transmembrane_protein_putative"	645	12	27	10.5131	18.2233	2.44492	4.23797	1.73338	11	39	10.7875	39	2.50871	9.06977	3.61531	2.67434	6.65387
scf_8254469:545-2072	TTHERM_01084100	Note="glutamine_synthetase"	1528	1137	4854	996.12	3276.14	97.7867	321.611	3.2889	1170	2361	1147.39	2361	112.637	231.774	2.05771	2.6733	276.692
scf_8254644:211276-213999	TTHERM_00649100	Note="RRM62_U2_snRNP_auxiliary_factor_small_subunit"	2724	1391	6550	1218.65	4420.83	67.1062	243.438	3.62765	1421	2387	1393.54	2387	76.737	131.443	1.7129	2.67028	187.44
scf_8254456:7966-10917	TTHERM_01179780	Note="casein_kinase"	2952	1468	5778	1286.11	3899.78	65.351	198.16	3.03224	1286	2908	1261.15	2908	64.083	147.764	2.30583	2.66903	172.962
scf_8254591:30577-31035	TTHERM_001211771	Note="transmembrane_protein_putative"	459	48	91	42.0526	61.4192	13.7427	20.0716	1.46053	30	114	29.4204	114	9.6145	37.2549	3.87487	2.6677	28.6633
scf_8254644:240550-240867	TTHERM_00649150	Note="hypothetical_protein"	318	453	2406	396.871	1623.9	187.203	765.989	4.09175	439	533	430.518	533	203.075	251.415	1.23804	2.6649	508.702
scf_8254814:191715-192564	TTHERM_000418058	Note="transmembrane_protein_putative"	850	682	2877	597.497	1941.79	105.441	342.669	3.24988	607	1238	595.272	1238	105.048	218.471	2.07972	2.6648	280.57
scf_8254597:495540-498181	TTHERM_00346470	Note="hypothetical_protein"	2642	585	2740	512.516	1849.33	29.0982	104.996	3.60833	524	884	513.876	884	29.1754	50.1893	1.72026	2.66429	77.5925
scf_8254402:214273-217352	TTHERM_00658750	Note="RRM41_RNA_recognition_motif_protein"	3080	858	3747	751.69	2528.99	36.6083	123.165	3.3644	802	1542	786.504	1542	38.3038	75.0974	1.96057	2.66249	99.1312
scf_8254611:190459-190833	TTHERM_000476968	Note="hypothetical_protein"	375	27	76	23.6546	51.2952	9.46183	20.5181	2.16851	21	65	20.5943	65	8.2377	26	3.15622	2.66236	23.259
scf_8254638:856466-858655	TTHERM_00191720	Note="zinc_finger_C-x8-C-x5-C-x3-H_type_protein"	2190	1688	7334	1478.85	4949.98	101.291	339.04	3.34719	1618	3126	1586.74	3126	108.681	214.11	1.97008	2.65863	276.575
scf_8254779:58601-59533	TTHERM_01026300	Note="hypothetical_protein"	933	548	2402	480.1	1621.2	77.1865	260.643	3.37679	525	998	514.856	998	82.7743	160.45	1.9384	2.6576	210.546
scf_8254747:66918-68916	TTHERM_00140890	Note="patatin_family_phospholipase"	1999	1487	6539	1302.75	4413.41	97.7554	331.171	3.38775	1479	2792	1450.42	2792	108.836	209.505	1.92495	2.65635	270.338
scf_8254587:101753-102341	TTHERM_00384910	Note="CEN1_basal_body_centrin_protein"	589	394	1631	345.182	1100.82	87.907	280.345	3.18911	378	787	370.697	787	94.4049	200.424	2.12303	2.65607	240.385
scf_8254645:624439-626756	TTHERM_00127269	Note="oxoglutarate/malate_translocator_protein_putative"	2318	1790	7919	1568.21	5344.82	101.48	345.869	3.40823	1776	3314	1741.69	3314	112.706	214.452	1.90275	2.65549	280.16
scf_8254512:45782-46837	TTHERM_01229000	Note="Hypothetical_protein"	1056	572	2539	501.127	1713.66	71.1828	243.418	3.41962	587	1088	575.658	1088	81.7697	154.545	1.89001	2.65482	198.982
scf_8254611:463424-464473	TTHERM_00483550	Note="hypothetical_protein"	1050	1040	4830	911.139	3259.94	130.163	465.706	3.57788	1067	1812	1046.38	1812	149.483	258.857	1.73168	2.65478	362.282
scf_8254617:551283-555487	TTHERM_00194650	Note="TRS1_threonyl-tRNA_synthetase_protein"	4205	3434	14977	3008.51	10108.5	107.319	360.589	3.35997	3325	6351	3260.76	6351	116.317	226.552	1.94771	2.65384	293.571
scf_8254444:305962-306774	TTHERM_00585280	Note="transmembrane_protein_putative"	813	217	953	190.113	643.214	35.0761	118.674	3.38333	209	394	204.962	394	37.8158	72.6937	1.92231	2.65282	95.684
scf_8254590:144004-147352	TTHERM_00250940	Note="Myb-like_DNA-binding_domain_shaqkyf_class_protein"	3349	1040	4212	911.139	2842.83	40.8095	127.329	3.12009	853	1816	836.519	1816	37.4673	81.3377	2.1709	2.64549	104.333
scf_8254638:149864-150457	TTHERM_000188729	Note="transmembrane_protein_putative"	594	96	299	84.1052	201.806	21.2387	50.9611	2.39945	83	235	81.3963	235	20.5546	59.3434	2.88711	2.64328	55.1523
scf_8254751:137775-139764	TTHERM_00942950	Note="LAG1_longevity_assurance_protein"	1990	1200	5589	1051.31	3772.22	79.2448	284.338	3.5881	1144	1905	1121.9	1905	84.5651	143.593	1.69802	2.64306	213.966
scf_8254638:498241-498621	TTHERM_00189610	Note="hypothetical_protein"	381	19	36	16.6458	24.2977	6.55347	9.56603	1.45969	12	45	11.7681	45	4.63313	17.7165	3.82388	2.64179	13.6413
scf_8254072:20532-22407	TTHERM_01345810	Note="PPN1_serine/threonine_protein_phosphatase_2A"	1876	1000	4622	876.095	3119.56	70.0503	249.431	3.56075	891	1505	873.785	1505	69.8655	120.336	1.72239	2.64157	184.884
scf_8254422:167009-169740	TTHERM_00691520	Note="KRS1_lysine-tRNA_ligase"	2732	2032	8694	1780.23	5867.9	97.743	322.176	3.29615	1972	3842	1933.9	3842	106.18	210.944	1.98666	2.64141	266.56
scf_8254617:449330-452930	TTHERM_00194430	Note="hypothetical_protein"	3601	393	1791	344.305	1208.81	14.3421	50.3531	3.51087	311	540	304.991	540	12.7044	22.4938	1.77054	2.64071	36.4234
scf_8254391:177159-177974	TTHERM_00703710	Note="hypothetical_protein"	816	44	113	38.5482	76.2678	7.08607	14.0198	1.97851	17	55	16.6715	55	3.06462	10.1103	3.29904	2.63877	12.0651
scf_8254803:1848644-1850077	TTHERM_00016460	Note="adenylate_kinase_family_protein"	1434	229	959	200.626	647.264	20.986	67.7054	3.22622	267	537	261.841	537	27.3892	56.1715	2.05086	2.63854	61.9385
scf_8254555:89004-89486	TTHERM_00408840	Note="OsmC_family_protein"	483	210	847	183.98	571.671	57.1367	177.538	3.10725	158	336	154.947	336	48.1203	104.348	2.16848	2.63786	140.943
scf_8254431:1117244-1119070	TTHERM_00568030	Note="hypothetical_protein"	1827	966	4051	846.308	2734.17	69.4834	224.48	3.2307	882	1768	864.959	1768	71.0147	145.156	2.04403	2.63736	184.818
scf_8254437:120945-122135	TTHERM_00444470	Note="S-adenosylmethionine_synthetase_protein"	1191	1869	7405	1637.42	4997.9	206.224	629.459	3.0523	1905	4146	1868.19	4146	235.289	522.166	2.21926	2.63578	575.813
scf_8254565:297776-298408	TTHERM_00471350	Note="prefoldin"	633	14	51	12.2653	34.4218	2.90648	8.15681	2.80643	24	58	23.5363	58	5.57732	13.7441	2.46428	2.63535	10.9504
scf_8254551:618207-619718	TTHERM_00310640	Note="DES7_Rieske-like_[2Fe-2S]_domain_protein"	1512	1352	5765	1184.48	3891.01	117.508	386.013	3.28499	1271	2475	1246.44	2475	123.655	245.536	1.98565	2.63532	315.774
scf_8254495:319336-320385	TTHERM_00566660	Note="aldose_1-epimerase"	1050	281	1303	246.183	879.442	35.169	125.635	3.57231	241	399	236.344	399	33.7634	57	1.68822	2.63027	91.3173
scf_8254719:421821-422354	TTHERM_000392686	Note="hypothetical_protein"	534	501	2241	438.924	1512.53	123.293	424.869	3.446	432	768	423.653	768	119.004	215.73	1.8128	2.6294	320.3
scf_8254555:181757-182047	TTHERM_00409110	Note="hypothetical_protein"	291	23	83	20.1502	56.0197	10.3867	28.8761	2.78011	7	17	6.86475	17	3.53853	8.76289	2.47642	2.62826	18.8195
scf_8254645:336715-336918	TTHERM_00129160	Note="hypothetical_protein"	204	655	3036	573.842	2049.11	421.943	1506.7	3.57085	613	1013	601.156	1013	442.027	744.853	1.68509	2.62797	1125.77
scf_8253964:98255-98614	TTHERM_001107480	Note="hypothetical_protein"	360	25	91	21.9024	61.4192	9.12599	25.5913	2.80423	15	36	14.7102	36	6.12924	15	2.44728	2.62575	20.2957
scf_8254431:951803-953161	TTHERM_00570540	Note="TGL4_ab-hydrolase_associated_lipase_region_protein"	1359	1556	6992	1363.2	4719.16	150.464	520.878	3.46181	1516	2649	1486.71	2649	164.096	292.384	1.78179	2.6218	406.631
scf_8254528:193360-193827	TTHERM_000637389	Note="hypothetical_protein"	468	393	1872	344.305	1263.48	110.354	404.962	3.66965	314	484	307.933	484	98.6965	155.128	1.57177	2.62071	280.045
scf_8254577:158845-159719	TTHERM_00661650	Note="GST34_glutathione_S-transferase_amine-terminal_domain_protein"	875	835	3492	731.54	2356.88	125.407	404.036	3.2218	831	1640	814.944	1640	139.705	281.143	2.01241	2.61711	342.59
scf_8254813:328870-329745	TTHERM_00363100	Note="GCC2_and_GCC3_family_protein"	876	658	2754	576.471	1858.77	98.7107	318.283	3.2244	654	1289	641.364	1289	109.823	220.719	2.00978	2.61709	269.501
scf_8254658:19209-19889	TTHERM_00671970	Note="RAB51_small_guanosine_triphosphatase_family_Ras_family_protein"	681	619	2529	542.303	1706.91	119.45	375.972	3.14753	564	1153	553.103	1153	121.829	253.965	2.0846	2.61607	314.969
scf_8254565:464477-465850	TTHERM_00471830	Note="RPN10_ubiquitin_interaction_motif_protein"	1374	643	2571	563.329	1735.26	61.4988	189.439	3.08037	571	1202	559.968	1202	61.1318	131.223	2.14655	2.61346	160.331
scf_8254659:299539-301952	TTHERM_00046440	Note="TraB_family_protein"	2414	2040	9145	1787.23	6172.29	111.054	383.531	3.45354	1927	3347	1889.77	3347	117.426	207.974	1.77112	2.61233	295.753
scf_8253887:180511-181602	TTHERM_00647220	Note="spermine/spermidine_synthase"	1092	1087	4637	952.316	3129.68	130.813	429.901	3.28639	1018	1933	998.331	1933	137.133	265.522	1.93623	2.61131	347.712
scf_8254444:134663-136464	TTHERM_00584860	Note="zinc_finger_C-x8-C-x5-C-x3-H_type_protein"	1802	353	1716	309.262	1158.19	25.7432	96.4088	3.74502	330	478	323.624	478	26.9387	39.7891	1.47702	2.61102	68.099
scf_8254644:209086-210376	TTHERM_00649080	Note="transmembrane_protein_putative"	1291	696	2452	609.762	1654.94	70.8477	192.286	2.71408	576	1416	564.871	1416	65.6318	164.524	2.50677	2.61042	178.405
scf_8254563:285027-290562	TTHERM_00600550	Note="MigA_putative"	5536	2211	8534	1937.05	5759.91	52.485	156.067	2.97355	1802	3970	1767.18	3970	47.8825	107.569	2.24651	2.61003	131.818
scf_8254617:823374-826083	TTHERM_00196370	Note="HSP60_chaperonin_CPN60-1"	2710	3082	12894	2700.13	8702.63	149.453	481.695	3.22305	3105	6080	3045.01	6080	168.543	336.531	1.99671	2.60988	409.113
scf_8254428:50848-51828	TTHERM_00535320	Note="transmembrane_protein_putative"	981	1999	8922	1751.31	6021.78	267.785	920.762	3.43844	1898	3313	1861.33	3313	284.607	506.575	1.77991	2.60917	713.668
scf_8254600:767890-768288	TTHERM_000284109	Note="Tim10/DDP_family_zinc_finger_protein"	399	37	37	32.4155	24.9726	12.1863	9.38821	0.770391	14	61	13.7295	61	5.16147	22.9323	4.44299	2.60669	16.1603
scf_8254028:17742-18459	TTHERM_000670107	Note="poxvirus_A32_protein"	718	32	63	28.0351	42.521	5.85691	8.88322	1.51671	8	29	7.84543	29	1.63902	6.0585	3.69642	2.60656	7.47086
scf_8254359:98887-99090	TTHERM_00837800	Note="transmembrane_protein_putative"	204	151	630	132.29	425.21	97.2724	312.654	3.21422	187	366	183.387	366	134.843	269.118	1.99578	2.605	290.886
scf_8254565:348580-349596	TTHERM_00471510	Note="SNF7_family_protein"	1017	207	953	181.352	643.214	26.748	94.8694	3.54678	166	270	162.793	270	24.0107	39.823	1.65855	2.60266	67.3462
scf_8254435:119961-121029	TTHERM_00655560	Note="GND1_NAD-binding_domain_of_6-phosphogluconate_dehydrogenase_family_protein"	1069	712	3340	623.78	2254.29	87.5276	316.317	3.61392	762	1189	747.277	1189	104.856	166.838	1.59111	2.60251	241.578
scf_8254803:2185949-2186817	TTHERM_00024380	Note="glycosyl_hydrolase_family_25_protein"	869	623	2747	545.807	1854.05	94.213	320.032	3.39689	598	1060	586.446	1060	101.228	182.969	1.8075	2.6022	251.5
scf_8254652:358552-363054	TTHERM_00379000	Note="EPC1_hypothetical_protein"	4503	6081	27123	5327.54	18306.3	177.466	609.803	3.43617	5856	10136	5742.85	10136	191.301	337.642	1.76498	2.60057	473.723
scf_8254545:852418-853470	TTHERM_00151670	Note="zinc-binding_dehydrogenase_family_oxidoreductase"	1053	1520	7078	1331.67	4777.2	189.696	680.513	3.58739	1573	2484	1542.61	2484	219.745	353.846	1.61026	2.59882	517.179
scf_8254594:525540-526293	TTHERM_000289579	Note="hypothetical_protein"	754	20	113	17.5219	76.2678	3.48579	15.1726	4.35271	23	19	22.5556	19	4.48719	3.77984	0.842362	2.59754	9.47624
scf_8254479:174470-176256	TTHERM_00622990	Note="calmodulin-domain_kinase"	1787	595	2500	521.277	1687.34	43.7557	141.635	3.23694	525	1008	514.856	1008	43.2168	84.6111	1.95783	2.59738	113.123
scf_8254284:32015-32716	TTHERM_000762881	Note="transmembrane_protein_putative"	702	71	308	62.2028	207.88	13.2912	44.4189	3.34198	71	129	69.6282	129	14.8778	27.5641	1.8527	2.59734	35.9915
scf_8254659:1150095-1152386	TTHERM_00051730	Note="RNA_recognition_motif_protein"	2292	2681	11689	2348.81	7889.33	153.718	516.318	3.35886	2609	4679	2558.59	4679	167.447	306.217	1.82874	2.5938	411.267
scf_8254752:34186-35208	TTHERM_000577279	Note="transmembrane_protein_putative"	1023	19	88	16.6458	59.3944	2.44073	8.70886	3.56813	29	46	28.4397	46	4.17004	6.74487	1.61746	2.59279	7.72686
scf_8254582:643078-645028	TTHERM_00136220	Note="transmembrane_protein_putative"	1951	979	4372	857.697	2950.82	65.9429	226.87	3.4404	891	1524	873.785	1524	67.1798	117.171	1.74414	2.59227	172.02
scf_8254664:182084-183640	TTHERM_00522320	Note="hypothetical_protein"	1557	653	3011	572.09	2032.23	55.1147	195.784	3.5523	620	991	608.021	991	58.5762	95.4721	1.62988	2.59109	145.628
scf_8254527:292594-294122	TTHERM_00486480	Note="ENO1_carboxy-terminal_TIM_barrel_domain_enolase"	1529	1318	5952	1154.69	4017.22	113.279	394.103	3.47904	1224	2043	1200.35	2043	117.758	200.425	1.702	2.59052	297.264
scf_8254470:799763-800592	TTHERM_00433490	Note="hypothetical_protein"	830	354	1616	310.138	1090.7	56.049	197.114	3.51682	399	651	391.291	651	70.7152	117.651	1.66372	2.59027	157.382
scf_8254359:56675-59794	TTHERM_00836690	Note="M16_family_peptidase_putative"	3120	3555	14892	3114.52	10051.2	149.736	483.229	3.22719	3352	6414	3287.24	6414	158.04	308.365	1.95118	2.58919	395.797
scf_8254459:109883-112143	TTHERM_00529790	Note="CIT1_citrate_synthase_I"	2261	2104	9490	1843.3	6405.15	122.289	424.932	3.47482	2087	3476	2046.68	3476	135.781	230.606	1.69836	2.58659	327.769
scf_8254527:53487-54517	TTHERM_000485879	Note="transmembrane_protein_putative"	1031	24	110	21.0263	74.243	3.05911	10.8016	3.53096	41	66	40.2078	66	5.84983	9.60233	1.64147	2.58622	10.202
scf_8253978:3346-4360	TTHERM_01165210	Note="hypothetical_protein"	1015	470	1893	411.765	1277.65	60.8519	188.816	3.10287	484	979	474.649	979	70.1451	144.68	2.06258	2.58273	166.748
scf_8254811:1073524-1075647	TTHERM_00058610	Note="cytosol_aminopeptidase"	2124	2240	9513	1962.45	6420.67	138.591	453.437	3.27176	2161	4004	2119.25	4004	149.664	282.768	1.88935	2.58055	368.103
scf_8254605:180565-181047	TTHERM_000621179	Note="hypothetical_protein"	483	28	64	24.5307	43.1959	7.61822	13.4149	1.76089	9	30	8.82611	30	2.74103	9.31677	3.39901	2.57995	11.3658
scf_8254659:902051-906859	TTHERM_00049030	Note="Na,H/K_antiporter_P-type_ATPase_alpha_subunit_family_protein"	4809	4395	18803	3850.44	12690.8	120.101	395.846	3.29594	3959	7224	3882.51	7224	121.101	225.328	1.86065	2.5783	310.587
scf_8254719:381592-383196	TTHERM_00392840	Note="STOP_protein"	1605	382	1395	334.668	941.536	31.2774	87.994	2.81334	306	703	300.088	703	28.0456	65.7009	2.34265	2.57799	76.8475
scf_8254605:84042-85035	TTHERM_00620890	Note="hypothetical_protein"	994	291	1333	254.944	899.69	38.4724	135.768	3.52898	241	384	236.344	384	35.6655	57.9477	1.62475	2.57686	96.8579
scf_8254584:359915-360337	TTHERM_00626980	Note="transmembrane_protein_putative"	423	326	1250	285.607	843.671	101.279	299.174	2.95396	264	569	258.899	569	91.8082	201.773	2.19777	2.57586	250.474
scf_8254558:12988-13350	TTHERM_001359457	Note="hypothetical_protein"	363	17	81	14.8936	54.6699	6.15439	22.5908	3.67069	20	29	19.6136	29	8.10478	11.9835	1.47857	2.57463	17.2872
scf_8254672:50102-54067	TTHERM_00829420	Note="hypothetical_protein"	3966	1394	5468	1221.28	3690.55	46.1905	139.582	3.02188	1183	2467	1160.14	2467	43.8783	93.3056	2.12646	2.57417	116.444
scf_8254551:620261-620708	TTHERM_000310659	Note="hypothetical_protein"	448	16	73	14.0175	49.2704	4.69337	16.4968	3.51491	15	24	14.7102	24	4.92528	8.03571	1.63152	2.57322	12.2662
scf_8254654:26846-28108	TTHERM_00503820	Note="transmembrane_protein_putative"	1263	1494	6148	1308.89	4149.51	155.45	492.816	3.17026	1550	2998	1520.05	2998	180.529	356.057	1.9723	2.57128	424.436
scf_8254751:130504-134350	TTHERM_00942940	Note="carrier_protein"	3847	2920	12069	2558.2	8145.81	99.7478	317.617	3.1842	2727	5209	2674.31	5209	104.275	203.106	1.94779	2.56599	260.361
scf_8254564:786946-787239	TTHERM_000220969	Note="transmembrane_protein_putative"	294	7	25	6.13267	16.8734	3.12891	8.60888	2.7514	3	7	2.94204	7	1.50104	3.57143	2.3793	2.56535	6.09016
scf_8254373:72900-73964	TTHERM_00237500	Note="MDH2_cytoplasmic_and_cytosolic_malate_dehydrogenase_family_protein"	1065	938	3956	821.777	2670.05	115.743	376.063	3.24911	973	1789	954.2	1789	134.394	251.972	1.87487	2.56199	314.018
scf_8254719:639150-641618	TTHERM_000784679	Note="high_mobility_group_(HMG)_box_protein"	2469	753	2721	659.7	1836.5	40.079	111.574	2.78384	624	1428	611.944	1428	37.1776	86.7558	2.33355	2.5587	99.1647
scf_8254716:670608-672716	TTHERM_00102830	Note="CMT2_mRNA_capping_enzyme_large_subunit_family_protein"	2109	1955	8168	1712.77	5512.88	121.818	392.097	3.2187	1979	3670	1940.76	3670	138.034	261.024	1.89101	2.55485	326.56
scf_8254486:255092-257170	TTHERM_00558300	Note="cystathionine_beta-synthase"	2079	1364	5844	1194.99	3944.33	86.2189	284.584	3.30071	1387	2459	1360.2	2459	98.1386	177.417	1.80782	2.55427	231
scf_8254305:5161-7563	TTHERM_01528510	Note="hypothetical_protein"	2403	1510	6415	1322.9	4329.72	82.5783	270.269	3.27289	1365	2450	1338.63	2450	83.5597	152.934	1.83023	2.55156	211.602
scf_8254565:130736-132211	TTHERM_00470810	Note="RAB7_small_guanosine_triphosphatase_family_(GTPase)-like_Ras_family_protein"	1476	517	2378	452.941	1605	46.0306	163.11	3.5435	483	738	473.668	738	48.137	75	1.55805	2.55078	119.055
scf_8254659:90304-91062	TTHERM_00045000	Note="transmembrane_protein_putative"	759	242	1105	212.015	745.805	41.9002	147.392	3.5177	213	330	208.885	330	41.2815	65.2174	1.57982	2.54876	106.305
scf_8254747:249400-250681	TTHERM_00142330	Note="RAD51_DNA_repair_RAD51-like_protein"	1282	854	3662	748.185	2471.62	87.5412	289.191	3.30348	832	1463	815.925	1463	95.467	171.178	1.79306	2.54827	230.184
scf_8254803:1931318-1932142	TTHERM_00019660	Note="methyltransferase_domain_protein"	825	385	1581	337.297	1067.07	61.3267	194.014	3.16361	310	585	304.01	585	55.2746	106.364	1.92428	2.54394	150.189
scf_8254788:522519-523863	TTHERM_00263440	Note="Tat-interacting_protein_TIP30_putative"	1345	287	1063	251.439	717.457	28.0416	80.0138	2.8534	261	571	255.957	571	28.5454	63.6803	2.23084	2.54212	71.8471
scf_8254667:1325015-1328319	TTHERM_00035700	Note="transmembrane_protein_putative"	3305	1140	4803	998.749	3241.72	45.329	147.128	3.24578	959	1729	940.471	1729	42.684	78.472	1.83844	2.54211	112.8
scf_8254393:16958-17383	TTHERM_001289061	Note="transmembrane_protein_putative"	426	37	110	32.4155	74.243	11.4139	26.1419	2.29035	23	63	22.5556	63	7.94212	22.1831	2.7931	2.54172	24.1625
scf_8254095:57385-59340	TTHERM_001113119	Note="DHHC_zinc_finger_protein"	1956	669	2918	586.108	1969.46	44.9469	151.033	3.36024	628	1060	615.866	1060	47.229	81.2883	1.72115	2.5407	116.16
scf_8254565:359580-360496	TTHERM_00471540	Note="hypothetical_protein"	917	214	821	187.484	554.123	30.6681	90.6417	2.95557	166	346	162.793	346	26.6291	56.5976	2.1254	2.54049	73.6196
scf_8254688:212876-215345	TTHERM_00295700	Note="FSF1_S-(hydroxymethyl)glutathione_dehydrogenase/class_III_alcohol_dehydrogenase"	2470	2313	10180	2026.41	6870.85	123.061	417.258	3.39066	2256	3733	2212.41	3733	134.357	226.7	1.6873	2.53898	321.979
scf_8254650:824836-826368	TTHERM_00079050	Note="hypothetical_protein"	1533	1889	8444	1654.94	5699.16	161.932	557.648	3.44372	1828	2928	1792.68	2928	175.409	286.497	1.63331	2.53851	422.073
scf_8254716:414257-416154	TTHERM_00101290	Note="cytochrome_P450_family_monooxygenase"	1898	1598	6887	1400	4648.29	110.643	367.357	3.3202	1623	2796	1591.64	2796	125.788	220.969	1.75668	2.53844	294.163
scf_8254646:133901-134887	TTHERM_00819530	Note="gamma-glutamyl_hydrolase"	987	566	2450	495.87	1653.59	75.3602	251.306	3.33473	484	826	474.649	826	72.135	125.532	1.74024	2.53748	188.419
scf_8254545:673561-675979	TTHERM_00151210	Note="RRM3_splicing_factor_u2af_large_subunit"	2419	634	2778	555.444	1874.97	34.4426	116.265	3.37563	591	984	579.581	984	35.9393	61.0169	1.69778	2.5367	88.6412
scf_8254664:353027-354718	TTHERM_00522710	Note="pseudouridine_synthase_Rlu_family_protein"	1692	488	1911	427.535	1289.8	37.902	114.344	3.01684	397	800	389.329	800	34.515	70.922	2.05481	2.53583	92.6331
scf_8254378:206250-207125	TTHERM_00616270	Note="UbiE/COQ5_family_methyltransferase"	876	655	3076	573.842	2076.1	98.2607	355.497	3.6179	695	988	681.572	988	116.707	169.178	1.44959	2.53375	262.338
scf_8254470:631582-633777	TTHERM_00434070	Note="RPS9_ribosomal_protein_S9_component_of_cytosolic_80S_ribosome_and_40S_small_subunit"	2196	871	3851	763.079	2599.18	52.1229	177.54	3.40617	789	1284	773.756	1284	52.8522	87.7049	1.65944	2.53281	132.622
scf_8254803:674640-674993	TTHERM_00006470	Note="cell_surface_immobilization_antigen_SerH6_putative"	354	379	1535	332.04	1036.03	140.695	438.995	3.12019	405	772	397.175	772	168.294	327.119	1.94373	2.53196	383.057
scf_8254720:40884-41147	TTHERM_01321630	Note="adenosine/AMP_deaminase_family_protein"	264	219	1154	191.865	778.877	109.014	442.544	4.05951	202	198	198.097	198	112.555	112.5	0.99951	2.52951	277.522
scf_8254555:494573-495282	TTHERM_00411860	Note="hypothetical_protein"	710	209	953	183.104	643.214	38.6839	135.89	3.51284	196	297	192.213	297	40.6084	62.7465	1.54516	2.529	99.3184
scf_8254072:7364-9779	TTHERM_01345770	Note="hypothetical_protein"	2416	1807	7521	1583.1	5076.2	98.2888	315.161	3.20648	1715	3110	1681.86	3110	104.42	193.088	1.84914	2.52781	254.124
scf_8254652:298810-301183	TTHERM_00378910	Note="Myb-like_DNA-binding_domain_protein"	2374	490	2024	429.287	1366.07	27.1243	86.3145	3.18219	456	836	447.19	836	28.2554	52.8222	1.86945	2.52582	69.5684
scf_8254634:99768-100891	TTHERM_00979900	Note="hypothetical_protein"	1124	636	2682	557.197	1810.18	74.359	241.572	3.24873	561	983	550.161	983	73.42	131.183	1.78675	2.51774	186.378
scf_8253964:95078-97084	TTHERM_01107480	Note="class_I/II_aminotransferase"	2007	1638	6840	1435.04	4616.57	107.253	345.035	3.21702	1575	2805	1544.57	2805	115.439	209.641	1.81604	2.51653	277.338
scf_8254716:140877-141570	TTHERM_000096739	Note="transmembrane_protein_putative"	694	35	199	30.6633	134.312	6.62752	29.03	4.38023	25	16	24.517	16	5.29906	3.45821	0.652609	2.51642	16.2441
scf_8254444:369338-369949	TTHERM_00585440	Note="hypothetical_protein"	612	138	630	120.901	425.21	29.6326	104.218	3.517	142	211	139.256	211	34.1315	51.7157	1.51519	2.5161	77.9669
scf_8253815:117262-119942	TTHERM_00497090	Note="cation_diffusion_facilitator_family_transporter"	2681	1644	6440	1440.3	4346.59	80.5838	243.189	3.01784	1569	3099	1538.68	3099	86.0883	173.387	2.01406	2.51595	208.288
scf_8254653:275601-276374	TTHERM_00643540	Note="methyltransferase_small_domain_protein"	774	373	1543	326.784	1041.43	63.3302	201.827	3.1869	352	636	345.199	636	66.899	123.256	1.84242	2.51466	162.541
scf_8254199:2935-4164	TTHERM_01049350	Note="hypothetical_protein"	1230	536	2203	469.587	1486.88	57.2667	181.327	3.16637	484	880	474.649	880	57.884	107.317	1.854	2.51019	144.322
scf_8254574:11878-12363	TTHERM_001196975	Note="transmembrane_protein_putative"	486	32	101	28.0351	68.1686	8.65279	21.0397	2.43155	26	66	25.4976	66	7.86964	20.3704	2.58847	2.51001	20.705
scf_8254484:624-1111	TTHERM_01115210	Note="von_willebrand_factor_type_A_domain_protein"	488	194	855	169.963	577.071	52.2426	177.378	3.39528	213	339	208.885	339	64.2063	104.201	1.62291	2.50909	140.79
scf_8254671:351709-352206	TTHERM_000426079	Note="hypothetical_protein"	498	668	2850	585.232	1923.57	176.275	579.388	3.28685	594	1008	582.523	1008	175.459	303.614	1.7304	2.50863	441.501
scf_8254582:517851-519078	TTHERM_00137570	Note="diacylglycerol_acyltransferase"	1228	272	1214	238.298	819.373	29.1081	100.086	3.43844	236	365	231.44	365	28.2704	44.5847	1.57708	2.50776	72.3355
scf_8254671:198202-199656	TTHERM_00424610	Note="hypothetical_protein"	1455	676	2711	592.24	1829.75	61.0557	188.634	3.08954	673	1271	659.997	1271	68.0409	131.031	1.92577	2.50766	159.833
scf_8254786:1838-6330	TTHERM_00550700	Note="importin_protein"	4493	3796	16778	3325.66	11324.1	111.028	378.058	3.40507	3826	6031	3752.08	6031	125.264	201.347	1.60738	2.50622	289.702
scf_8254565:65389-65679	TTHERM_000470563	Note="EF-hand_protein"	291	277	1130	242.678	762.678	125.092	393.133	3.14275	210	384	205.943	384	106.156	197.938	1.8646	2.50368	295.536
scf_8254652:493163-494038	TTHERM_00382310	Note="protein_phosphatase_2C_containing_protein"	876	594	2472	520.401	1668.44	89.1097	285.692	3.20607	603	1065	591.349	1065	101.258	182.363	1.80097	2.50352	234.028
scf_8254580:307890-308315	TTHERM_00590360	Note="transmembrane_protein_putative"	426	404	1670	353.943	1127.14	124.628	396.882	3.18454	399	712	391.291	712	137.778	250.704	1.81962	2.50208	323.793
scf_8254495:198005-198193	TTHERM_00564420	Note="hypothetical_protein"	189	114	507	99.8749	342.193	79.2658	271.582	3.42621	106	164	103.952	164	82.5015	130.159	1.57765	2.50193	200.87
scf_8254379:649461-651958	TTHERM_00301770	Note="hypothetical_protein"	2498	801	3112	701.752	2100.4	42.1389	126.125	2.99308	655	1290	642.345	1290	38.5715	77.462	2.00827	2.50067	101.794
scf_8254572:92333-92734	TTHERM_00891220	Note="immobilization_antigen"	402	342	1236	299.625	834.221	111.8	311.277	2.78422	351	763	344.218	763	128.44	284.701	2.21662	2.50042	297.989
scf_8254665:385071-385793	TTHERM_000227089	Note="hypothetical_protein"	723	474	1935	415.269	1306	86.1554	270.955	3.14495	525	954	514.856	954	106.817	197.925	1.85294	2.49895	234.44
scf_8254757:103023-105552	TTHERM_01005220	Note="glucosamine-fructose-6-phosphate_aminotransferase_[isomerizing]_protein_putative"	2530	2239	9081	1961.58	6129.1	116.299	363.385	3.12458	2200	4041	2157.49	4041	127.915	239.585	1.87301	2.49879	301.485
scf_8254638:543647-544552	TTHERM_00190740	Note="transmembrane_protein_putative"	906	348	1494	304.881	1008.36	50.477	166.946	3.30737	340	563	333.431	563	55.2038	93.2119	1.68851	2.49794	130.079
scf_8254650:184708-187797	TTHERM_00075550	Note="Serine/Threonine_kinase_domain_protein"	3090	971	4056	850.689	2737.54	41.2956	132.89	3.21803	886	1543	868.881	1543	42.1787	74.9029	1.77585	2.49694	103.897
scf_8254659:1415270-1418538	TTHERM_00052360	Note="Myb-like_DNA-binding_domain_protein"	3269	1176	5549	1030.29	3745.22	47.2754	171.852	3.63512	1183	1576	1160.14	1576	53.2338	72.3157	1.35845	2.49679	122.084
scf_8254663:37645-38370	TTHERM_00854280	Note="TPT1_RNA_2-prime-phosphotransferase_Tpt1/KptA_family_protein"	726	262	981	229.537	662.113	47.425	136.8	2.88456	251	519	246.15	519	50.8575	107.231	2.10847	2.49651	122.016
scf_8254187:19510-20986	TTHERM_00697520	Note="dual_specificity_protein_phosphatase"	1477	907	3662	794.619	2471.62	80.6992	251.011	3.11045	881	1626	863.978	1626	87.7432	165.132	1.88199	2.49622	208.071
scf_8254362:160564-162953	TTHERM_00723390	Note="NAD-dependent_isocitrate_dehydrogenase"	2390	1420	5723	1244.06	3862.66	78.0788	242.426	3.10489	1349	2496	1322.94	2496	83.0294	156.653	1.88671	2.4958	199.54
scf_8254483:74123-74855	TTHERM_00821930	Note="antioxidant_AhpC/TSA_family_protein"	733	383	1633	335.545	1102.17	68.6653	225.547	3.28472	340	568	333.431	568	68.2328	116.235	1.7035	2.49411	170.891
scf_8253811:292099-293025	TTHERM_00526870	Note="hypothetical_protein"	927	1010	4357	884.856	2940.7	143.181	475.841	3.32336	961	1569	942.432	1569	152.497	253.883	1.66484	2.4941	364.862
scf_8254731:15240-15450	TTHERM_000592702	Note="hypothetical_protein"	211	15	22	13.1414	14.8486	9.34225	10.5559	1.12991	9	34	8.82611	34	6.27448	24.1706	3.85221	2.49106	17.3632
scf_8254667:1415420-1415581	TTHERM_000036939	Note="hypothetical_protein"	162	227	926	198.874	624.991	184.142	578.696	3.14265	224	404	219.672	404	203.4	374.074	1.83911	2.49088	476.385
scf_8254548:366677-369472	TTHERM_00316900	Note="Myb-like_DNA-binding_domain_protein"	2796	1616	6740	1415.77	4549.07	75.9533	244.049	3.21314	1500	2601	1471.02	2601	78.9173	139.539	1.76816	2.49065	191.794
scf_8253984:54464-54820	TTHERM_00865250	Note="PPI8_peptidyl-prolyl_cis-trans_isomerase"	357	268	1181	234.794	797.1	98.6528	334.916	3.3949	245	381	240.266	381	100.952	160.084	1.58574	2.49032	247.5
scf_8254799:97408-98568	TTHERM_00812730	Note="acyltransferase"	1161	943	3940	826.158	2659.25	106.739	343.572	3.21881	949	1639	930.664	1639	120.241	211.757	1.76111	2.48996	277.665
scf_8254486:141255-142449	TTHERM_00558010	Note="CTH79_papain_family_cysteine_protease"	1195	945	3846	827.91	2595.81	103.922	325.833	3.13537	915	1655	897.321	1655	112.634	207.741	1.84438	2.48987	266.787
scf_8254811:1293505-1295309	TTHERM_00056060	Note="histidine_acid_phosphatase_family_protein"	1805	521	2084	456.446	1406.57	37.9318	116.889	3.08157	500	930	490.339	930	40.7484	77.2853	1.89665	2.48911	97.0873
scf_8254610:419834-420031	TTHERM_000338558	Note="hypothetical_protein"	198	227	1041	198.874	702.609	150.662	532.279	3.53294	271	384	265.764	384	201.336	290.909	1.44489	2.48892	411.594
scf_8254475:377179-379689	TTHERM_00420680	Note="ERS5_glutamyl-tRNA_synthetase_protein"	2511	937	3457	820.901	2333.26	49.0383	139.382	2.84231	840	1759	823.77	1759	49.2097	105.078	2.1353	2.48881	122.23
scf_8254288:46542-47926	TTHERM_01287980	Note="phosphonopyruvate_decarboxylase"	1385	1589	6471	1392.12	4367.51	150.771	473.016	3.13732	1796	3241	1761.3	3241	190.754	351.011	1.84012	2.48872	412.013
scf_8254527:491738-492400	TTHERM_00487100	Note="alpha/beta_superfamily_hydrolase"	663	207	919	181.352	620.267	41.0298	140.332	3.42024	156	238	152.986	238	34.6122	53.8462	1.5557	2.48797	97.089
scf_8254582:1000833-1003724	TTHERM_00131290	Note="MFS_transporter"	2892	1352	5268	1184.48	3555.57	61.4357	184.417	3.00179	1226	2371	1202.31	2371	62.3606	122.977	1.97203	2.48691	153.697
scf_8254686:215241-216824	TTHERM_00449130	Note="sperm-tail_PG-rich_repeat_protein"	1584	339	1334	296.996	900.365	28.1247	85.2619	3.03157	314	597	307.933	597	29.1603	56.5341	1.93873	2.48515	70.898
scf_8254377:51534-51922	TTHERM_00715740	Note="hypothetical_protein"	389	163	779	142.804	525.775	55.0656	202.741	3.68181	147	185	144.16	185	55.5886	71.3368	1.2833	2.48255	137.039
scf_8254752:291559-293913	TTHERM_00575520	Note="MPK4_Serine/Threonine_kinase_domain_protein"	2355	1583	6380	1386.86	4306.09	88.335	274.274	3.10493	1447	2639	1419.04	2639	90.3848	168.089	1.85971	2.48232	221.181
scf_8254543:114412-117288	TTHERM_00899390	Note="hypothetical_protein"	2877	267	1168	233.917	788.326	12.1959	41.1014	3.3701	241	376	236.344	376	12.3224	19.6038	1.5909	2.4805	30.3526
scf_8254391:267613-271031	TTHERM_00703950	Note="hypothetical_protein"	3419	1898	7075	1662.83	4775.18	72.9524	209.499	2.87172	1806	3700	1771.11	3700	77.7028	162.328	2.08909	2.4804	185.913
scf_8254716:725853-726677	TTHERM_00104960	Note="transmembrane_protein_putative"	825	338	1622	296.12	1094.75	53.84	199.045	3.69697	326	403	319.701	403	58.1275	73.2727	1.26055	2.47876	136.159
scf_8254475:306263-307789	TTHERM_00420460	Note="transmembrane_protein_putative"	1527	1531	6376	1341.3	4303.39	131.759	422.73	3.20837	1603	2749	1572.03	2749	154.423	270.039	1.7487	2.47853	346.385
scf_8254564:15522-16584	TTHERM_00215890	Note="hypothetical_protein"	1063	33	62	28.9111	41.8461	4.07965	5.9049	1.4474	25	86	24.517	86	3.45959	12.1355	3.50777	2.47759	9.02018
scf_8254653:104068-104889	TTHERM_00641119	Note="RIB43A_protein"	822	315	1163	275.97	784.951	50.3595	143.239	2.84433	258	534	253.015	534	46.1706	97.4453	2.11055	2.47744	120.342
scf_8254697:32221-33171	TTHERM_00094240	Note="short-chain_dehydrogenase/reductase_SDR"	951	351	1452	307.509	980.008	48.5031	154.575	3.18692	321	556	314.798	556	49.6527	87.6972	1.76621	2.47657	121.136
scf_8254610:331972-333015	TTHERM_00338200	Note="aldo/keto_reductase_family_oxidoreductase"	1044	819	3938	717.522	2657.9	103.092	381.882	3.70428	883	1079	865.939	1079	124.417	155.029	1.24605	2.47516	268.455
scf_8254470:95871-102055	TTHERM_00630580	Note="ABC_transporter_C_family_protein"	6185	2172	9038	1902.88	6100.08	46.1491	147.94	3.20571	2060	3504	2020.2	3504	48.9943	84.9798	1.73448	2.4701	116.46
scf_8254590:289849-290874	TTHERM_00252270	Note="transmembrane_protein_putative"	1026	234	896	205.006	604.743	29.9717	88.4127	2.94988	216	421	211.827	421	30.9688	61.5497	1.98747	2.46867	74.9812
scf_8254659:518041-519024	TTHERM_00046970	Note="CS_domain_protein"	984	383	1647	335.545	1111.62	51.1501	169.454	3.31288	425	677	416.788	677	63.5348	103.201	1.62433	2.4686	136.328
scf_8254582:664794-667602	TTHERM_00136180	Note="MFS_transporter"	2809	941	4109	824.406	2773.31	44.0231	148.094	3.36402	994	1530	974.795	1530	52.0538	81.7017	1.56956	2.46679	114.898
scf_8254371:524577-525176	TTHERM_00469370	Note="hypothetical_protein"	600	20	71	17.5219	47.9205	4.38048	11.9801	2.73489	13	28	12.7488	28	3.18721	7	2.19628	2.46559	9.49006
scf_8254496:125050-127020	TTHERM_00859200	Note="hypothetical_protein"	1971	745	2876	652.691	1941.12	49.6721	147.726	2.97402	718	1378	704.127	1378	53.5866	104.871	1.95703	2.46553	126.298
scf_8254638:142581-143101	TTHERM_00188680	Note="hypothetical_protein"	521	23	92	20.1502	62.0942	5.8014	17.8774	3.08157	16	29	15.6909	29	4.51752	8.34933	1.84821	2.46489	13.1134
scf_8254803:1820614-1821323	TTHERM_000016369	Note="hypothetical_protein"	710	53	173	46.4331	116.764	9.8098	24.6685	2.51467	49	116	48.0533	116	10.1521	24.507	2.41399	2.46433	24.5877
scf_8254577:344404-348639	TTHERM_00660130	Note="MPK3_sporangia_induced_MAP_kinase"	4236	1295	5590	1134.54	3772.89	40.1751	133.601	3.32547	1218	1913	1194.47	1913	42.297	67.7408	1.60155	2.46351	100.671
scf_8254636:102291-104369	TTHERM_00488340	Note="RPL29_60S_ribosomal_protein_L18"	2079	1300	5491	1138.92	3706.08	82.1735	267.394	3.25402	1248	2047	1223.89	2047	88.3035	147.691	1.67254	2.46328	207.542
scf_8254659:380388-382684	TTHERM_00046620	Note="hypothetical_protein"	2297	1544	6151	1352.69	4151.53	88.3342	271.106	3.06909	1270	2306	1245.46	2306	81.3319	150.588	1.85152	2.46031	210.847
scf_8254369:41717-44426	TTHERM_00992780	Note="hypothetical_protein"	2710	1032	4288	904.13	2894.13	50.0441	160.192	3.20101	931	1568	913.012	1568	50.5357	86.7897	1.71739	2.4592	123.491
scf_8254697:1802254-1802865	TTHERM_000357079	Note="transmembrane_protein_putative"	612	591	2446	517.772	1650.89	126.905	404.631	3.18846	504	855	494.262	855	121.143	209.559	1.72985	2.45915	307.095
scf_8254728:144919-146406	TTHERM_000835379	Note="cyclic_nucleotide-binding_domain_protein"	1488	20	55	17.5219	37.1215	1.76632	3.74209	2.11858	15	41	14.7102	41	1.48288	4.13306	2.78719	2.45288	3.93758
scf_8254659:1434181-1437061	TTHERM_00052420	Note="asparagine_synthetase"	2881	2055	8439	1800.38	5695.79	93.737	296.553	3.16367	2131	3636	2089.83	3636	108.807	189.309	1.73986	2.45176	242.931
scf_8254731:214067-216561	TTHERM_00594300	Note="transmembrane_protein_putative"	2495	2171	8668	1902	5850.35	114.349	351.724	3.07589	2050	3672	2010.39	3672	120.865	220.762	1.82651	2.4512	286.243
scf_8254600:627696-629027	TTHERM_00283770	Note="transmembrane_protein_putative"	1332	376	1634	329.412	1102.85	37.0959	124.194	3.34792	370	564	362.851	564	40.8616	63.5135	1.55436	2.45114	93.8539
scf_8254555:254381-255504	TTHERM_00410270	Note="MaoC-like_domain_protein"	1124	973	3891	852.441	2626.18	113.76	350.469	3.08077	927	1655	909.089	1655	121.32	220.863	1.8205	2.45064	285.666
scf_8254686:66911-67912	TTHERM_00448660	Note="kinase_domain_protein"	1002	936	3880	820.025	2618.75	122.758	392.029	3.1935	920	1540	902.224	1540	135.064	230.539	1.70689	2.4502	311.284
scf_8254752:1145877-1148003	TTHERM_00120980	Note="metallo-beta-lactamase_family_protein"	2127	1686	6246	1477.1	4215.65	104.168	297.296	2.85401	1598	3204	1567.12	3204	110.517	225.952	2.04451	2.44926	261.624
scf_8254608:118793-118957	TTHERM_01010030	Note="hypothetical_protein"	165	10	15	8.76095	10.124	7.9645	9.20368	1.15559	6	22	5.88407	22	5.34916	20	3.73891	2.44725	14.6018
scf_8254010:363718-364059	TTHERM_00328480	Note="hypothetical_protein"	342	20	18	17.5219	12.1489	7.68505	5.32845	0.693352	17	70	16.6715	70	7.31208	30.7018	4.19877	2.44606	18.0151
scf_8253886:15210-17357	TTHERM_01000190	Note="acyl-CoA_synthetase_(AMP-forming)/AMP-acid_ligase_II"	2148	742	2883	650.063	1945.84	45.3954	135.883	2.99331	672	1249	659.016	1249	46.0207	87.2207	1.89525	2.44428	111.552
scf_8254377:245390-247749	TTHERM_00716240	Note="RPL2_60S_ribosomal_protein_L2/L8"	2360	2418	10204	2118.4	6887.05	134.644	437.736	3.25106	2370	3805	2324.21	3805	147.725	241.843	1.63712	2.44409	339.79
scf_8254752:1266501-1267808	TTHERM_00122260	Note="hypothetical_protein"	1308	955	4187	836.671	2825.96	95.9485	324.078	3.37762	963	1423	944.394	1423	108.302	163.188	1.50679	2.4422	243.633
scf_8254460:34200-35590	TTHERM_000353449	Note="peptidase_family_M1_containing_protein"	1391	373	1411	326.784	952.335	35.2391	102.696	2.91427	303	585	297.146	585	32.043	63.0841	1.96873	2.4415	82.8901
scf_8254617:515446-516489	TTHERM_00194580	Note="lipase_family_protein"	1044	749	3191	656.195	2153.72	94.281	309.443	3.28214	673	1056	659.997	1056	94.8271	151.724	1.60001	2.44107	230.583
scf_8254610:393660-394945	TTHERM_00338440	Note="anhydro-N-acetylmuramic_acid_kinase"	1286	373	1298	326.784	876.067	38.1163	102.185	2.68088	290	626	284.397	626	33.1723	73.0171	2.20115	2.44101	87.6011
scf_8254682:1997-2422	TTHERM_000926899	Note="hypothetical_protein"	426	6	21	5.25657	14.1737	1.85091	4.99073	2.69637	7	15	6.86475	15	2.41717	5.28169	2.18508	2.44072	5.13621
scf_8254644:356642-357649	TTHERM_00649500	Note="oxidoreductase_(short-chain_dehydrogenase_family)"	1008	726	2962	636.045	1999.16	94.6496	297.494	3.14311	656	1117	643.325	1117	95.7329	166.22	1.73629	2.4397	231.857
scf_8254671:249599-249862	TTHERM_00424750	Note="hypothetical_protein"	264	8	3	7.00876	2.02481	3.98225	1.15046	0.288897	2	9	1.96136	9	1.11441	5.11364	4.58866	2.43878	3.13205
scf_8254665:54420-55208	TTHERM_00222310	Note="transmembrane_protein_putative"	789	534	2132	467.835	1438.96	88.942	273.567	3.0758	481	849	471.706	849	89.678	161.407	1.79985	2.43782	217.487
scf_8254106:18155-19459	TTHERM_01093510	Note="Scd6-like-Sm_domain_protein"	1305	419	1662	367.084	1121.74	42.1936	128.936	3.05582	379	676	371.677	676	42.7215	77.7011	1.81878	2.4373	103.319
scf_8254764:147177-150419	TTHERM_00633160	Note="tristetraproline_zinc_finger_protein"	3243	1068	4001	935.67	2700.42	43.278	124.904	2.88608	950	1848	931.645	1848	43.0918	85.4764	1.98359	2.43484	105.19
scf_8254803:2197333-2198305	TTHERM_00024420	Note="glycosyl_hydrolase_family_25_protein"	973	774	3238	678.098	2185.44	104.537	336.913	3.2229	840	1355	823.77	1355	126.994	208.89	1.64488	2.43389	272.902
scf_8254609:176062-177201	TTHERM_00442170	Note="glycoside_hydrolase_family_18_protein"	1140	913	3592	799.875	2424.37	105.247	318.996	3.03094	978	1761	959.104	1761	126.198	231.711	1.83609	2.43351	275.353
scf_8254653:61050-61559	TTHERM_00640030	Note="OsmC_family_protein"	510	336	1262	294.368	851.77	86.5788	250.521	2.89355	322	623	315.779	623	92.876	183.235	1.9729	2.43323	216.878
scf_8254487:51130-51338	TTHERM_000499373	Note="hypothetical_protein"	209	56	238	49.0613	160.635	35.2115	115.288	3.27416	77	119	75.5123	119	54.1954	85.4067	1.5759	2.42503	100.347
scf_8254764:118199-119278	TTHERM_00633090	Note="hypothetical_protein"	1080	151	693	132.29	467.731	18.3737	64.9626	3.53564	149	192	146.121	192	20.2946	26.6667	1.31398	2.42481	45.8146
scf_8253880:110804-111513	TTHERM_001055719	Note="transmembrane_protein_putative"	710	25	82	21.9024	55.3448	4.62726	11.6926	2.52688	18	41	17.6522	41	3.72934	8.66197	2.32265	2.42477	10.1773
scf_8254552:195127-196263	TTHERM_00794490	Note="CHN1_class_I_chitinase"	1137	1062	4182	930.413	2822.58	122.746	372.373	3.03369	1028	1830	1008.14	1830	133	241.425	1.81523	2.42446	306.899
scf_8254798:249022-250707	TTHERM_00170420	Note="cell_surface_immobilization_antigen"	1686	1431	5809	1253.69	3920.71	111.538	348.817	3.12733	1595	2692	1564.18	2692	139.162	239.502	1.72103	2.42418	294.16
scf_8254667:492706-494389	TTHERM_00028740	Note="RPL12_ribosomal_protein_L11_amine-terminal_domain_protein"	1684	1317	4841	1153.82	3267.37	102.775	291.036	2.83179	1144	2262	1121.9	2262	99.9314	201.485	2.01623	2.42401	246.26
scf_8255706:802-1112	TTHERM_02653301	Note="Cyp-like_protein_putative"	311	27018	103331	23670.3	69741.9	11416.6	33637.6	2.94638	28133	52370	27589.4	52370	13306.8	25258.8	1.89819	2.42229	29448.2
scf_8254803:1084250-1084570	TTHERM_00011539	Note="hypothetical_protein"	321	116	439	101.627	296.297	47.4893	138.457	2.91553	110	208	107.875	208	50.4087	97.1963	1.92816	2.42185	117.826
scf_8254667:144971-145138	TTHERM_00653990	Note="hypothetical_protein"	168	184	741	161.202	500.128	143.93	446.543	3.1025	188	321	184.368	321	164.614	286.607	1.74109	2.42179	366.575
scf_8254431:900013-900453	TTHERM_00571700	Note="transmembrane_protein_putative"	441	9	49	7.88486	33.0719	2.68192	11.2489	4.19435	11	7	10.7875	7	3.66921	2.38095	0.648901	2.42163	6.81495
scf_8254665:376091-381781	TTHERM_00227070	Note="hypothetical_protein"	5691	1885	7378	1651.44	4979.68	43.5277	131.251	3.01536	1848	3308	1812.29	3308	47.7674	87.1903	1.82531	2.42033	109.221
scf_8254475:176361-177005	TTHERM_00420210	Note="cytochrome_b5-like_heme/steroid-binding_domain_protein"	645	524	2266	459.074	1529.41	106.761	355.676	3.3315	504	744	494.262	744	114.945	173.023	1.50527	2.41839	264.35
scf_8254807:136513-137979	TTHERM_00538810	Note="ubiquitin-conjugating_enzyme"	1467	230	986	201.502	665.487	20.6035	68.0457	3.30263	214	321	209.865	321	21.4586	32.8221	1.52955	2.41609	50.4339
scf_8254788:708846-709628	TTHERM_00264790	Note="ribonuclease_T2_family_protein"	783	942	3821	825.282	2578.93	158.1	494.048	3.12491	911	1522	893.398	1522	171.149	291.571	1.70361	2.41426	392.81
scf_8254551:403130-403646	TTHERM_000310009	Note="hypothetical_protein"	517	7	1	6.13267	0.674936	1.7793	0.195823	0.110056	8	37	7.84543	37	2.27624	10.735	4.71612	2.41309	5.46542
scf_8254659:1273831-1275145	TTHERM_00052020	Note="ROK_family_protein"	1315	711	2903	622.904	1959.34	71.0537	223.499	3.14549	674	1103	660.977	1103	75.3967	125.817	1.66874	2.40712	174.658
scf_8254644:126681-127541	TTHERM_00648920	Note="hypothetical_protein"	861	353	1505	309.262	1015.78	53.8783	176.965	3.28453	354	530	347.16	530	60.4809	92.3345	1.52667	2.4056	134.65
scf_8254665:31694-35826	TTHERM_00222260	Note="Serine/Threonine_kinase_domain_protein"	4133	1517	6042	1329.04	4077.97	48.2351	148.003	3.06836	1394	2379	1367.07	2379	49.6153	86.3416	1.74022	2.40429	117.172
scf_8254359:140429-144251	TTHERM_00837940	Note="hypothetical_protein"	3823	996	4144	872.591	2796.94	34.2372	109.741	3.20532	839	1315	822.789	1315	32.2831	51.5956	1.59822	2.40177	80.6684
scf_8254367:93327-94304	TTHERM_00755950	Note="CTH72_papain_family_cysteine_protease"	978	893	3387	782.353	2286.01	119.993	350.615	2.92197	862	1588	845.345	1588	129.654	243.558	1.87852	2.40024	297.087
scf_8254769:83248-84255	TTHERM_00974120	Note="hypothetical_protein"	1008	42	104	36.796	70.1934	5.4756	10.4454	1.90764	24	68	23.5363	68	3.50242	10.119	2.88916	2.3984	10.2822
scf_8254652:413963-416029	TTHERM_00382110	Note="MNP1_MYB_DNA-binding_protein/transcription_factor-like_protein_putative"	2067	531	2029	465.207	1369.45	33.7596	99.3792	2.94374	495	896	485.436	896	35.2276	65.0218	1.84576	2.39475	82.2005
scf_8253915:239870-240382	TTHERM_00689850	Note="CEN3_caltractin"	513	272	1044	238.298	704.634	69.6778	206.033	2.95694	251	451	246.15	451	71.9738	131.871	1.83221	2.39458	168.952
scf_8254475:104863-105420	TTHERM_00419960	Note="hypothetical_protein"	558	839	3497	735.044	2360.25	197.592	634.477	3.21104	761	1177	746.297	1177	200.617	316.398	1.57712	2.39408	475.437
scf_8254595:51498-52199	TTHERM_00998940	Note="hypothetical_protein"	702	786	3263	688.611	2202.32	147.139	470.581	3.1982	805	1253	789.446	1253	168.685	267.735	1.58719	2.3927	369.158
scf_8254373:262320-262655	TTHERM_00239100	Note="hypothetical_protein"	336	13	26	11.3892	17.5483	5.08448	7.83408	1.54078	11	35	10.7875	35	4.81583	15.625	3.24451	2.39264	11.7295
scf_8254370:16812-18075	TTHERM_00760220	Note="von_willebrand_factor_type_A_domain_protein"	1264	321	1196	281.227	807.224	33.3734	95.794	2.87037	315	591	308.914	591	36.6591	70.1345	1.91316	2.39176	82.9642
scf_8254495:174777-176229	TTHERM_00564370	Note="Serine/Threonine_kinase_domain_protein"	1453	379	1596	332.04	1077.2	34.2781	111.204	3.24418	369	555	361.87	555	37.3576	57.2953	1.5337	2.38894	84.2498
scf_8254403:151335-152255	TTHERM_00473300	Note="hypothetical_protein"	921	974	3901	853.317	2632.93	138.977	428.815	3.08552	812	1347	796.311	1347	129.692	219.381	1.69155	2.38854	324.098
scf_8254365:12357-14272	TTHERM_00684450	Note="PRP5_Pre-mRNA-splicing_factor_prp46"	1916	629	2599	551.064	1754.16	43.1418	137.33	3.18322	616	962	604.098	962	47.2937	75.3132	1.59246	2.38784	106.321
scf_8254594:727982-730453	TTHERM_00292170	Note="ERF1_eukaryotic_peptide_chain_release_factor_subunit_1"	2472	1218	4660	1067.08	3145.2	64.7503	190.85	2.94747	1191	2134	1167.99	2134	70.8731	129.49	1.82707	2.38727	160.17
scf_8254617:293491-296002	TTHERM_00193910	Note="NADH-ubiquinone_oxidoreductase_flavoprotein"	2512	2001	7506	1753.07	5066.07	104.682	302.512	2.88983	1982	3663	1943.71	3663	116.065	218.73	1.88454	2.38719	260.621
scf_8254487:284797-286191	TTHERM_00502170	Note="PH-GRAM-WBP2_domain_protein_putative"	1395	281	1116	246.183	753.229	26.4713	80.9924	3.05963	234	393	229.479	393	24.6751	42.2581	1.71258	2.3861	61.6252
scf_8254402:192914-194029	TTHERM_00658700	Note="YeeE/YedE_family_protein"	1116	583	2161	510.764	1458.54	68.651	196.04	2.8556	481	904	471.706	904	63.4014	121.505	1.91645	2.38602	158.773
scf_8254728:160081-160623	TTHERM_00835400	Note="hypothetical_protein"	543	338	1283	296.12	865.943	81.8012	239.211	2.9243	303	549	297.146	549	82.0844	151.657	1.84758	2.38594	195.434
scf_8254580:309802-312857	TTHERM_00590370	Note="TCE1_sodium_calcium_exchanger_protein"	3056	954	3617	835.795	2441.25	41.024	119.826	2.92087	940	1701	921.838	1701	45.2473	83.4915	1.84523	2.38305	101.659
scf_8254649:102353-104460	TTHERM_00266440	Note="GYF_domain_protein"	2108	868	2977	760.451	2009.29	54.1118	142.976	2.64223	642	1336	629.596	1336	44.8005	95.0664	2.122	2.38211	119.021
scf_8254617:880635-880937	TTHERM_000196499	Note="hypothetical_protein"	303	16	20	14.0175	13.4987	6.93937	6.68254	0.962989	11	41	10.7875	41	5.34033	20.297	3.80071	2.38185	13.4898
scf_8254659:679874-680500	TTHERM_00047420	Note="oxidoreductase_short_chain_dehydrogenase/reductase_family_protein"	627	557	2154	487.985	1453.81	116.743	347.802	2.97922	511	893	501.127	893	119.887	213.636	1.78198	2.3806	280.719
scf_8254676:20708-22895	TTHERM_01188360	Note="hypothetical_protein"	2188	1061	3657	929.537	2468.24	63.7251	169.212	2.65535	1017	2099	997.35	2099	68.3741	143.899	2.10458	2.37996	156.555
scf_8254010:401365-402431	TTHERM_00328610	Note="hypothetical_protein"	1067	896	3502	784.981	2363.63	110.354	332.281	3.01106	901	1544	883.592	1544	124.216	217.057	1.74741	2.37924	274.669
scf_8254667:1695213-1695825	TTHERM_00037590	Note="hypothetical_protein"	613	28	20	24.5307	13.4987	6.00261	3.30311	0.55028	24	99	23.5363	99	5.75929	24.2251	4.20627	2.37828	13.7641
scf_8254392:42454-44131	TTHERM_01151500	Note="RPS3_40S_ribosomal_protein_S3"	1678	1359	5378	1190.61	3629.81	106.431	324.476	3.04869	1240	2076	1216.04	2076	108.705	185.578	1.70718	2.37793	255.027
scf_8254369:25901-27678	TTHERM_000992712	Note="hypothetical_protein"	1778	583	1786	510.764	1205.44	43.0903	101.696	2.36007	495	1163	485.436	1163	40.9535	98.1159	2.39578	2.37793	99.9059
scf_8254752:290338-290802	TTHERM_000575519	Note="hypothetical_protein"	465	261	1030	228.661	695.185	73.7616	224.253	3.04024	251	421	246.15	421	79.4033	135.806	1.71034	2.37529	180.03
scf_8254752:25147-25701	TTHERM_000577308	Note="transmembrane_protein_putative"	555	233	891	204.13	601.368	55.1703	162.532	2.946	195	345	191.232	345	51.6844	93.2432	1.80409	2.37505	127.888
scf_8253855:82049-82477	TTHERM_01134000	Note="kazal-type_proteinase_inhibitor_1"	429	519	2256	454.694	1522.66	158.984	532.397	3.34875	559	766	548.199	766	191.678	267.832	1.3973	2.37303	400.115
scf_8254610:9846-10994	TTHERM_00333230	Note="SPFH_domain/band_7_family_protein"	1149	433	1617	379.349	1091.37	49.5234	142.477	2.87696	431	790	422.673	790	55.1792	103.133	1.86906	2.37301	122.805
scf_8254582:625364-625861	TTHERM_000136238	Note="hypothetical_protein"	498	13	60	11.3892	40.4962	3.43049	12.1976	3.55565	12	14	11.7681	14	3.54462	4.21687	1.18965	2.37265	8.20726
scf_8254397:83911-84402	TTHERM_00823650	Note="hypothetical_protein"	492	442	1846	387.234	1245.93	118.059	379.858	3.21752	496	742	486.417	742	148.298	226.22	1.52544	2.37148	303.039
scf_8254491:178711-180929	TTHERM_00787250	Note="glutamate/leucine/phenylalanine/valine_dehydrogenase"	2219	1180	4558	1033.79	3076.36	69.8823	207.956	2.9758	1163	2011	1140.53	2011	77.0975	135.94	1.76322	2.36951	171.948
scf_8254644:224865-225155	TTHERM_00649130	Note="transmembrane_protein_putative"	291	197	787	172.591	531.175	88.9643	273.802	3.07766	164	267	160.831	267	82.9027	137.629	1.66012	2.36889	205.715
scf_8254470:154336-155376	TTHERM_00630460	Note="prenyltransferase_and_squalene_oxidase_repeat_protein"	1041	844	3142	739.425	2120.65	106.545	305.569	2.86797	794	1455	778.659	1455	112.199	209.654	1.8686	2.36829	257.612
scf_8254582:691396-693175	TTHERM_00136080	Note="3-beta_hydroxysteroid_dehydrogenase/isomerase_family_protein"	1780	1007	3814	882.228	2574.21	74.3451	216.928	2.91785	925	1648	907.128	1648	76.4434	138.876	1.81672	2.36729	177.902
scf_8254431:651263-651817	TTHERM_00313620	Note="superoxide_dismutase_[Cu-Zn]_protein"	555	450	1593	394.243	1075.17	106.552	290.587	2.72719	439	864	430.518	864	116.356	233.514	2.00688	2.36704	262.051
scf_8254582:632536-633985	TTHERM_00136240	Note="ribosomal_protein_L15_putative"	1450	362	1402	317.147	946.261	32.8083	97.8891	2.98367	379	647	371.677	647	38.4494	66.931	1.74076	2.36221	82.41
scf_8254565:100574-100975	TTHERM_00470710	Note="acyl_carrier_protein"	402	228	784	199.75	529.15	74.5335	197.444	2.64907	199	405	195.155	405	72.8191	151.119	2.07527	2.36217	174.282
scf_8254617:887843-889003	TTHERM_00196530	Note="CHN2_class_I_chitinase"	1161	1403	4714	1229.16	3181.65	158.806	411.066	2.58847	1256	2625	1231.73	2625	159.139	339.147	2.13114	2.35981	375.107
scf_8254459:331869-332204	TTHERM_00530410	Note="hypothetical_protein"	336	16	45	14.0175	30.3721	6.25782	13.559	2.16673	10	25	9.80679	25	4.37803	11.1607	2.54925	2.35799	12.3599
scf_8254688:679610-682292	TTHERM_000293459	Note="nucleoporin_putative"	2683	1148	4817	1005.76	3251.17	56.2295	181.765	3.23256	1102	1598	1080.71	1598	60.4198	89.3403	1.47866	2.35561	135.553
scf_8254377:99463-100023	TTHERM_00715840	Note="Mpv17/PMP22_family_protein"	561	502	1912	439.8	1290.48	117.594	345.048	2.93424	445	774	436.402	774	116.685	206.952	1.77359	2.35392	276
scf_8254589:151948-152334	TTHERM_00997800	Note="transmembrane_protein_putative"	387	425	1565	372.341	1056.28	144.318	409.409	2.83685	379	695	371.677	695	144.061	269.38	1.8699	2.35338	339.394
scf_8253887:238035-240358	TTHERM_000647329	Note="histone_deacetylasehistone-like_deacetylase_family_classII_protein"	2324	697	2687	610.638	1813.55	39.413	117.054	2.96993	638	1084	625.673	1084	40.3834	69.9656	1.73253	2.35123	93.5097
scf_8254359:93826-94038	TTHERM_000836782	Note="hypothetical_protein"	213	161	742	141.051	500.803	99.3319	352.678	3.5505	182	204	178.484	204	125.693	143.662	1.14296	2.34673	248.17
scf_8254807:216810-218213	TTHERM_00538920	Note="FAD-dependent_oxidoreductase"	1404	1121	4447	982.103	3001.44	104.926	320.667	3.05614	1019	1635	999.312	1635	106.764	174.679	1.63613	2.34613	247.673
scf_8254010:275718-277451	TTHERM_00327260	Note="endo-1,4-beta-xylanase_xylA_putative"	1734	390	1510	341.677	1019.15	29.5569	88.1621	2.9828	311	521	304.991	521	26.3833	45.0692	1.70825	2.34552	66.6157
scf_8254475:135322-138589	TTHERM_00420060	Note="hypothetical_protein"	3268	2625	10070	2299.75	6796.61	105.558	311.962	2.95537	2328	3953	2283.02	3953	104.79	181.441	1.73148	2.34342	246.702
scf_8254528:204966-206153	TTHERM_00637410	Note="cytochrome_C_oxidase_assembly_protein_COX11"	1188	321	1095	281.227	739.055	35.5084	93.3151	2.62797	198	398	194.174	398	24.517	50.2525	2.0497	2.33884	71.7838
scf_8254422:294710-297244	TTHERM_00691890	Note="NRS1_asparaginyl-tRNA_synthetase_protein"	2535	2125	7566	1861.7	5106.57	110.16	302.164	2.74296	2059	3902	2019.22	3902	119.48	230.888	1.93243	2.33769	266.526
scf_8254764:252531-254562	TTHERM_00633530	Note="PUP1_proteasome_subunit_beta_type_protein"	2032	608	2522	532.666	1702.19	39.3208	125.654	3.1956	578	838	566.832	838	41.8429	61.8602	1.47839	2.337	93.757
scf_8254584:3227-4625	TTHERM_00628710	Note="mannose-1-phosphate_guanyltransferase_beta"	1399	757	2943	663.204	1986.34	71.1084	212.974	2.99506	785	1292	769.833	1292	82.541	138.528	1.67829	2.33667	175.751
scf_8254199:9429-11219	TTHERM_01049320	Note="ornithine_aminotransferase"	1791	988	4022	865.582	2714.59	72.4943	227.353	3.13615	1093	1645	1071.88	1645	89.7723	137.772	1.53468	2.33542	182.563
scf_8254654:3435-4152	TTHERM_00503730	Note="transmembrane_protein_putative"	718	328	1246	287.359	840.971	60.0333	175.69	2.92655	320	547	313.817	547	65.5607	114.276	1.74305	2.3348	144.983
scf_8254582:919594-920322	TTHERM_00133480	Note="hypothetical_protein"	729	731	2621	640.426	1769.01	131.775	363.993	2.76224	632	1182	619.789	1182	127.529	243.21	1.9071	2.33467	303.602
scf_8254469:97927-102437	TTHERM_01084370	Note="TPA8_sarco/endoplasmic_reticulum_calcium-translocating_P-type_ATPase"	4511	3425	14071	3000.63	9497.03	99.777	315.796	3.16502	3424	5045	3357.84	5045	111.655	167.757	1.50245	2.33373	241.776
scf_8254752:99209-101789	TTHERM_00577080	Note="PGM1_cytoplasmic_phosphoglucomutase"	2581	1829	7411	1602.38	5001.95	93.1254	290.699	3.12158	1832	2773	1796.6	2773	104.413	161.158	1.54347	2.33252	225.929
scf_8254665:51706-52443	TTHERM_00222300	Note="ribonuclease_T2_family_protein"	738	1437	5257	1258.95	3548.14	255.884	721.167	2.81834	1399	2529	1371.97	2529	278.856	514.024	1.84334	2.33084	617.596
scf_8254807:311896-313020	TTHERM_00540050	Note="proteinase_inhibitor_I4_serpin"	1125	1225	4773	1073.22	3221.47	143.096	429.53	3.0017	1161	1881	1138.57	1881	151.809	250.8	1.65208	2.32689	340.165
scf_8254677:64325-66529	TTHERM_01119510	Note="hypothetical_protein"	2205	1797	6570	1574.34	4434.33	107.098	301.655	2.81662	1627	2916	1595.56	2916	108.542	198.367	1.82757	2.32209	250.011
scf_8254649:302604-307298	TTHERM_00267890	Note="zinc_finger_transcription_factor_sma_protein_putative"	4695	2402	9064	2104.38	6117.62	67.2326	195.451	2.90709	2227	3791	2183.97	3791	69.7754	121.118	1.73583	2.32146	158.285
scf_8254667:2037077-2038357	TTHERM_00041470	Note="hypothetical_protein"	1281	266	1191	233.041	803.849	27.2882	94.1276	3.44938	254	297	249.092	297	29.1677	34.7775	1.19233	2.32086	64.4525
scf_8254658:298150-299562	TTHERM_00675790	Note="transmembrane_protein_putative"	1413	1014	3858	888.361	2603.9	94.3058	276.423	2.93113	899	1506	881.63	1506	93.5913	159.873	1.7082	2.31967	218.148
scf_8254527:305160-306327	TTHERM_00486520	Note="NUDIX_hydrolase"	1168	478	1819	418.774	1227.71	53.7809	157.668	2.93168	425	710	416.788	710	53.5259	91.1815	1.7035	2.31759	124.425
scf_8253811:212647-214383	TTHERM_00526610	Note="FZY3_eukaryotic_translation_initiation_factor_eIF2A"	1737	1803	7474	1579.6	5044.47	136.408	435.62	3.19351	1920	2713	1882.9	2713	162.6	234.283	1.44086	2.31719	334.951
scf_8254777:315559-316074	TTHERM_00372320	Note="hypothetical_protein"	516	452	1800	395.995	1214.89	115.115	353.164	3.06793	409	627	401.098	627	116.598	182.267	1.56321	2.31557	267.716
scf_8254393:16649-16855	TTHERM_01289060	Note="hypothetical_protein"	207	189	705	165.582	475.83	119.987	344.804	2.87368	213	367	208.885	367	151.366	265.942	1.75695	2.31532	305.373
scf_8254548:588410-590038	TTHERM_000318539	Note="telomerase_associated_protein_p65"	1629	64	114	56.0701	76.9428	5.16299	7.08497	1.37226	36	115	35.3044	115	3.25087	10.5893	3.25738	2.31482	8.83714
scf_8254776:429-1058	TTHERM_00161861	Note="hypothetical_protein"	630	27	122	23.6546	82.3422	5.63204	19.6053	3.48103	24	27	23.5363	27	5.60388	6.42857	1.14716	2.3141	13.0169
scf_8254582:744091-746524	TTHERM_00134970	Note="CCT5_TCP-1_(CTT_or_eukaryotic_type_II)_chaperonin_family_epsilon_subunit"	2434	1802	7010	1578.72	4731.3	97.2919	291.576	2.99692	1770	2826	1735.8	2826	106.972	174.158	1.62807	2.31249	232.867
scf_8254617:776428-777951	TTHERM_00196200	Note="NADP-dependent_isocitrate_dehydrogenase"	1524	973	3889	852.441	2624.83	83.9017	258.349	3.07919	965	1462	946.355	1462	93.1452	143.898	1.54487	2.31203	201.123
scf_8254598:27361-29694	TTHERM_00752080	Note="hypothetical_protein"	2334	1640	6445	1436.8	4349.97	92.3391	279.561	3.02754	1592	2491	1561.24	2491	100.337	160.09	1.59553	2.31154	219.825
scf_8254437:153619-155361	TTHERM_000444539	Note="alpha/beta_fold_hydrolase"	1743	633	2280	554.568	1538.86	47.7253	132.432	2.77487	563	1015	552.122	1015	47.5148	87.3494	1.83836	2.30662	109.89
scf_8254667:283824-285664	TTHERM_00653620	Note="vacuolar_type_H+-ATPase_proteolipid_subunit"	1841	858	3437	751.69	2319.76	61.2458	189.008	3.08606	735	1098	720.799	1098	58.7289	89.4622	1.52331	2.30468	139.235
scf_8254428:99452-101089	TTHERM_000535459	Note="EF_hand_protein_putative"	1638	234	1099	205.006	741.755	18.7735	67.9263	3.61821	212	206	207.904	206	19.0388	18.8645	0.990842	2.30452	43.3954
scf_8254915:220-570	TTHERM_02141639	Note="hypothetical_protein"	351	117568	438613	103001	296036	44017.4	126511	2.87411	121230	205862	118888	205862	50806.7	87975.2	1.73157	2.30284	107243
scf_8254814:651517-653916	TTHERM_00884610	Note="hypothetical_protein"	2400	677	2191	593.117	1478.79	37.0698	92.4241	2.49325	631	1304	618.808	1304	38.6755	81.5	2.10728	2.30026	86.9621
scf_8254605:78464-78865	TTHERM_000619879	Note="hypothetical_protein"	402	6	12	5.25657	8.09924	1.96141	3.0221	1.54078	2	6	1.96136	6	0.73185	2.23881	3.05911	2.29994	2.63045
scf_8254512:37460-38819	TTHERM_001228989	Note="aspartyl/asparaginyl_beta-hydroxylase_family_protein"	1360	569	2099	498.498	1416.69	54.9814	156.253	2.84192	492	848	482.494	848	53.2162	93.5294	1.75754	2.29973	124.891
scf_8254397:44135-44842	TTHERM_00823500	Note="kazal-type_proteinase_inhibitor_1"	708	553	1986	484.481	1340.42	102.644	283.988	2.76672	516	927	506.03	927	107.21	196.398	1.83191	2.29931	240.193
scf_8254763:410387-411238	TTHERM_00561790	Note="S-adenosylmethionine-dependent_methyltransferase"	852	265	1074	232.165	724.882	40.8742	127.62	3.12227	300	434	294.204	434	51.7964	76.4085	1.47517	2.29872	102.014
scf_8254600:124730-126542	TTHERM_00277470	Note="acetyl-CoA_acetyltransferase"	1813	996	3545	872.591	2392.65	72.1945	197.958	2.74201	911	1657	893.398	1657	73.916	137.093	1.85472	2.29836	167.525
scf_8254495:141603-143624	TTHERM_00564250	Note="ARF_GTPase_activator"	2022	372	1392	325.907	939.512	24.1771	69.6967	2.88276	267	448	261.841	448	19.4244	33.2344	1.71096	2.29686	51.4656
scf_8254548:323231-325630	TTHERM_00316720	Note="hypothetical_protein"	2400	1050	3972	919.9	2680.85	57.4938	167.553	2.91428	978	1608	959.104	1608	59.944	100.5	1.67657	2.29542	134.026
scf_8254671:438673-441360	TTHERM_00426260	Note="hypothetical_protein"	2688	3293	12224	2884.98	8250.42	160.992	460.403	2.85978	3236	5493	3173.48	5493	177.091	306.529	1.73091	2.29535	383.466
scf_8254503:115267-115944	TTHERM_00933190	Note="LITAF-like_zinc_ribbon_domain_protein"	678	359	1338	314.518	903.065	69.5837	199.793	2.87126	359	605	352.064	605	77.8902	133.85	1.71844	2.29485	166.821
scf_8254583:62893-63153	TTHERM_001122701	Note="hypothetical_protein"	261	27	45	23.6546	30.3721	13.5946	17.4553	1.28399	17	55	16.6715	55	9.58134	31.6092	3.29904	2.29151	24.5322
scf_8254617:542751-543173	TTHERM_000194629	Note="transmembrane_protein_putative"	423	11	9	9.63705	6.07443	3.41739	2.15405	0.63032	8	31	7.84543	31	2.78207	10.9929	3.95134	2.29083	6.57348
scf_8254719:760121-763096	TTHERM_00784330	Note="FAD/FMN-binding_family_oxidoreductase"	2976	330	1243	289.111	838.946	14.5722	42.2856	2.90181	241	397	236.344	397	11.9125	20.0101	1.67976	2.29078	31.1478
scf_8254475:547461-548151	TTHERM_00421100	Note="hypothetical_protein"	691	13	54	11.3892	36.4466	2.47234	7.9117	3.20009	17	23	16.6715	23	3.619	4.99276	1.3796	2.28984	6.45223
scf_8254610:452637-456061	TTHERM_00339640	Note="VMA1_vacuolar_H+-ATPase_A_subunit"	3425	2667	9503	2336.55	6413.92	102.331	280.902	2.74504	2555	4577	2505.63	4577	109.736	200.453	1.82668	2.28586	240.677
scf_8254483:151706-154123	TTHERM_00822160	Note="delta-1-pyrroline-5-carboxylate_dehydrogenase"	2418	1461	5678	1279.98	3832.29	79.4029	237.735	2.99403	1535	2369	1505.34	2369	93.3835	146.96	1.57373	2.28388	192.348
scf_8254457:69813-71528	TTHERM_01014620	Note="ABC_transporter_family_protein"	1716	1550	5890	1357.95	3975.38	118.702	347.498	2.92749	1527	2455	1497.5	2455	130.9	214.598	1.6394	2.28345	281.048
scf_8254051:83196-84989	TTHERM_00971800	Note="hypothetical_protein"	1794	604	2192	529.162	1479.46	44.2443	123.701	2.79586	561	974	550.161	974	46.0001	81.4381	1.77039	2.28312	102.569
scf_8254428:92718-94812	TTHERM_00535440	Note="hypothetical_protein"	2095	436	1816	381.978	1225.68	27.3492	87.7578	3.20879	415	548	406.982	548	29.1395	39.2363	1.3465	2.27764	63.4971
scf_8254814:492396-493694	TTHERM_00414420	Note="monomeric_sarcosine_oxidase"	1299	956	3572	837.547	2410.87	96.7145	278.392	2.87849	862	1415	845.345	1415	97.6149	163.395	1.67387	2.27618	220.893
scf_8254555:497690-498361	TTHERM_00411880	Note="transmembrane_protein_putative"	672	252	850	220.776	573.696	49.2804	128.057	2.59854	270	516	264.783	516	59.1034	115.179	1.94876	2.27365	121.618
scf_8254594:104446-105959	TTHERM_00285510	Note="hypothetical_protein"	1514	768	3251	672.841	2194.22	66.6619	217.393	3.26112	678	855	664.9	855	65.8752	84.7094	1.28591	2.27352	151.051
scf_8254638:589856-592000	TTHERM_00190890	Note="hypothetical_protein"	2145	1769	6212	1549.81	4192.71	108.379	293.196	2.7053	1487	2685	1458.27	2685	101.977	187.762	1.84122	2.27326	240.479
scf_8254811:1168113-1168732	TTHERM_00058340	Note="hypothetical_protein"	620	27	14	23.6546	9.44911	5.72288	2.28608	0.399462	15	61	14.7102	61	3.55891	14.7581	4.14679	2.27313	8.52207
scf_8254716:902749-905285	TTHERM_00105450	Note="2-oxoglutarate_dehydrogenase_complex_protein_putative"	2537	1849	7072	1619.9	4773.15	95.7765	282.212	2.94657	1878	2938	1841.71	2938	108.891	173.709	1.59525	2.27091	227.961
scf_8254476:101672-102118	TTHERM_000727807	Note="hypothetical_protein"	447	256	1040	224.28	701.934	75.2619	235.548	3.12972	291	399	285.378	399	95.7643	133.893	1.39815	2.26393	184.72
scf_8254609:83403-83717	TTHERM_000441911	Note="hypothetical_protein"	315	294	897	257.572	605.418	122.653	288.294	2.35048	296	632	290.281	632	138.229	300.952	2.1772	2.26384	294.623
scf_8254719:233932-237764	TTHERM_00393390	Note="hypothetical_protein"	3833	1571	6115	1376.35	4127.24	53.8617	161.515	2.99869	1281	1920	1256.25	1920	49.1619	75.137	1.52836	2.26353	118.326
scf_8254659:1456158-1458703	TTHERM_00052470	Note="AMP-dependent_synthetase/ligase"	2546	1614	5760	1414.02	3887.63	83.3082	229.044	2.74935	1704	2967	1671.08	2967	98.4531	174.804	1.7755	2.26243	201.924
scf_8254697:1713570-1716482	TTHERM_00355840	Note="D-alanyl-D-alanine_carboxypeptidase_family_protein"	2913	1033	3554	905.007	2398.72	46.6018	123.518	2.6505	925	1699	907.128	1699	46.711	87.4871	1.87294	2.26172	105.503
scf_8254731:72665-73600	TTHERM_00592880	Note="hypothetical_protein"	936	48	80	42.0526	53.9949	6.7392	8.65303	1.28399	23	73	22.5556	73	3.61468	11.6987	3.23645	2.26022	10.1759
scf_8254582:343850-346594	TTHERM_00137990	Note="oxidoreductase_putative"	2745	1757	6672	1539.3	4503.18	84.1147	246.075	2.92547	1642	2568	1610.27	2568	87.9931	140.328	1.59476	2.26011	193.202
scf_8254776:781027-782085	TTHERM_000156719	Note="glycoside_hydrolase_family_18_protein"	1059	1340	5062	1173.97	3416.53	166.284	483.928	2.91024	1369	2160	1342.55	2160	190.163	305.949	1.60888	2.25956	394.938
scf_8253855:79677-80516	TTHERM_01133990	Note="kazal-type_proteinase_inhibitor_1"	840	428	1868	374.969	1260.78	66.9587	225.14	3.36236	411	466	403.059	466	71.9748	83.2143	1.15616	2.25926	154.177
scf_8254548:326919-327428	TTHERM_000316721	Note="transmembrane_protein_putative"	510	307	1243	268.961	838.946	79.1063	246.749	3.11921	273	373	267.725	373	78.7427	109.706	1.39322	2.25621	178.227
scf_8254803:1098124-1098522	TTHERM_000011599	Note="hypothetical_protein"	399	643	2204	563.329	1487.56	211.778	559.233	2.64066	601	1103	589.388	1103	221.574	414.662	1.87143	2.25605	486.947
scf_8254600:741543-743470	TTHERM_00284030	Note="eukaryotic_translation_initiation_factor_3_putative"	1928	1058	4035	926.909	2723.37	72.1143	211.88	2.93812	985	1514	965.969	1514	75.1532	117.79	1.56734	2.25273	164.835
scf_8254697:813297-814067	TTHERM_00085280	Note="short_chain_dehydrogenase_reductase_family_protein_putative"	771	370	1376	324.155	928.713	63.0652	180.683	2.86502	368	590	360.89	590	70.212	114.786	1.63485	2.24994	147.735
scf_8254665:699096-700058	TTHERM_00227790	Note="AKAP7_2-prime5-prime_RNA_ligase-like_domain_protein"	963	423	1278	370.588	862.569	57.724	134.357	2.32757	365	776	357.948	776	55.7551	120.872	2.16791	2.24774	127.614
scf_8254697:683034-683768	TTHERM_000085619	Note="transmembrane_protein_putative"	735	21	55	18.398	37.1215	3.75469	7.57582	2.01769	14	34	13.7295	34	2.80194	6.93878	2.47642	2.24706	7.2573
scf_8254437:71362-73728	TTHERM_00444330	Note="30S_ribosomal_protein_S16"	2367	608	2120	532.666	1430.87	33.7558	90.6759	2.68623	447	790	438.363	790	27.7797	50.0634	1.80216	2.2442	70.3696
scf_8254448:99704-102653	TTHERM_00925610	Note="DHHC_zinc_finger_protein"	2950	479	1454	419.65	981.358	21.3381	49.8995	2.33852	361	761	354.025	761	18.0013	38.6949	2.14957	2.24404	44.2972
scf_8254470:697240-698248	TTHERM_00433840	Note="EF-hand_protein"	1009	394	1608	345.182	1085.3	51.3154	161.343	3.14414	365	480	357.948	480	53.2132	71.3578	1.34098	2.24256	116.35
scf_8254697:876353-878743	TTHERM_00085100	Note="cysteine_desulfurase"	2391	632	2182	553.692	1472.71	34.736	92.3909	2.6598	564	1009	553.103	1009	34.699	63.2999	1.82425	2.24203	77.8454
scf_8254659:9907-11514	TTHERM_00043770	Note="alpha-galactosidase"	1608	1136	4161	995.244	2808.41	92.84	261.979	2.82183	1174	1913	1151.32	1913	107.399	178.451	1.66158	2.2417	220.215
scf_8254529:42342-43961	TTHERM_01054220	Note="50S_ribosomal_protein_L1P"	1620	553	2189	484.481	1477.44	44.8593	136.8	3.04952	600	842	588.407	842	54.4822	77.963	1.43098	2.24025	107.381
scf_8254431:927911-928348	TTHERM_000571588	Note="hypothetical_protein"	438	13	8	11.3892	5.39949	3.90042	1.84914	0.474087	14	55	13.7295	55	4.70188	18.8356	4.00597	2.24003	10.3424
scf_8254697:1519816-1520517	TTHERM_00355270	Note="fumarylacetoacetate_hydrolase_family_protein"	702	375	1189	328.536	802.499	70.2	171.474	2.44265	316	631	309.894	631	66.2168	134.829	2.03618	2.23942	153.152
scf_8254747:795189-796867	TTHERM_00145750	Note="WD_domain_G-beta_repeat_protein"	1679	420	1562	367.96	1054.25	32.8731	94.1856	2.86512	441	697	432.479	697	38.6372	62.2692	1.61164	2.23838	78.2274
scf_8254716:1007765-1010398	TTHERM_00106700	Note="calmodulin-domain_kinase"	2634	689	2386	603.63	1610.4	34.3753	91.7083	2.66786	584	1035	572.716	1035	32.6148	58.9408	1.80718	2.23752	75.3246
scf_8254403:7099-9376	TTHERM_00473030	Note="cyclic_nucleotide-binding_domain_protein"	2278	661	2489	579.099	1679.92	38.1321	110.618	2.90091	609	940	597.233	940	39.3262	61.8964	1.57392	2.23742	86.2571
scf_8254799:183228-183671	TTHERM_000812999	Note="transmembrane_protein_putative"	444	588	2480	515.144	1673.84	174.035	565.487	3.24927	644	773	631.557	773	213.364	261.149	1.22396	2.23661	413.318
scf_8254359:85733-85936	TTHERM_000836760	Note="hypothetical_protein"	204	319	1131	279.474	763.353	205.496	561.289	2.73139	297	507	291.262	507	214.163	372.794	1.7407	2.23605	467.042
scf_8254620:6537-7795	TTHERM_001469326	Note="hypothetical_protein"	1259	63	237	55.194	159.96	6.57593	19.058	2.89814	59	91	57.86	91	6.89357	10.8419	1.57276	2.23545	14.95
scf_8254654:514200-514781	TTHERM_000519880	Note="hypothetical_protein"	582	23	14	20.1502	9.44911	5.19335	2.43534	0.468934	13	51	12.7488	51	3.28578	13.1443	4.00037	2.23465	7.78983
scf_8254402:18673-19203	TTHERM_00657260	Note="hypothetical_protein"	531	21	32	18.398	21.598	5.19718	6.10112	1.17393	13	42	12.7488	42	3.60136	11.8644	3.29442	2.23418	8.98276
scf_8254803:1396944-1398950	TTHERM_00013290	Note="RAD23_UV_excision_repair_RAD23-like_protein_putative"	2007	880	3035	770.964	2048.43	57.6206	153.097	2.65698	880	1563	862.997	1563	64.499	116.816	1.81113	2.23405	134.956
scf_8254431:715524-715679	TTHERM_000313850	Note="peptidyl-tRNA_hydrolase_putative"	156	146	387	127.91	261.2	122.99	251.154	2.04207	124	295	121.604	295	116.927	283.654	2.4259	2.23398	267.404
scf_8254610:83753-87967	TTHERM_00334420	Note="Myb-like_DNA-binding_domain_protein"	4215	1858	6319	1627.79	4264.92	57.9283	151.777	2.62008	1779	3221	1744.63	3221	62.0864	114.626	1.84624	2.23316	133.201
scf_8254803:1488948-1491459	TTHERM_00013550	Note="stress-induced-phosphoprotein_putative"	2512	1963	7228	1719.78	4878.44	102.694	291.308	2.83667	1987	3164	1948.61	3164	116.358	188.933	1.62372	2.2302	240.121
scf_8254803:1088544-1089686	TTHERM_00011540	Note="enoyl-(acyl_carrier)_reductase"	1143	545	2067	477.472	1395.09	62.6604	183.083	2.92183	556	838	545.257	838	71.5561	109.974	1.53689	2.22936	146.528
scf_8254617:217566-219580	TTHERM_00193740	Note="RPS2_40S_ribosomal_protein_S2_putative"	2015	2253	8189	1973.84	5527.05	146.936	411.443	2.80015	2232	3630	2188.87	3630	162.944	270.223	1.65839	2.22927	340.833
scf_8254058:25036-25348	TTHERM_01394380	Note="hypothetical_protein"	313	15	59	13.1414	39.8212	6.29781	19.0837	3.03021	15	21	14.7102	21	7.04961	10.0639	1.42758	2.22889	14.5738
scf_8254649:806970-808124	TTHERM_00276040	Note="carrier_protein"	1155	997	3929	873.467	2651.83	113.437	344.393	3.03598	1025	1427	1005.2	1427	130.545	185.325	1.41962	2.2278	264.859
scf_8254379:446334-447554	TTHERM_00300290	Note="von_willebrand_factor_type_A_domain_protein"	1221	512	2070	448.561	1397.12	55.1058	171.636	3.11467	588	773	576.639	773	70.8402	94.9631	1.34053	2.2276	133.3
scf_8254563:323978-325369	TTHERM_00600670	Note="flavin_containing_family_amine_oxidase"	1392	1431	4930	1253.69	3327.44	135.096	358.56	2.65411	1266	2232	1241.54	2232	133.787	240.517	1.79777	2.22594	299.539
scf_8254752:47905-49585	TTHERM_00577240	Note="50S_ribosomal_protein_L1P"	1681	1584	5847	1387.74	3946.35	123.831	352.143	2.84374	1533	2416	1503.38	2416	134.151	215.586	1.60704	2.22539	283.865
scf_8254803:1789842-1791173	TTHERM_00016280	Note="zinc-binding_dehydrogenase_family_oxidoreductase"	1332	1050	3774	919.9	2547.21	103.592	286.848	2.76901	1020	1682	1000.29	1682	112.646	189.414	1.68151	2.22526	238.131
scf_8254396:1777-2664	TTHERM_01108480	Note="serine/threonine_phosphatase_2C"	888	691	2297	605.382	1550.33	102.26	261.88	2.56091	628	1163	615.866	1163	104.031	196.453	1.8884	2.22465	229.166
scf_8254391:247368-249684	TTHERM_00703920	Note="BBC82_EF-hand_pair_protein"	2317	1404	5660	1230.04	3820.14	79.6313	247.312	3.10571	1356	1786	1329.8	1786	86.0898	115.624	1.34306	2.22438	181.468
scf_8254645:552764-554705	TTHERM_00128450	Note="SCP-like_extracellular_protein_putative"	1942	409	1274	358.323	859.869	27.6769	66.4162	2.3997	351	705	344.218	705	26.5874	54.4542	2.04812	2.22391	60.4352
scf_8254803:107910-116500	TTHERM_000001243	Note="zinc_finger_transcription_factor_sma_protein_putative"	8591	3859	13299	3380.85	8975.98	59.0301	156.722	2.65495	3489	6127	3421.59	6127	59.7414	106.978	1.79069	2.22282	131.85
scf_8254807:388250-390061	TTHERM_00540260	Note="MFS_transporter"	1812	1818	6117	1592.74	4128.59	131.849	341.77	2.59213	1660	3013	1627.93	3013	134.762	249.421	1.85082	2.22147	295.595
scf_8254646:132670-133178	TTHERM_00819520	Note="hypothetical_protein"	509	26	18	22.7785	12.1489	6.71272	3.58021	0.533348	12	46	11.7681	46	3.46802	13.556	3.90886	2.2211	8.5681
scf_8254580:273862-274668	TTHERM_00590240	Note="NIP7_60S_ribosome_subunit_biogenesis_NIP7-like_protein"	807	464	1612	406.508	1088	75.5592	202.23	2.67645	443	767	434.441	767	80.7511	142.565	1.76549	2.22097	172.398
scf_8253823:177549-179352	TTHERM_00678260	Note="TFA_4-hydroxyphenylpyruvate_dioxygenase"	1804	1249	4337	1094.24	2927.2	90.9847	243.392	2.67509	1150	1991	1127.78	1991	93.7733	165.549	1.76541	2.22025	204.471
scf_8254431:1010727-1011089	TTHERM_000569388	Note="hypothetical_protein"	363	14	39	12.2653	26.3225	5.06832	10.8771	2.14609	8	18	7.84543	18	3.24191	7.43802	2.29433	2.22021	9.15755
scf_8254392:47842-48255	TTHERM_01151520	Note="hypothetical_protein"	414	165	775	144.556	523.076	52.3753	189.52	3.61851	163	131	159.851	131	57.9169	47.4638	0.819515	2.21901	118.492
scf_8254799:85942-92072	TTHERM_00812670	Note="hypothetical_protein"	6131	1519	5085	1330.79	3432.05	32.5589	83.968	2.57896	1176	2140	1153.28	2140	28.2159	52.3569	1.85558	2.21727	68.1624
scf_8254493:492-1250	TTHERM_01683250	Note="kinase_domain_protein"	759	441	1737	386.358	1172.36	76.3554	231.693	3.0344	397	545	389.329	545	76.9426	107.708	1.39984	2.21712	169.7
scf_8254582:520943-522541	TTHERM_00137550	Note="DNA_polymerase_delta_C4-type_zinc-finger_protein"	1599	244	1055	213.767	712.058	20.0532	66.7972	3.331	202	218	198.097	218	18.5832	20.4503	1.10047	2.21573	43.6237
scf_8254645:157593-157905	TTHERM_000129648	Note="hypothetical_protein"	313	85	290	74.4681	195.732	35.6876	93.8011	2.62839	69	122	67.6668	122	32.4282	58.4665	1.80295	2.21567	76.1338
scf_8253823:97252-99586	TTHERM_00678050	Note="hypothetical_protein"	2335	827	2487	724.531	1678.57	46.5437	107.831	2.31676	651	1346	638.422	1346	41.0121	86.4668	2.10832	2.21254	97.1488
scf_8253915:170098-171636	TTHERM_00688690	Note="hypothetical_protein"	1539	1373	5074	1202.88	3424.63	117.24	333.784	2.84703	1056	1630	1035.6	1630	100.935	158.869	1.57397	2.2105	246.327
scf_8254747:86987-89858	TTHERM_00140960	Note="hypothetical_protein"	2872	434	1454	380.225	981.358	19.8586	51.2547	2.58099	364	655	356.967	655	18.6438	34.2096	1.8349	2.20795	42.7322
scf_8254760:69368-77114	TTHERM_01018400	Note="Serine/Threonine_kinase_domain_protein"	7747	2709	9684	2373.34	6536.08	45.9534	126.554	2.75396	2558	4158	2508.58	4158	48.5719	80.5086	1.65751	2.20574	103.531
scf_8254584:396913-401948	TTHERM_01213950	Note="hypothetical_protein"	5036	1537	5292	1346.56	3571.76	40.108	106.387	2.65251	1433	2471	1405.31	2471	41.858	73.6001	1.75833	2.20542	89.9935
scf_8254611:138056-140215	TTHERM_00476820	Note="RVB1_holliday_junction_ATP-dependent_DNA_helicase_RuvB"	2160	1280	4259	1121.4	2874.55	77.8751	199.622	2.56336	1310	2373	1284.69	2373	89.2145	164.792	1.84714	2.20525	182.207
scf_8254406:461626-461982	TTHERM_00245790	Note="hypothetical_protein"	357	26	51	22.7785	34.4218	9.57079	14.4629	1.51115	19	54	18.6329	54	7.82895	22.6891	2.8981	2.20463	18.576
scf_8254504:94283-95917	TTHERM_01109980	Note="serine/threonine_dehydratase"	1635	693	2567	607.134	1732.56	55.7004	158.951	2.85367	708	1080	694.321	1080	63.6991	99.0826	1.55548	2.20457	129.017
scf_8254697:1208745-1209593	TTHERM_00082160	Note="hypothetical_protein"	849	606	2199	530.914	1484.19	93.801	262.224	2.79553	553	875	542.315	875	95.8154	154.594	1.61345	2.20449	208.409
scf_8254777:474800-475165	TTHERM_00370940	Note="glycoside_hydrolase_family_1_protein"	366	158	530	138.423	357.716	56.7308	146.605	2.58422	146	261	143.179	261	58.68	106.967	1.82289	2.20356	126.786
scf_8253811:39536-41045	TTHERM_00525160	Note="hypothetical_protein"	1510	846	2886	741.177	1947.87	73.6268	193.497	2.62807	828	1444	812.002	1444	80.6624	143.444	1.77832	2.2032	168.47
scf_8254505:120876-121676	TTHERM_01027730	Note="hypothetical_protein"	801	539	1968	472.215	1328.27	88.4299	248.741	2.81286	513	801	503.088	801	94.2113	150	1.59217	2.20251	199.37
scf_8253904:166589-167510	TTHERM_00726140	Note="hypothetical_protein"	922	23	94	20.1502	63.444	3.27823	10.3217	3.14856	13	16	12.7488	16	2.0741	2.60304	1.25502	2.20179	6.46237
scf_8254489:8921-9640	TTHERM_01068040	Note="LITAF-like_zinc_ribbon_domain_protein"	720	408	1369	357.447	923.988	74.4681	192.497	2.58497	397	707	389.329	707	81.1103	147.292	1.81594	2.20045	169.895
scf_8254654:402164-405147	TTHERM_00518580	Note="Myb-like_DNA-binding_domain_protein"	2984	1918	6998	1680.35	4723.21	84.468	237.427	2.81084	1741	2713	1707.36	2713	85.8258	136.377	1.589	2.19992	186.902
scf_8254545:803232-804183	TTHERM_00151580	Note="hypothetical_protein"	952	443	1155	388.11	779.552	61.1518	122.829	2.00858	395	926	387.368	926	61.0349	145.903	2.39049	2.19954	134.366
scf_8254187:271771-274428	TTHERM_00695650	Note="AMP-dependent_synthetase/ligase"	2658	1800	6854	1576.97	4626.01	88.9939	261.062	2.93348	1770	2540	1735.8	2540	97.9572	143.341	1.4633	2.19839	202.201
scf_8254671:24241-24480	TTHERM_000423269	Note="hypothetical_protein"	240	345	1327	302.253	895.641	188.908	559.775	2.96322	385	541	377.561	541	235.976	338.125	1.43288	2.19805	448.95
scf_8254435:155225-155824	TTHERM_000655661	Note="transmembrane_protein_putative"	600	51	31	44.6809	20.923	11.1702	5.23076	0.468277	27	104	26.4783	104	6.61958	26	3.92774	2.19801	15.6154
scf_8254517:16618-17007	TTHERM_001326825	Note="transmembrane_protein_putative"	390	4	14	3.50438	9.44911	1.34784	3.63427	2.69637	9	15	8.82611	15	3.39466	5.76923	1.6995	2.19794	4.70175
scf_8254811:866365-867792	TTHERM_00059150	Note="methyltransferase_domain_protein"	1428	1487	5640	1302.75	3806.64	136.844	399.857	2.922	1443	2081	1415.12	2081	148.647	218.592	1.47055	2.19627	309.225
scf_8253823:165355-168080	TTHERM_00678220	Note="NAD-dependent_aldehyde_dehydrogenase_family_protein"	2726	1561	5710	1367.58	3853.89	75.2523	212.063	2.81802	1628	2513	1596.54	2513	87.851	138.28	1.57402	2.19602	175.171
scf_8254803:556221-556733	TTHERM_00006220	Note="HVA22/TB2/DP1_family_protein"	513	482	1591	422.278	1073.82	123.473	313.984	2.54293	437	792	428.557	792	125.309	231.579	1.84806	2.1955	272.781
scf_8254437:433628-434461	TTHERM_000446268	Note="hypothetical_protein"	834	79	164	69.2115	110.69	12.4481	19.9082	1.59929	30	82	29.4204	82	5.29143	14.7482	2.78719	2.19324	17.3282
scf_8254645:700262-701941	TTHERM_00127080	Note="ERI4_exonuclease"	1680	2296	8215	2011.52	5544.6	179.6	495.054	2.75643	2012	3214	1973.13	3214	176.172	286.964	1.62889	2.19266	391.009
scf_8254752:1232549-1233819	TTHERM_00122140	Note="hypothetical_protein"	1271	61	174	53.4418	117.439	6.30706	13.8598	2.19751	35	75	34.3238	75	4.0508	8.8513	2.18508	2.19129	11.3556
scf_8254476:256793-257176	TTHERM_000729209	Note="hypothetical_protein"	384	329	1254	288.235	846.37	112.592	330.613	2.93639	329	466	322.643	466	126.033	182.031	1.44432	2.19035	256.322
scf_8254464:362282-364533	TTHERM_00580360	Note="L-isoaspartate_O-methyltransferase"	2252	755	2753	661.452	1858.1	44.0576	123.763	2.80912	655	1009	642.345	1009	42.7849	67.2069	1.57081	2.18997	95.4851
scf_8254697:425226-427147	TTHERM_000088159	Note="serine/threonine_protein_phosphatase_2A"	1922	840	2715	735.92	1832.45	57.4339	143.011	2.49002	635	1176	622.731	1176	48.6002	91.7794	1.88846	2.18924	117.395
scf_8254403:307843-310172	TTHERM_00474830	Note="TTN4_tetrin_C_putative"	2330	1869	6796	1637.42	4586.87	105.413	295.292	2.80127	1751	2708	1717.17	2708	110.547	174.335	1.57701	2.18914	234.813
scf_8254663:146631-147710	TTHERM_00856570	Note="hypothetical_protein"	1080	1059	4456	927.785	3007.52	128.859	417.711	3.24161	1142	1269	1119.94	1269	155.547	176.25	1.1331	2.18736	296.98
scf_8254379:210396-211362	TTHERM_00299730	Note="hypothetical_protein"	967	23	24	20.1502	16.1985	3.12568	2.51269	0.803887	10	35	9.80679	35	1.52122	5.42916	3.56896	2.18642	3.97093
scf_8254697:195305-195850	TTHERM_000092857	Note="emopamil-binding_protein"	546	328	1273	287.359	859.194	78.9449	236.042	2.98996	245	332	240.266	332	66.0072	91.2088	1.3818	2.18588	163.626
scf_8254653:52605-55113	TTHERM_000639981	Note="kinase_domain_protein_putative"	2509	816	2963	714.894	1999.84	42.7398	119.56	2.79739	811	1251	795.33	1251	47.5487	74.7908	1.57293	2.18516	97.1753
scf_8254459:442028-443922	TTHERM_00530690	Note="hypothetical_protein"	1895	710	2177	622.028	1469.34	49.237	116.306	2.36217	658	1295	645.287	1295	51.0781	102.507	2.00686	2.18452	109.406
scf_8254667:1802028-1803923	TTHERM_00038820	Note="ATP-dependent_dihydroxyacetone_kinase/FAD-AMP_lyase_(cyclizing)_putative"	1896	1304	4624	1142.43	3120.91	90.382	246.907	2.73182	1287	2066	1262.13	2066	99.8523	163.449	1.63691	2.18436	205.178
scf_8254592:595783-596836	TTHERM_00717840	Note="C8orf37-like_protein_putative"	1054	167	673	146.308	454.232	20.8218	64.6441	3.10463	163	202	159.851	202	22.7491	28.7476	1.26368	2.18416	46.6958
scf_8254528:242751-243738	TTHERM_00637499	Note="transmembrane_protein_putative"	988	51	125	44.6809	84.3671	6.78353	12.8088	1.88821	21	51	20.5943	51	3.12666	7.74291	2.47642	2.18232	10.2758
scf_8254010:71850-73349	TTHERM_00326770	Note="transmembrane_amino_acid_transporter_protein"	1500	2071	7227	1814.39	4877.77	181.439	487.777	2.68837	1899	3119	1862.31	3119	186.231	311.9	1.6748	2.18159	399.838
scf_8254811:986837-987346	TTHERM_00058830	Note="hypothetical_protein"	510	290	1004	254.068	677.636	74.7258	199.305	2.66715	231	384	226.537	384	66.6285	112.941	1.69509	2.18112	156.123
scf_8254575:84511-87684	TTHERM_00961950	Note="RNA_recognition_motif_protein"	3174	1325	4037	1160.83	2724.72	54.8595	128.767	2.34722	1162	2296	1139.55	2296	53.8539	108.507	2.01483	2.18103	118.637
scf_8254034:271418-273545	TTHERM_00853120	Note="transmembrane_protein_putative"	2128	1650	6418	1445.56	4331.74	101.895	305.339	2.99659	1543	2062	1513.19	2062	106.663	145.348	1.36269	2.17964	225.343
scf_8254609:329295-329701	TTHERM_000442589	Note="hypothetical_protein"	407	33	125	28.9111	84.3671	10.6552	31.0935	2.91815	17	24	16.6715	24	6.1443	8.84521	1.43958	2.17886	19.9694
scf_8254610:658142-659362	TTHERM_00340240	Note="hypothetical_protein"	1221	1050	4078	919.9	2752.39	113.01	338.132	2.99205	1056	1414	1035.6	1414	127.223	173.71	1.3654	2.17873	255.921
scf_8254486:28303-28806	TTHERM_00556730	Note="hypothetical_protein"	504	617	2375	540.551	1602.97	160.878	477.076	2.96545	624	851	611.944	851	182.126	253.274	1.39065	2.17805	365.175
scf_8254437:147164-149029	TTHERM_00444510	Note="RPL19_ribosomal_protein_L19"	1866	880	3149	770.964	2125.37	61.9746	170.85	2.75678	927	1452	909.089	1452	73.0779	116.72	1.5972	2.17699	143.785
scf_8254431:1125206-1126934	TTHERM_00568000	Note="oxysterol-binding_protein"	1729	1016	3591	890.113	2423.7	77.2221	210.269	2.72291	996	1592	976.756	1592	84.7388	138.115	1.62989	2.1764	174.192
scf_8254592:27008-28116	TTHERM_00581500	Note="RRM64_polyadenylate-binding_protein"	1109	238	974	208.511	657.388	28.2025	88.9163	3.15278	229	269	224.575	269	30.3754	36.3841	1.19782	2.1753	62.6502
scf_8253992:101052-101909	TTHERM_001008728	Note="transmembrane_protein_putative"	858	82	270	71.8398	182.233	12.5594	31.8589	2.53665	63	112	61.7828	112	10.8012	19.5804	1.8128	2.17473	25.7197
scf_8254241:7966-10440	TTHERM_01091280	Note="vacuolar_sorting_receptor"	2475	1685	5945	1476.22	4012.5	89.4679	243.182	2.71809	1624	2597	1592.62	2597	96.5226	157.394	1.63064	2.17437	200.288
scf_8254395:315325-317123	TTHERM_00456970	Note="DnaJ_domain_protein"	1799	772	2895	676.346	1953.94	56.3935	162.919	2.88897	782	1119	766.891	1119	63.9431	93.3018	1.45914	2.17405	128.11
scf_8254650:1053234-1054301	TTHERM_00079650	Note="CTH94_papain_family_cysteine_protease"	1068	1099	4030	962.829	2719.99	135.229	382.022	2.825	1024	1529	1004.22	1529	141.041	214.747	1.52258	2.17379	298.384
scf_8254395:253568-254383	TTHERM_000456778	Note="transmembrane_protein_putative"	816	229	899	200.626	606.768	36.8798	111.538	3.02438	249	323	244.189	323	44.8877	59.375	1.32275	2.17356	85.4566
scf_8254552:49256-50140	TTHERM_00794050	Note="hypothetical_protein"	885	434	1567	380.225	1057.63	64.445	179.259	2.78157	418	641	409.924	641	69.4786	108.644	1.56371	2.17264	143.951
scf_8254776:688923-689600	TTHERM_00158000	Note="transmembrane_protein_putative"	678	594	1962	520.401	1324.23	115.133	292.97	2.54463	507	895	497.204	895	110.001	198.009	1.80007	2.17235	245.49
scf_8254446:78200-79543	TTHERM_00492470	Note="hypothetical_protein"	1344	779	2986	682.478	2015.36	76.1695	224.929	2.953	618	843	606.059	843	67.6406	94.0848	1.39095	2.17198	159.507
scf_8254496:12513-13273	TTHERM_00857810	Note="ARP2/3_complex_20_kDa_subunit_(ARPC4)"	761	170	736	148.936	496.753	29.3567	97.9146	3.33534	179	177	175.541	177	34.6008	34.8883	1.00831	2.17183	66.4014
scf_8254584:165574-167687	TTHERM_00628420	Note="NOP7_pescadillo_amine-terminal_protein"	2114	1138	4182	996.997	2822.58	70.7424	200.278	2.83109	1073	1590	1052.27	1590	74.6643	112.819	1.51102	2.17105	156.549
scf_8254798:744674-745015	TTHERM_00185570	Note="transmembrane_protein_putative"	342	213	558	186.608	376.615	81.8458	165.182	2.01821	202	460	198.097	460	86.8847	201.754	2.32209	2.17015	183.468
scf_8254597:63439-65134	TTHERM_00343420	Note="plant_dual-specificity_MAP_kinase_kinase_family_domain_protein"	1696	396	1275	346.934	860.544	30.684	76.1094	2.48043	377	686	369.716	686	32.6989	60.6722	1.85548	2.16795	68.3908
scf_8254776:394726-395796	TTHERM_000160719	Note="hypothetical_protein"	1071	20	93	17.5219	62.7691	2.45405	8.79119	3.58232	15	11	14.7102	11	2.06025	1.54062	0.747781	2.16505	5.1659
scf_8253815:416786-419703	TTHERM_00497960	Note="CCT7_TCP-1_(CTT_or_eukaryotic_type_II)_chaperonin_family_eta_subunit"	2918	1953	6926	1711.01	4674.61	87.9548	240.299	2.73207	1952	3056	1914.28	3056	98.404	157.094	1.59642	2.16424	198.696
scf_8254428:331622-332167	TTHERM_000537059	Note="hypothetical_protein"	546	16	39	14.0175	26.3225	3.85097	7.23146	1.87783	10	24	9.80679	24	2.69417	6.59341	2.44728	2.16256	6.91243
scf_8254373:330029-332778	TTHERM_00239290	Note="CCT3_TCP-1_(CTT_or_eukaryotic_type_II)_chaperonin_family_gamma_subunit"	2750	1566	5821	1371.97	3928.81	74.8345	214.298	2.86363	1606	2299	1574.97	2299	85.9075	125.4	1.45971	2.16167	169.849
scf_8253815:264069-266489	TTHERM_00497590	Note="transmembrane_protein_putative"	2421	2345	8544	2054.44	5766.66	127.289	357.29	2.80692	2026	3011	1986.86	3011	123.101	186.555	1.51546	2.16119	271.922
scf_8254707:136971-137990	TTHERM_000895909	Note="hypothetical_protein"	1020	723	2627	633.417	1773.06	93.1496	260.744	2.7992	752	1119	737.47	1119	108.452	164.559	1.51735	2.15827	212.651
scf_8254043:117365-117703	TTHERM_00780710	Note="hypothetical_protein"	339	311	1096	272.466	739.73	120.56	327.314	2.71495	228	358	223.595	358	98.9357	158.407	1.60111	2.15803	242.861
scf_8254397:90810-91557	TTHERM_00823680	Note="hypothetical_protein"	748	66	183	57.8223	123.513	11.5954	24.7687	2.13609	52	111	50.9953	111	10.2263	22.2594	2.17667	2.15638	23.514
scf_8254571:105440-109164	TTHERM_00797930	Note="hypothetical_protein"	3725	1567	5128	1372.84	3461.07	55.2822	139.372	2.5211	1331	2338	1305.28	2338	52.5617	94.1477	1.79118	2.15614	116.76
scf_8254582:603340-603903	TTHERM_00136330	Note="methionine-R-sulfoxide_reductase"	564	234	794	205.006	535.9	54.523	142.526	2.61406	250	416	245.17	416	65.2047	110.638	1.69678	2.15542	126.582
scf_8254431:557884-561655	TTHERM_00313380	Note="CRP1_sodium_calcium_exchanger_protein"	3772	1503	5083	1316.77	3430.7	52.3637	136.428	2.60539	1272	2124	1247.42	2124	49.6059	84.4645	1.70271	2.15405	110.446
scf_8253811:183482-187289	TTHERM_00526530	Note="hypothetical_protein"	3808	1689	5855	1479.73	3951.75	58.2875	155.663	2.6706	1504	2415	1474.94	2415	58.099	95.1287	1.63735	2.15398	125.396
scf_8254379:483578-484180	TTHERM_00300390	Note="DOMON_domain_protein"	603	492	1733	431.039	1169.66	107.224	290.961	2.71359	499	780	489.359	780	121.731	194.03	1.59392	2.15376	242.496
scf_8253887:267005-267598	TTHERM_000647419	Note="hypothetical_protein"	594	60	225	52.5657	151.861	13.2742	38.3487	2.88897	49	68	48.0533	68	12.1347	17.1717	1.4151	2.15203	27.7602
scf_8254582:695342-695668	TTHERM_00136070	Note="transmembrane_protein_putative"	327	551	1877	482.729	1266.86	221.435	581.126	2.62436	519	854	508.972	854	233.474	391.743	1.67789	2.15113	486.435
scf_8253891:108636-109693	TTHERM_00681790	Note="hypothetical_protein"	1058	575	1925	503.755	1299.25	71.4208	184.204	2.57914	553	932	542.315	932	76.8878	132.136	1.71856	2.14885	158.17
scf_8254580:54746-57428	TTHERM_00586710	Note="peroxisomal_acyl-CoA_oxidase"	2683	1807	6387	1583.1	4310.82	88.5075	241.007	2.72302	1638	2528	1606.35	2528	89.8072	141.334	1.57375	2.14838	191.171
scf_8254638:395206-397037	TTHERM_00189330	Note="alpha/beta_fold_hydrolase"	1832	948	3473	830.538	2344.05	68.0026	191.926	2.82233	855	1236	838.48	1236	68.6529	101.201	1.4741	2.14821	146.563
scf_8254638:903563-904117	TTHERM_00191880	Note="hypothetical_protein"	555	1139	3661	997.873	2470.94	269.695	667.822	2.47621	989	1764	969.891	1764	262.133	476.757	1.81876	2.14749	572.29
scf_8254377:205001-205285	TTHERM_00716160	Note="hypothetical_protein"	285	278	1006	243.555	678.986	128.187	357.361	2.78782	227	335	222.614	335	117.165	176.316	1.50485	2.14633	266.838
scf_8254638:140727-142172	TTHERM_00188670	Note="clavaminate_synthase-like_protein_putative"	1446	1138	3960	996.997	2672.75	103.423	277.256	2.6808	1140	1802	1117.97	1802	115.972	186.929	1.61184	2.14632	232.093
scf_8254579:315485-319734	TTHERM_00666990	Note="CCT_motif_protein"	4250	1156	3969	1012.77	2678.82	35.7447	94.5467	2.64506	1014	1637	994.408	1637	35.0968	57.7765	1.64621	2.14563	76.1616
scf_8254378:138775-140699	TTHERM_00616050	Note="DRS1_aspartyl-tRNA_synthetase_protein"	1925	1669	6441	1462.2	4347.27	113.938	338.748	2.97309	1701	2198	1668.13	2198	129.985	171.273	1.31764	2.14537	255.01
scf_8254575:110030-111118	TTHERM_00962060	Note="aldo/keto_reductase_family_oxidoreductase"	1089	994	3557	870.839	2400.75	119.95	330.682	2.75682	1024	1540	1004.22	1540	138.322	212.121	1.53354	2.14518	271.401
scf_8254470:793615-793941	TTHERM_00433530	Note="MTT4_copper-induced_metallothionein"	327	906	3235	793.742	2183.42	364.102	1001.57	2.75079	965	1456	946.355	1456	434.108	667.89	1.53853	2.14466	834.729
scf_8254667:758579-759627	TTHERM_000030359	Note="hypothetical_protein"	1049	50	103	43.8048	69.5185	6.26379	9.94067	1.58701	34	90	33.3431	90	4.76784	12.8694	2.69921	2.14311	11.405
scf_8254486:358905-359834	TTHERM_00558550	Note="hypothetical_protein"	930	539	2075	472.215	1400.49	76.1638	225.886	2.96579	533	690	522.702	690	84.3067	111.29	1.32006	2.14293	168.588
scf_8254676:69828-69995	TTHERM_001192481	Note="hypothetical_protein"	168	266	1077	233.041	726.907	208.073	649.024	3.11922	259	296	253.996	296	226.782	264.286	1.16537	2.1423	456.655
scf_8254649:754652-760086	TTHERM_00275830	Note="tetratricopeptide_repeat_protein"	5435	961	3360	841.928	2267.79	23.2363	62.5884	2.69356	862	1344	845.345	1344	23.3306	37.0929	1.58988	2.14172	49.8407
scf_8254638:715463-716020	TTHERM_000191327	Note="transmembrane_protein_putative"	558	467	1613	409.137	1088.67	109.983	292.654	2.6609	411	653	403.059	653	108.349	175.538	1.62011	2.14051	234.096
scf_8254666:565106-566020	TTHERM_00406600	Note="ARP2/3_complex_ARPC3_21_kDa_subunit"	915	327	1260	286.483	850.42	46.9645	139.413	2.96848	285	366	279.493	366	45.8186	60	1.30951	2.139	99.7066
scf_8254377:207885-208217	TTHERM_00716170	Note="hypothetical_protein"	333	281	1003	246.183	676.961	110.893	304.937	2.74983	277	415	271.648	415	122.364	186.937	1.52771	2.13877	245.937
scf_8253895:546-791	TTHERM_02641280	Note="hypothetical_protein"	246	75208	264100	65889.4	178251	40176.5	108689	2.7053	78079	120289	76570.4	120289	46689.3	73347	1.57096	2.13813	91018.2
scf_8254589:144253-147695	TTHERM_00997780	Note="UBA1_ubiquitin-activating_enzyme_E1"	3443	3213	10933	2814.89	7379.08	122.636	321.482	2.62144	3171	5145	3109.73	5145	135.481	224.15	1.65448	2.13796	272.816
scf_8254697:1403584-1405081	TTHERM_00355040	Note="hypothetical_protein"	1498	395	1423	346.058	960.435	34.652	96.1717	2.77536	299	439	293.223	439	29.3614	43.9586	1.49715	2.13626	70.0651
scf_8254803:2143527-2144940	TTHERM_00024280	Note="hypothetical_protein"	1414	246	804	215.519	542.649	22.8627	57.5653	2.51786	232	399	227.517	399	24.1355	42.3267	1.75371	2.13579	49.946
scf_8254406:503483-504425	TTHERM_00245860	Note="hypothetical_protein"	943	59	142	51.6896	95.841	8.2221	15.2451	1.85416	54	128	52.9567	128	8.42365	20.3606	2.41707	2.13562	17.8028
scf_8254659:454457-455743	TTHERM_00046810	Note="metal_cation_transporter_ZIP_family_protein"	1287	1282	4485	1123.15	3027.09	130.904	352.808	2.69517	1244	1920	1219.96	1920	142.187	223.776	1.57382	2.13449	288.292
scf_8254691:123183-123548	TTHERM_00320220	Note="cell_surface_immobilization_antigen_SerH6_putative"	366	181	565	158.573	381.339	64.989	156.287	2.40481	151	276	148.082	276	60.6895	113.115	1.86383	2.13432	134.701
scf_8254803:20236-20835	TTHERM_000000045	Note="transmembrane_protein_putative"	600	417	1383	365.332	933.437	91.3329	233.359	2.55504	387	650	379.523	650	94.8807	162.5	1.71268	2.13386	197.93
scf_8254712:214792-218045	TTHERM_00804750	Note="serine/threonine-protein_phosphatase_PP1"	3254	544	1791	476.596	1208.81	21.9697	55.7227	2.53634	464	787	455.035	787	20.9758	36.2784	1.72954	2.13294	46.0006
scf_8254803:681163-681516	TTHERM_00007500	Note="cell_surface_immobilization_antigen_SerH6_putative"	354	379	1237	332.04	834.896	140.695	353.77	2.51444	375	644	367.755	644	155.828	272.881	1.75117	2.13281	313.326
scf_8254638:161379-161558	TTHERM_00188750	Note="hypothetical_protein"	180	172	612	150.688	413.061	125.574	344.218	2.74116	173	258	169.657	258	141.381	215	1.52071	2.13094	279.609
scf_8254397:40066-40524	TTHERM_00823480	Note="kazal-type_proteinase_inhibitor_1"	459	562	2151	492.366	1451.79	160.904	474.441	2.9486	576	741	564.871	741	184.598	242.157	1.3118	2.1302	358.299
scf_8254595:149621-150742	TTHERM_00999140	Note="hypothetical_protein"	1122	63	98	55.194	66.1438	7.37888	8.84275	1.19839	20	60	19.6136	60	2.62214	8.02139	3.05911	2.12875	8.43207
scf_8254814:246536-248038	TTHERM_00417920	Note="phosphoesterase_family_protein"	1503	1291	4464	1131.04	3012.92	112.878	300.69	2.66385	1300	2025	1274.88	2025	127.234	202.096	1.58838	2.12611	251.393
scf_8254752:1040909-1042293	TTHERM_00118680	Note="ATP-binding_domain_ABC_transporter"	1385	130	439	113.892	296.297	12.3349	32.0899	2.60155	141	228	138.276	228	14.9757	24.6931	1.64888	2.12522	28.3915
scf_8254815:353878-354339	TTHERM_00198490	Note="transmembrane_protein_putative"	462	259	854	226.909	576.396	73.6717	187.141	2.54021	244	409	239.286	409	77.6901	132.792	1.70925	2.12473	159.967
scf_8254406:414525-415328	TTHERM_00245680	Note="hypothetical_protein"	804	936	3263	820.025	2202.32	152.99	410.88	2.68567	1002	1536	982.64	1536	183.328	286.567	1.56314	2.1244	348.724
scf_8254813:326627-328045	TTHERM_00363090	Note="immobilization_antigen"	1419	1270	3920	1112.64	2645.75	117.615	279.678	2.3779	1208	2213	1184.66	2213	125.228	233.932	1.86805	2.12297	256.805
scf_8254542:36342-39413	TTHERM_01250100	Note="dihydroorotate_dehydrogenase"	3072	3422	12322	2998	8316.57	146.387	406.082	2.77404	3668	5286	3597.13	5286	175.641	258.105	1.46951	2.12177	332.094
scf_8254590:116716-119621	TTHERM_00250890	Note="protein_kinase"	2906	988	3076	865.582	2076.1	44.6791	107.163	2.39851	875	1583	858.094	1583	44.2925	81.7103	1.84479	2.12165	94.4366
scf_8254622:5389-5745	TTHERM_001194634	Note="hypothetical_protein"	357	14	44	12.2653	29.6972	5.1535	12.4778	2.42123	14	25	13.7295	25	5.7687	10.5042	1.8209	2.12106	11.491
scf_8254697:1280833-1281469	TTHERM_00354680	Note="ML_domain_protein"	637	467	1529	409.137	1031.98	96.343	243.009	2.52233	395	666	387.368	666	91.217	156.829	1.71929	2.12081	199.919
scf_8254436:21589-22031	TTHERM_000938792	Note="transmembrane_protein_putative"	443	22	1	19.2741	0.674936	6.52622	0.228534	0.0350178	8	33	7.84543	33	2.65647	11.1738	4.20627	2.12064	5.70117
scf_8253815:164895-168299	TTHERM_00497260	Note="tetratricopeptide_repeat_protein"	3405	1126	4260	986.483	2875.23	43.4574	126.662	2.91462	1062	1381	1041.48	1381	45.8802	60.837	1.326	2.12031	93.7495
scf_8254579:41633-43438	TTHERM_00666180	Note="Trk_system_potassium_uptake_protein_TrkA_amine-terminal_domain_protein"	1806	1746	5795	1529.66	3911.26	127.048	324.855	2.55694	1602	2638	1571.05	2638	130.486	219.103	1.67913	2.11804	271.979
scf_8254803:676313-676666	TTHERM_00006480	Note="cell_surface_immobilization_antigen_SerH6_putative"	354	260	878	227.785	592.594	96.519	251.099	2.60155	268	429	262.822	429	111.365	181.78	1.63228	2.11692	216.439
scf_8254385:315757-318317	TTHERM_00532630	Note="hypothetical_protein"	2561	838	2546	734.168	1718.39	43.0009	100.647	2.34059	796	1474	780.62	1474	45.7216	86.3335	1.88824	2.11442	93.4905
scf_8254037:9595-11810	TTHERM_01367670	Note="thioredoxin"	2216	1194	4141	1046.06	2794.91	70.8072	189.186	2.67185	1088	1659	1066.98	1659	72.2233	112.297	1.55486	2.11335	150.742
scf_8254665:603280-605755	TTHERM_00227580	Note="STOP_protein"	2476	1168	4209	1023.28	2840.81	61.9919	172.101	2.77618	1050	1492	1029.71	1492	62.3816	90.3877	1.44895	2.11256	131.244
scf_8254637:110083-110626	TTHERM_00827040	Note="hypothetical_protein"	544	21	54	18.398	36.4466	5.07298	10.0496	1.98101	15	33	14.7102	33	4.05612	9.09926	2.24334	2.11218	9.57443
scf_8254731:154960-155908	TTHERM_00594110	Note="dienelactone_hydrolase_family_protein"	949	472	1597	413.517	1077.87	65.361	170.37	2.6066	342	542	335.392	542	53.0125	85.6691	1.61602	2.11131	128.02
scf_8254486:285800-286729	TTHERM_00558350	Note="IGR1_hypothetical_protein"	930	853	2812	747.309	1897.92	120.534	306.116	2.53967	810	1336	794.35	1336	128.121	215.484	1.68188	2.11078	260.8
scf_8254527:185237-187171	TTHERM_00486190	Note="hypothetical_protein"	1935	41	124	35.9199	83.6921	2.78449	6.48776	2.32996	34	63	33.3431	63	2.58473	4.88372	1.88945	2.10971	5.68574
scf_8254592:4966-6402	TTHERM_00581450	Note="hypothetical_protein"	1437	295	839	258.448	566.272	26.9779	59.1098	2.19105	240	477	235.363	477	24.5682	49.7912	2.02666	2.10885	54.4505
scf_8254371:176364-178956	TTHERM_00467350	Note="MFS_transporter"	2593	1751	6329	1534.04	4271.67	88.7414	247.108	2.78458	1732	2433	1698.54	2433	98.257	140.744	1.43241	2.1085	193.926
scf_8253855:38895-42789	TTHERM_01132870	Note="FAN1_tetratricopeptide_repeat_protein"	3895	819	3018	717.522	2036.96	27.6324	78.4451	2.83888	849	1146	832.596	1146	32.064	44.1335	1.37642	2.10765	61.2893
scf_8254803:2207947-2208270	TTHERM_000024479	Note="hypothetical_protein"	324	17	3	14.8936	2.02481	6.8952	0.937412	0.135951	3	12	2.94204	12	1.36205	5.55556	4.07881	2.10738	3.24648
scf_8253974:25816-26808	TTHERM_01276400	Note="CTH52_papain_family_cysteine_protease"	993	1901	6517	1665.46	4398.56	251.58	664.435	2.64105	1815	2801	1779.93	2801	268.872	423.112	1.57366	2.10735	543.773
scf_8254630:102976-103549	TTHERM_00758870	Note="chaperone_DnaJ"	574	18	42	15.7697	28.3473	4.12101	7.40784	1.79758	19	45	18.6329	45	4.86922	11.7596	2.41508	2.10633	9.58371
scf_8254659:1605088-1605594	TTHERM_01142760	Note="ubiquinol-cytochrome_C_reductase_hinge_protein"	507	214	658	187.484	444.108	55.4688	131.393	2.36877	203	367	199.078	367	58.8988	108.58	1.8435	2.10614	119.986
scf_8254682:38217-39499	TTHERM_000927013	Note="transmembrane_protein_putative"	1283	38	125	33.2916	84.3671	3.89224	9.86365	2.53418	31	51	30.401	51	3.55429	5.96259	1.67757	2.10588	7.91312
scf_8254667:1450792-1453583	TTHERM_00037050	Note="CCT4_TCP-1_(CTT_or_eukaryotic_type_II)_chaperonin_family_delta_subunit"	2792	2076	7426	1818.77	5012.08	97.7135	269.274	2.75575	2098	2984	2057.46	2984	110.537	160.315	1.45033	2.10304	214.794
scf_8254803:678148-678706	TTHERM_00006490	Note="cell_surface_immobilization_antigen_SerH6_putative"	559	226	747	197.998	504.178	53.1299	135.289	2.54638	239	389	234.382	389	62.8933	104.383	1.65968	2.10303	119.836
scf_8254811:486611-487054	TTHERM_00067000	Note="hypothetical_protein"	444	184	716	161.202	483.254	54.46	163.262	2.99783	192	227	188.29	227	63.6116	76.6892	1.20559	2.10171	119.975
scf_8254444:379039-379920	TTHERM_00585480	Note="protein_phosphatase_2C_containing_protein"	882	800	2678	700.876	1807.48	119.197	307.395	2.57889	892	1421	874.765	1421	148.77	241.667	1.62444	2.10166	274.531
scf_8254650:1057212-1058325	TTHERM_00079660	Note="CTH33_papain_family_cysteine_protease"	1114	1132	4122	991.74	2782.09	133.538	374.608	2.80526	1120	1535	1098.36	1535	147.894	206.688	1.39754	2.1014	290.648
scf_8254658:294576-296054	TTHERM_000675789	Note="hypothetical_protein"	1479	892	3246	781.477	2190.84	79.2573	222.195	2.80346	860	1179	843.384	1179	85.5359	119.574	1.39794	2.1007	170.885
scf_8254803:597459-600700	TTHERM_00006320	Note="TTNA_tetrin_A"	3242	2091	7507	1831.92	5066.75	84.7586	234.427	2.76582	2059	2897	2019.22	2897	93.4246	134.038	1.43471	2.10027	184.232
scf_8254600:105836-106648	TTHERM_000277389	Note="hypothetical_protein"	813	71	232	62.2028	156.585	11.4765	28.8903	2.51734	40	66	39.2271	66	7.23748	12.1771	1.68251	2.09992	20.5337
scf_8254403:227-3127	TTHERM_00473010	Note="kelch_motif_protein"	2901	309	939	270.713	633.765	13.9976	32.7697	2.34109	258	470	253.015	470	13.0825	24.302	1.8576	2.09934	28.5358
scf_8254476:273052-274926	TTHERM_00729250	Note="ALD4_NAD-dependent_aldehyde_dehydrogenase_family_protein"	1875	1397	4624	1223.91	3120.91	97.9124	249.672	2.54996	1514	2443	1484.75	2443	118.78	195.44	1.6454	2.09768	222.556
scf_8254666:508603-509462	TTHERM_000405419	Note="transmembrane_protein_putative"	860	45	117	39.4243	78.9676	6.87633	13.7734	2.00302	27	58	26.4783	58	4.61831	10.1163	2.19047	2.09674	11.9448
scf_8254433:37314-38928	TTHERM_01085530	Note="oxysterol-binding_protein"	1615	319	1081	279.474	729.606	25.9574	67.7653	2.61064	288	447	282.435	447	26.2324	41.517	1.58266	2.09665	54.6412
scf_8254813:281892-284543	TTHERM_00361930	Note="GCC2_and_GCC3_family_protein"	2652	2595	8678	2273.47	5857.1	128.59	331.284	2.57628	2612	4139	2561.53	4139	144.883	234.106	1.61583	2.09606	282.695
scf_8254551:74920-75241	TTHERM_000304273	Note="hypothetical_protein"	322	15	49	13.1414	33.0719	6.12178	15.4062	2.51661	14	23	13.7295	23	6.39573	10.7143	1.67522	2.09592	13.0602
scf_8254187:199814-201208	TTHERM_00695860	Note="YeeE/YedE_family_protein"	1395	831	2749	728.035	1855.4	78.2834	199.505	2.5485	772	1244	757.084	1244	81.4069	133.763	1.64315	2.09582	166.634
scf_8254667:1709261-1710196	TTHERM_00037640	Note="hydrogenosomal_ATP/ADP_carrier_protein"	936	724	2496	634.293	1684.64	101.65	269.975	2.65594	565	850	554.083	850	88.7954	136.218	1.53406	2.095	203.096
scf_8254403:496763-498078	TTHERM_00475320	Note="TatD_family_hydrolase"	1316	304	869	266.333	586.52	30.3571	66.8526	2.2022	295	575	289.3	575	32.9749	65.5395	1.98755	2.09488	66.196
scf_8254652:473952-474747	TTHERM_00382240	Note="transmembrane_protein_putative"	796	654	1969	572.966	1328.95	107.971	250.43	2.31942	559	1025	548.199	1025	103.304	193.153	1.86976	2.09459	221.792
scf_8254497:67601-68959	TTHERM_001207740	Note="phosphonopyruvate_decarboxylase"	1359	622	2158	544.931	1456.51	60.1469	160.763	2.67284	642	953	629.596	953	69.4918	105.188	1.51367	2.09325	132.975
scf_8254594:425220-425651	TTHERM_00289320	Note="thiol-disulfide_oxidoreductase_DCC"	432	147	557	128.786	375.94	44.7174	130.535	2.9191	136	169	133.372	169	46.3098	58.6806	1.26713	2.09312	94.6076
scf_8254719:515458-515787	TTHERM_000391479	Note="transmembrane_protein_putative"	330	19	11	16.6458	7.4243	7.56628	3.37468	0.446016	6	22	5.88407	22	2.67458	10	3.73891	2.09246	6.68734
scf_8254380:6494-7198	TTHERM_01125110	Note="hypothetical_protein"	705	814	2671	713.142	1802.76	151.732	383.565	2.52791	821	1330	805.137	1330	171.306	282.979	1.65189	2.0899	333.272
scf_8254435:151939-155063	TTHERM_00655660	Note="NLI_interacting_factor-like_phosphatase"	3125	1081	3166	947.059	2136.85	45.4588	102.569	2.2563	914	1724	896.34	1724	43.0243	82.752	1.92338	2.08984	92.6604
scf_8254658:175555-175738	TTHERM_00673450	Note="hypothetical_protein"	184	9	23	7.88486	15.5235	6.42787	12.6551	1.96878	12	26	11.7681	26	9.5936	21.1957	2.20935	2.08907	16.9254
scf_8254563:179161-182004	TTHERM_00600160	Note="zinc_finger_C3HC4_type_(RING_finger)_protein"	2844	1231	4137	1078.47	2792.21	56.8815	147.269	2.58904	1193	1857	1169.95	1857	61.7062	97.943	1.58725	2.08814	122.606
scf_8254659:742893-744198	TTHERM_00047580	Note="uroporphyrinogen_decarboxylase"	1306	1155	3877	1011.89	2616.73	116.22	300.543	2.58598	1035	1614	1015	1614	116.578	185.375	1.59014	2.08806	242.959
scf_8254420:1305-1658	TTHERM_000694549	Note="hypothetical_protein"	354	13	68	11.3892	45.8957	4.82595	19.4473	4.02974	14	2	13.7295	2	5.81759	0.847458	0.145672	2.08771	10.1474
scf_8254611:47108-47614	TTHERM_000476531	Note="hypothetical_protein"	507	16	77	14.0175	51.9701	4.1472	15.3758	3.70751	24	11	23.5363	11	6.9634	3.25444	0.467363	2.08744	9.3151
scf_8254437:213737-216898	TTHERM_00444670	Note="HSC82_heat_shock_protein_HSP90"	3162	2129	7260	1865.21	4900.04	88.4823	232.45	2.62707	2049	3105	2009.41	3105	95.3231	147.296	1.54523	2.08615	189.873
scf_8254470:345678-346139	TTHERM_000629799	Note="hypothetical_protein"	462	7	2	6.13267	1.34987	1.99113	0.43827	0.220112	8	31	7.84543	31	2.54722	10.0649	3.95134	2.08573	5.2516
scf_8254047:66672-70086	TTHERM_00790580	Note="Serine/Threonine_kinase_domain_protein"	3415	972	3333	851.565	2249.56	37.404	98.8095	2.64168	893	1339	875.746	1339	38.4662	58.8141	1.52898	2.08533	78.8118
scf_8254779:121379-123397	TTHERM_01026430	Note="Serine/Threonine_kinase_domain_protein"	2019	1307	4532	1145.06	3058.81	85.0711	227.252	2.67132	1197	1760	1173.87	1760	87.2119	130.758	1.49931	2.08532	179.005
scf_8254666:537702-538514	TTHERM_00405520	Note="taurine_catabolism_dioxygenase_TauD/TfdA_family_protein"	813	865	3051	757.823	2059.23	139.82	379.932	2.7173	836	1191	819.847	1191	151.263	219.742	1.45271	2.085	299.837
scf_8254446:299461-300732	TTHERM_00494140	Note="60S_ribosomal_protein_L18"	1272	293	1055	256.696	712.058	30.2707	83.9691	2.77394	345	472	338.334	472	39.8979	55.6604	1.39507	2.0845	69.8147
scf_8254686:393832-394236	TTHERM_000449749	Note="hypothetical_protein"	405	17	63	14.8936	42.521	5.51616	15.7485	2.85498	14	18	13.7295	18	5.085	6.66667	1.31105	2.08301	11.2076
scf_8254370:158948-159919	TTHERM_00760600	Note="proline_iminopeptidase"	972	994	3312	870.839	2235.39	134.389	344.968	2.56694	1009	1580	989.505	1580	152.701	243.827	1.59676	2.08185	294.397
scf_8254798:639144-640391	TTHERM_00185280	Note="nucleotide-sugar_transporter"	1248	1477	4838	1293.99	3265.34	155.528	392.469	2.52346	1492	2386	1463.17	2386	175.862	286.779	1.6307	2.07708	339.624
scf_8254697:806542-807018	TTHERM_000085309	Note="transmembrane_protein_putative"	477	22	67	19.2741	45.2207	6.06104	14.2204	2.34619	13	23	12.7488	23	4.00906	7.2327	1.80409	2.07514	10.7265
scf_8254798:163253-168098	TTHERM_00170170	Note="selenocysteine_lyase_family_protein"	4846	2942	10051	2577.47	6783.79	79.7814	209.981	2.63195	2765	4112	2711.58	4112	83.9324	127.28	1.51646	2.07421	168.631
scf_8254435:130501-132632	TTHERM_00655610	Note="peroxisomal_(Per)_like_protein"	2132	1013	3479	887.485	2348.1	62.4403	165.204	2.6458	960	1414	941.452	1414	66.2372	99.4841	1.50194	2.07387	132.344
scf_8254697:472671-474961	TTHERM_00088050	Note="methylcrotonyl-CoA_carboxylase_beta_chain_putative"	2291	1783	6109	1562.08	4123.19	102.275	269.96	2.63955	1721	2544	1687.75	2544	110.503	166.565	1.50733	2.07344	218.262
scf_8254697:448263-449255	TTHERM_00088110	Note="p1/s1_nuclease"	993	697	2673	610.638	1804.11	92.2415	272.523	2.95446	737	860	722.76	860	109.178	129.909	1.18988	2.07217	201.216
scf_8254763:416456-418206	TTHERM_00561809	Note="acylphosphatase"	1751	462	1443	404.756	973.933	34.6736	83.4323	2.40622	415	707	406.982	707	34.8642	60.5654	1.73718	2.0717	71.9989
scf_8254587:372933-373853	TTHERM_00388620	Note="normocyte-binding_protein_putative"	921	685	2139	600.125	1443.69	97.7403	235.129	2.40565	607	1034	595.272	1034	96.9498	168.404	1.73702	2.07133	201.766
scf_8254187:132417-136282	TTHERM_00697090	Note="hypothetical_protein"	3866	827	2674	724.531	1804.78	28.1116	70.0251	2.49096	741	1200	726.683	1200	28.1951	46.5598	1.65134	2.07115	58.2924
scf_8254572:79913-81795	TTHERM_00890190	Note="transmembrane_protein_putative"	1883	846	2720	741.177	1835.83	59.0422	146.242	2.47691	754	1231	739.432	1231	58.9032	98.0616	1.66479	2.07085	122.152
scf_8254431:1007256-1010019	TTHERM_00569410	Note="NAD-dependent_malic_enzyme"	2764	1940	6913	1699.63	4665.84	92.2373	253.211	2.74521	1857	2541	1821.12	2541	98.8307	137.898	1.39529	2.07025	195.555
scf_8254650:1030139-1031137	TTHERM_00079600	Note="CTH109_papain_family_cysteine_protease"	999	956	3211	837.547	2167.22	125.758	325.409	2.58758	776	1181	761.007	1181	114.265	177.327	1.55189	2.06974	251.368
scf_8254395:160833-161640	TTHERM_000455549	Note="transmembrane_protein_putative"	808	28	94	24.5307	63.444	4.55396	11.778	2.58631	23	35	22.5556	35	4.1873	6.49752	1.55172	2.06902	9.13775
scf_8254593:315207-318241	TTHERM_00463290	Note="peroxisomal_acyl-CoA_oxidase"	3035	1573	5629	1378.1	3799.22	68.1103	187.77	2.75686	1566	2121	1535.74	2121	75.9016	104.827	1.38109	2.06897	146.299
scf_8253891:222954-224399	TTHERM_00683120	Note="protein_phosphatase_2C_containing_protein"	1446	806	2966	706.133	2001.86	73.2503	207.662	2.83496	874	1115	857.113	1115	88.9122	115.664	1.30088	2.06792	161.663
scf_8254582:1065215-1072596	TTHERM_00131070	Note="hypothetical_protein"	7382	1937	6462	1697	4361.44	34.4825	88.6231	2.57009	1665	2554	1632.83	2554	33.1786	51.8965	1.56416	2.06712	70.2598
scf_8253886:132900-134636	TTHERM_001001528	Note="transmembrane_protein_putative"	1737	342	1198	299.625	808.574	25.8743	69.825	2.69862	329	463	322.643	463	27.8621	39.9827	1.43502	2.06682	54.9039
scf_8254564:39874-41433	TTHERM_00215960	Note="ThiF_family_protein"	1560	961	3371	841.928	2275.21	80.9546	218.77	2.70238	965	1354	946.355	1354	90.9957	130.192	1.43075	2.06657	174.481
scf_8254611:6865-7956	TTHERM_00476430	Note="RimK-like_ATP-grasp_domain_protein"	1092	854	2706	748.185	1826.38	102.773	250.876	2.44108	770	1277	755.123	1277	103.726	175.412	1.69112	2.0661	213.144
scf_8254697:1326246-1329147	TTHERM_00354820	Note="VHS/GAT_domain_protein_putative"	2902	1542	5465	1350.94	3688.53	69.828	190.654	2.73034	1473	2025	1444.54	2025	74.6661	104.669	1.40183	2.06609	147.662
scf_8254470:1036822-1038225	TTHERM_00429910	Note="choline-phosphate_cytidylyltransferase"	1404	1069	3875	936.546	2615.38	100.058	279.421	2.79258	1108	1450	1086.59	1450	116.089	154.915	1.33445	2.06351	217.168
scf_8254697:1343844-1344452	TTHERM_000354889	Note="transmembrane_protein_putative"	609	189	524	165.582	353.667	40.7838	87.11	2.1359	146	285	143.179	285	35.2658	70.197	1.99051	2.06321	78.6535
scf_8253984:94125-95339	TTHERM_00865100	Note="von_willebrand_factor_type_A_domain_protein"	1215	951	3132	833.167	2113.9	102.86	260.975	2.53719	832	1295	815.925	1295	100.731	159.877	1.58716	2.06217	210.426
scf_8254371:466012-466767	TTHERM_000469239	Note="transmembrane_protein_putative"	756	44	182	38.5482	122.838	7.64845	24.3727	3.18662	37	34	36.2851	34	7.19943	6.74603	0.937023	2.06182	15.5594
scf_8254403:81198-83918	TTHERM_000473208	Note="sodium_calcium_exchanger_protein"	2721	447	1344	391.615	907.115	21.5885	50.0063	2.31634	423	749	414.827	749	22.8681	41.29	1.80557	2.06096	45.6481
scf_8254752:1032598-1034114	TTHERM_00118630	Note="serine/threonine-protein_phosphatase_2A_activator_2"	1517	614	2064	537.923	1393.07	53.1894	137.746	2.58972	561	842	550.161	842	54.3995	83.2564	1.53046	2.06009	110.501
scf_8254594:445145-446635	TTHERM_00289380	Note="hypothetical_protein"	1491	273	1155	239.174	779.552	24.0618	78.4257	3.25935	236	199	231.44	199	23.2837	20.0201	0.859833	2.05959	49.2229
scf_8254752:884325-887026	TTHERM_00114360	Note="SRS1_seryl-tRNA_synthetase"	2702	1544	5053	1352.69	3410.45	75.0939	189.329	2.52124	1449	2268	1421	2268	78.8862	125.907	1.59606	2.05865	157.618
scf_8254545:471596-472610	TTHERM_00149620	Note="amine-terminus_containing_YjeF-related_protein"	1015	440	1374	385.482	927.363	56.9678	137.049	2.40572	367	616	359.909	616	53.1885	91.0345	1.71154	2.05863	114.042
scf_8254786:353442-353979	TTHERM_00554430	Note="hypothetical_protein"	538	15	39	13.1414	26.3225	3.66397	7.33899	2.00302	14	29	13.7295	29	3.82793	8.0855	2.11224	2.05763	7.71225
scf_8253894:100309-101595	TTHERM_00842420	Note="dual_specificity_phosphatase_domain_protein"	1287	1667	5536	1460.45	3736.45	170.216	435.483	2.55842	1413	2155	1385.7	2155	161.503	251.166	1.55517	2.0568	343.324
scf_8254594:582602-588004	TTHERM_00290730	Note="hypothetical_protein"	5403	700	2154	613.267	1453.81	17.0257	40.3613	2.3706	563	961	552.122	961	15.3282	26.6796	1.74056	2.05558	33.5204
scf_8253899:54481-56604	TTHERM_01222590	Note="cell_differentiation_protein_rcd1_putative"	2124	1081	3709	947.059	2503.34	66.8827	176.789	2.64328	1015	1459	995.389	1459	70.2958	103.037	1.46576	2.05452	139.913
scf_8254362:126528-128805	TTHERM_000723289	Note="hypothetical_protein"	2278	401	1490	351.314	1005.66	23.1331	66.2196	2.86255	352	430	345.199	430	22.7304	28.3143	1.24566	2.05411	47.267
scf_8254437:354929-361760	TTHERM_00446000	Note="origin_recognition_complex_subunit_4_putative"	6832	1950	6010	1708.39	4056.37	37.5085	89.0596	2.37439	1634	2771	1602.43	2771	35.1821	60.8387	1.72925	2.05182	74.9492
scf_8254369:87359-88365	TTHERM_000992841	Note="transmembrane_protein_putative"	1007	387	1068	339.049	720.832	50.5038	107.373	2.12604	288	558	282.435	558	42.0708	83.1182	1.97567	2.05086	95.2457
scf_8254631:108192-108545	TTHERM_001076981	Note="hypothetical_protein"	354	34	46	29.7872	31.0471	12.6217	13.1555	1.04229	22	66	21.5749	66	9.14192	27.9661	3.05911	2.0507	20.5608
scf_8254579:155569-157209	TTHERM_00666520	Note="acyl-CoA_thioester_hydrolase_CGI-16"	1641	757	2267	663.204	1530.08	60.622	139.861	2.3071	631	1110	618.808	1110	56.5638	101.463	1.79377	2.05044	120.662
scf_8254010:415862-418340	TTHERM_00328650	Note="hypothetical_protein"	2479	1540	4952	1349.19	3342.29	81.637	202.236	2.47726	1378	2193	1351.38	2193	81.7694	132.695	1.62279	2.05003	167.465
scf_8254654:359595-360534	TTHERM_000518489	Note="kinase_domain_protein"	940	29	16	25.4068	10.799	4.05427	1.72324	0.425044	20	72	19.6136	72	3.12983	11.4894	3.67093	2.04799	6.6063
scf_8254437:477586-478164	TTHERM_00446390	Note="ADP-ribosylation_factor(Arf)/Arf-like_(Arl)_small_GTPase_family_protein"	579	414	1503	362.703	1014.43	93.9646	262.806	2.79686	336	428	329.508	428	85.3648	110.881	1.29891	2.04788	186.843
scf_8254470:514453-518570	TTHERM_001089089	Note="hypothetical_protein"	4118	713	2137	624.656	1442.34	22.7534	52.5379	2.30901	593	1039	581.542	1039	21.1829	37.846	1.78663	2.04782	45.1919
scf_8254564:60155-60405	TTHERM_000216011	Note="hypothetical_protein"	251	13	60	11.3892	40.4962	6.80632	24.2009	3.55565	17	9	16.6715	9	9.96307	5.37849	0.539842	2.04775	14.7897
scf_8254428:373934-375046	TTHERM_00537190	Note="LAG1_longevity_assurance_protein"	1113	860	3026	753.442	2042.36	101.542	275.25	2.7107	848	1149	831.616	1149	112.078	154.852	1.38165	2.04618	215.051
scf_8254610:286077-287574	TTHERM_00336030	Note="transmembrane_protein_putative"	1498	732	2356	641.302	1590.15	64.2158	159.227	2.47957	730	1153	715.895	1153	71.6851	115.454	1.61057	2.04507	137.341
scf_8253886:31867-32877	TTHERM_001001221	Note="hypothetical_protein"	1011	515	1734	451.189	1170.34	66.942	173.641	2.5939	422	619	413.846	619	61.4015	91.8398	1.49572	2.04481	132.74
scf_8253984:30317-30817	TTHERM_00865350	Note="PPI16_peptidyl-prolyl_cis-trans_isomerase_cyclophilin-type_protein"	501	398	1379	348.686	930.737	104.397	278.664	2.66927	393	547	385.407	547	115.391	163.772	1.41928	2.04428	221.218
scf_8254545:329164-331543	TTHERM_00149300	Note="RPS4_40S_ribosomal_protein_S4"	2380	1417	4434	1241.43	2992.67	78.2412	188.614	2.41067	1321	2172	1295.48	2172	81.6477	136.891	1.6766	2.04364	162.752
scf_8254650:523476-525518	TTHERM_00077350	Note="MORN_repeat_protein"	2043	1033	3712	905.007	2505.36	66.4469	183.947	2.76834	996	1287	976.756	1287	71.7148	94.4934	1.31763	2.04298	139.22
scf_8254185:47710-48501	TTHERM_01079170	Note="3-methyladenine_DNA_glycosylase"	792	170	600	148.936	404.962	28.2076	76.6973	2.71903	162	217	158.87	217	30.089	41.0985	1.3659	2.04246	58.8979
scf_8254823:369015-369692	TTHERM_00543610	Note="hypothetical_protein"	678	344	1281	301.377	864.594	66.6763	191.282	2.86881	298	355	292.242	355	64.6554	78.5398	1.21475	2.04178	134.911
scf_8254582:601574-603060	TTHERM_000136329	Note="hypothetical_protein"	1487	45	163	39.4243	110.015	3.9769	11.0976	2.79053	56	71	54.918	71	5.53981	7.16207	1.29284	2.04168	9.12986
scf_8254588:167213-168529	TTHERM_00850550	Note="hypothetical_protein"	1317	1172	3691	1026.78	2491.19	116.946	283.735	2.42621	1013	1645	993.428	1645	113.147	187.358	1.65588	2.04105	235.546
scf_8254815:631930-632572	TTHERM_00205170	Note="transport_system_kinase"	643	342	1228	299.625	828.822	69.8969	193.349	2.7662	312	402	305.972	402	71.3776	93.7792	1.31385	2.04002	143.564
scf_8254679:63679-63952	TTHERM_01227890	Note="hypothetical_protein"	274	6	0	5.25657	0	2.87769	0	0	5	20	4.90339	20	2.68434	10.9489	4.07881	2.0394	5.47445
scf_8253815:81286-82227	TTHERM_00497000	Note="protein_kinase"	942	990	3406	867.334	2298.83	138.111	366.056	2.65046	882	1235	864.959	1235	137.732	196.656	1.42781	2.03914	281.356
scf_8254431:677912-679724	TTHERM_00313700	Note="slime_mold_cyclic_AMP_receptor"	1813	406	1468	355.695	990.807	29.4287	81.9752	2.78555	307	389	301.068	389	24.9091	32.1842	1.29207	2.03881	57.0797
scf_8254617:488902-490254	TTHERM_00194499	Note="NADH:ubiquinone_oxidoreductase_17.2_kDa_subunit"	1353	656	2343	574.719	1581.38	63.716	175.319	2.75157	696	905	682.552	905	75.671	100.333	1.32591	2.03874	137.826
scf_8254820:127707-131285	TTHERM_00700900	Note="TPA2_Na,H_K_antiporter_P-type_ATPase_alpha_subunit_family_protein"	3579	3885	13471	3403.63	9092.07	142.65	381.059	2.67129	3761	5171	3688.33	5171	154.582	216.723	1.40199	2.03664	298.891
scf_8254652:425073-425836	TTHERM_000382148	Note="hypothetical_protein"	764	25	66	21.9024	44.5458	4.30021	8.7459	2.03383	24	48	23.5363	48	4.621	9.42408	2.0394	2.03662	9.08499
scf_8254034:57029-59860	TTHERM_01123960	Note="hypothetical_protein"	2832	416	1265	364.456	853.795	19.3038	45.2222	2.34266	329	558	322.643	558	17.0892	29.5551	1.72946	2.03606	37.3886
scf_8254747:375352-375504	TTHERM_000143679	Note="hypothetical_protein"	153	8	4	7.00876	2.69975	6.87134	2.64681	0.385196	13	47	12.7488	47	12.4988	46.0784	3.68661	2.03591	24.3626
scf_8254587:75083-76494	TTHERM_00384860	Note="LA_motif_RNA-binding_domain_protein"	1412	827	2368	724.531	1598.25	76.9686	169.786	2.20591	804	1470	788.466	1470	83.7605	156.161	1.86438	2.03514	162.974
scf_8254811:460151-461300	TTHERM_00068070	Note="hypothetical_protein"	1150	55	72	48.1852	48.5954	6.28503	6.33853	1.00851	16	48	15.6909	48	2.04663	6.26087	3.05911	2.03381	6.2997
scf_8254370:247294-248103	TTHERM_00760820	Note="hypothetical_protein"	810	163	509	142.804	343.543	26.4451	63.619	2.4057	135	220	132.392	220	24.517	40.7407	1.66174	2.03372	52.1799
scf_8254777:297728-298038	TTHERM_000372349	Note="hypothetical_protein"	311	27	32	23.6546	21.598	11.409	10.417	0.913057	22	68	21.5749	68	10.4059	32.7974	3.15181	2.03243	21.6072
scf_8254697:1522735-1529501	TTHERM_00355280	Note="hypothetical_protein"	6767	1574	4496	1378.97	3034.51	30.5669	67.2642	2.20056	1244	2273	1219.96	2273	27.0422	50.3842	1.86317	2.03186	58.8242
scf_8254047:159369-161440	TTHERM_00790780	Note="pyrimidine-nucleoside_phosphorylase"	2072	1367	4237	1197.62	2859.71	86.7005	207.025	2.38782	1416	2327	1388.64	2327	100.529	168.46	1.67574	2.03178	187.743
scf_8254470:890970-891697	TTHERM_000431319	Note="transmembrane_protein_putative"	728	130	455	113.892	307.096	23.4668	63.2753	2.69637	121	162	118.662	162	24.4496	33.3791	1.36522	2.0308	48.3272
scf_8254406:818902-819892	TTHERM_00248490	Note="hypothetical_protein"	991	42	98	36.796	66.1438	5.56953	10.0117	1.79758	41	91	40.2078	91	6.08595	13.774	2.26324	2.03041	11.8928
scf_8254593:6957-9013	TTHERM_00460460	Note="hypothetical_protein"	2057	85	39	74.4681	26.3225	5.43034	1.91948	0.353474	38	138	37.2658	138	2.71749	10.0632	3.70313	2.0283	5.99134
scf_8254788:354591-355934	TTHERM_00263030	Note="zinc_finger_C3HC4_type_(RING_finger)_protein"	1344	918	3060	804.256	2065.31	89.7607	230.503	2.56797	827	1207	811.021	1207	90.5158	134.71	1.48825	2.02811	182.606
scf_8254617:914523-917539	TTHERM_00196610	Note="hypothetical_protein"	3017	493	1485	431.915	1002.28	21.4741	49.8317	2.32055	369	628	361.87	628	17.9916	31.2231	1.73543	2.02799	40.5274
scf_8254667:2162916-2163287	TTHERM_000042741	Note="hypothetical_protein"	372	25	94	21.9024	63.444	8.83161	25.5823	2.89667	23	26	22.5556	26	9.095	10.4839	1.15271	2.02469	18.0331
scf_8254395:438687-440039	TTHERM_00459230	Note="DMC1_meiotic_recombination_protein_DMC1_putative"	1353	1339	3675	1173.09	2480.39	130.055	274.988	2.11441	1187	2252	1164.07	2252	129.054	249.667	1.9346	2.0245	262.328
scf_8254815:818033-819407	TTHERM_00213640	Note="hypothetical_protein"	1375	820	2432	718.398	1641.45	78.3707	179.067	2.28487	703	1216	689.417	1216	75.2091	132.655	1.76381	2.02434	155.861
scf_8254593:651748-652368	TTHERM_01161000	Note="ETC_complex_I_subunit_motif_protein"	621	502	1774	439.8	1197.34	106.232	289.212	2.72246	469	609	459.938	609	111.096	147.101	1.32409	2.02327	218.157
scf_8254187:219335-221235	TTHERM_00695810	Note="transmembrane_protein_putative"	1901	346	1280	303.129	863.919	23.9186	68.1682	2.85	313	367	306.952	367	24.2203	28.9584	1.19562	2.02281	48.5633
scf_8254446:211885-216500	TTHERM_00492850	Note="ilsA_isoleucyl-tRNA_synthetase_protein"	4616	3220	11207	2821.03	7564.01	91.6712	245.798	2.6813	3159	4223	3097.96	4223	100.67	137.229	1.36315	2.02223	191.513
scf_8254459:323370-325910	TTHERM_00530380	Note="chromosome_condensation_regulator_RCC1_repeat_protein"	2541	2100	6790	1839.8	4582.82	108.607	270.532	2.49093	1872	2851	1835.83	2851	108.373	168.3	1.55298	2.02195	219.416
scf_8254719:105475-106983	TTHERM_00395750	Note="cytochrome_P450_family_monooxygenase"	1509	1171	4026	1025.91	2717.29	101.979	270.109	2.64867	1146	1568	1123.86	1568	111.715	155.865	1.39519	2.02193	212.987
scf_8254783:54162-55258	TTHERM_000845809	Note="hypothetical_protein"	1097	24	50	21.0263	33.7468	2.87506	4.61442	1.60498	23	55	22.5556	55	3.08418	7.52051	2.43842	2.0217	6.06747
scf_8254575:87845-89332	TTHERM_00961970	Note="NADH-cytochrome_b5_reductase_putative"	1488	275	1004	240.926	677.636	24.2869	68.3101	2.81263	236	284	231.44	284	23.3307	28.629	1.2271	2.01986	48.4696
scf_8254813:304792-307459	TTHERM_00362990	Note="immobilization_antigen"	2668	1928	6154	1689.11	4153.56	94.9651	233.521	2.45902	1921	2977	1883.88	2977	105.916	167.373	1.58025	2.01963	200.447
scf_8254648:77659-80055	TTHERM_00878160	Note="malate_synthase"	2397	1870	5945	1638.3	4012.5	102.522	251.095	2.44919	1714	2672	1680.88	2672	105.187	167.209	1.58964	2.01941	209.152
scf_8254241:42208-43797	TTHERM_01092340	Note="MATE_efflux_family_protein"	1590	599	2161	524.781	1458.54	49.5077	137.598	2.77933	543	670	532.509	670	50.2367	63.2075	1.2582	2.01876	100.403
scf_8254682:80342-81181	TTHERM_00927170	Note="integral_membrane_protein"	840	575	1737	503.755	1172.36	89.9562	209.351	2.32725	544	912	533.489	912	95.2659	162.857	1.7095	2.01838	186.104
scf_8254470:817216-818116	TTHERM_00433450	Note="hypothetical_protein"	901	22	14	19.2741	9.44911	3.20878	1.5731	0.490249	21	73	20.5943	73	3.42857	12.1532	3.54468	2.01746	6.86313
scf_8254565:333947-335644	TTHERM_00471470	Note="EF_hand_protein"	1698	1250	4561	1095.12	3078.39	96.742	271.942	2.811	1191	1429	1167.99	1429	103.179	126.237	1.22347	2.01724	199.089
scf_8254181:53080-53783	TTHERM_000930769	Note="clathrin_adaptor_complex_small_chain"	704	34	28	29.7872	18.8982	6.34671	4.02661	0.63444	12	40	11.7681	40	2.50742	8.52273	3.39901	2.01672	6.27467
scf_8254378:173871-174574	TTHERM_00616160	Note="transcriptional_regulator_cudA_putative"	704	11	22	9.63705	14.8486	2.05335	3.16376	1.54078	27	66	26.4783	66	5.64169	14.0625	2.4926	2.01669	8.61313
scf_8254697:864541-864729	TTHERM_00085140	Note="hypothetical_protein"	189	187	529	163.83	357.041	130.024	283.366	2.17934	217	394	212.807	394	168.895	312.698	1.85144	2.01539	298.032
scf_8254697:422705-423628	TTHERM_00089170	Note="alpha/beta_fold_hydrolase"	924	376	1147	329.412	774.152	53.476	125.674	2.3501	300	494	294.204	494	47.7603	80.1948	1.67911	2.01461	102.934
scf_8254617:26050-28282	TTHERM_00193230	Note="PDA1_pyruvate_dehydrogenase_E1_alpha_subunit"	2233	1430	4464	1252.82	3012.92	84.1569	202.39	2.40491	1307	2081	1281.75	2081	86.1003	139.79	1.62357	2.01424	171.09
scf_8254788:74441-77271	TTHERM_00259410	Note="pyridoxal-dependent_decarboxylase_domain_protein"	2831	1223	3815	1071.46	2574.88	56.7714	136.43	2.40314	1088	1733	1066.98	1733	56.5337	91.8227	1.62421	2.01368	114.126
scf_8254665:511300-512340	TTHERM_00227410	Note="hypothetical_protein"	1041	30	40	26.2829	26.9975	3.78716	3.89012	1.02719	16	47	15.6909	47	2.26093	6.77233	2.99537	2.01128	5.33123
scf_8254665:469123-469515	TTHERM_000227279	Note="hypothetical_protein"	393	172	380	150.688	256.476	57.5147	97.8915	1.70203	175	398	171.619	398	65.5034	151.908	2.31909	2.01056	124.9
scf_8254483:203628-204805	TTHERM_00822250	Note="ADP/ATP_transporter_on_adenylate_translocase"	1178	396	979	346.934	660.763	44.1766	84.1379	1.90458	320	664	313.817	664	39.9597	84.5501	2.11588	2.01023	84.344
scf_8254719:22818-24016	TTHERM_000396968	Note="transmembrane_protein_putative"	1199	13	60	11.3892	40.4962	1.42484	5.06625	3.55565	20	9	19.6136	9	2.45374	1.12594	0.458866	2.00726	3.09609
scf_8254563:318780-320173	TTHERM_00600650	Note="LBE1_lycopene_biosynthesis-enhancing_protein"	1394	1001	3134	876.971	2115.25	94.3657	227.609	2.41199	970	1524	951.258	1524	102.359	163.989	1.60209	2.00704	195.799
scf_8254560:3754-4423	TTHERM_01609740	Note="hypothetical_protein"	670	37	8	32.4155	5.39949	7.25721	1.20884	0.166571	22	83	21.5749	83	4.83021	18.5821	3.84706	2.00681	9.89547
scf_8254609:125144-126068	TTHERM_00442010	Note="hypothetical_protein"	925	44	35	38.5482	23.6228	6.25106	3.83072	0.612811	24	80	23.5363	80	3.8167	12.973	3.39901	2.00591	8.40185
scf_8254686:466509-466946	TTHERM_000450959	Note="hypothetical_protein"	438	25	107	21.9024	72.2182	7.50082	24.7323	3.29728	30	21	29.4204	21	10.0755	7.19178	0.713791	2.00553	15.962
scf_8254807:207344-208163	TTHERM_00538900	Note="tyrosine_phosphatase-like_protein_PTPLA_protein"	820	370	1155	324.155	779.552	59.2967	142.601	2.40487	339	533	332.45	533	60.814	97.5	1.60325	2.00406	120.05
scf_8254406:689805-690698	TTHERM_000248218	Note="hypothetical_protein"	894	27	4	23.6546	2.69975	3.96889	0.452977	0.114132	11	42	10.7875	42	1.80998	7.04698	3.89341	2.00377	3.74998
scf_8254047:71589-72500	TTHERM_00790590	Note="plant_dual-specificity_MAP_kinase_kinase_family_domain_protein"	912	699	2030	612.391	1370.12	100.722	225.349	2.23733	649	1125	636.46	1125	104.681	185.033	1.76759	2.00246	205.191
scf_8254104:161009-161455	TTHERM_00713220	Note="hypothetical_protein"	447	463	1577	405.632	1064.37	136.118	357.173	2.62399	463	627	454.054	627	152.367	210.403	1.38089	2.00244	283.788
scf_8254580:379417-381003	TTHERM_00591590	Note="hypothetical_protein"	1587	318	912	278.598	615.542	26.3325	58.1798	2.20942	253	445	248.112	445	23.451	42.0605	1.79355	2.00149	50.1201
scf_8254104:262970-263296	TTHERM_00713540	Note="hypothetical_protein"	327	23	16	20.1502	10.799	9.24321	4.95366	0.535925	5	17	4.90339	17	2.24926	7.79817	3.46699	2.00146	6.37591
scf_8254401:78192-78527	TTHERM_01080520	Note="hypothetical_protein"	336	22	9	19.2741	6.07443	8.60451	2.7118	0.31516	13	47	12.7488	47	5.69144	20.9821	3.68661	2.00089	11.847
scf_8254719:42713-43289	TTHERM_000395939	Note="transmembrane_protein_putative"	577	13	9	11.3892	6.07443	2.96081	1.57914	0.533348	15	51	14.7102	51	3.82414	13.2582	3.46699	2.00017	7.41869

## Sheet: Avg_Peak_Values_Distribution
This data contains 1604 data points representing the averaged IP_N2 peak. 3 outliers were filtered from the 1607 points that had >2X averaged fold enrichment for 2 obtained ChIP-Seq data sets .
We designated peak values corresponding to the lower 5% limit with respect to the highest averaged peak value as background or weak peaks that were filtered from all further calculations. Thus we will use all values that have averaged IP_N2 peaks higher than 247.85 reads.
						Histogram Original Data
Average IP_N2 Peak of IP IBD1_1 and IBD1_2	Average	Bin	Random Generated Data	Histogram	Histogram
4956.66	421.754	-1192.56	-181.865	Bin	Frequency (Random)	Bin (Average IP_N2 Peak)	Frequency (Average IP_N2 Peak)
4655.38	STDEV	-654.453	540.983	-1147.28	2	-1192.56	0
3967.05	538.104	-116.349	636.945	-529.217	42	-654.453	0
3952.37		421.754	-419.498	88.8487	275	-116.349	0
3856.26		959.858	-207.065	706.914	676	421.754	1122
3720.51		1497.96	1859.63	1324.98	697	959.858	308
3672.93		2036.07	1179.17	1943.05	270	1497.96	99
3637.78			1150.06	2561.11	35	2036.07	37
3389.2			342.006	More	3	More	38
3250.86			1033.56
3171.86			1462.51
3146.6			501.753
3108.36			-503.475	-Bin (Average IP_N2 Peak)
3063.55			827.932	Histogram -Frequency (Random)
2672.2			607.494	-Frequency (Average IP_N2 Peak)
2576.47			869.295
2531.29			707.875
2524.9			241.45
2495.83			641.417
2486.68			-195.235
2464.73			183.69
2436.53			1039.72
2433.53			939.128
2410.21			848.826
2406.4			708.442
2404.15			1464.01
2371.71			1268.46
2344.99			1467.43
2309.71			123.835
2275.12			-62.8874
2169.86			911.198
2161.44			859.137
2152.27			-276.268
2139.37			135.971
2130.08			-214.038
2124.8			1433.6
2075.91			1106.23
2060.86			755.869
2009.42			1126.48
1978.38			1004.66
1975.59			705.274
1962.86			754.351
1960.91			803.011
1954.58			1727
1941.97			298.585
1858.13			995.037
1787.65			948.694
1749.02			1065.04
1739.6			1433.69
1717.81			1386.47
1714.47			470.656
1703.71			774.676
1698.65			856.896
1675.23			350.136
1664.29			3019.55
1663.84			-68.8796
1640.37			1126.36
1624.46			219.621
1624.42			294.931
1617.57			602.606
1614.96			1175.95
1591.38			400.491
1583.1			1401.91
1580.45			950.226
1572.53			824.898
1572.09			722.297
1564.99			765.883
1556.76			945.482
1546.75			84.8932
1546.04			394.058
1544.77			1117.77
1541.92			811.107
1531.67			1150.55
1526.23			642.938
1519.93			293.217
1494.9			762.417
1477.26			382.989
1465.57			1326.37
1463.87			84.8159
1452.12			792.973
1451.84			438.896
1439.32			825.716
1438.26			68.9948
1432.64			1552.84
1427.2			609.649
1425.05			-92.1967
1418.97			1572.06
1417.22			-197.576
1417.08			167.473
1413.4			426.479
1408.48			335.002
1395.76			544.558
1393.19			817.25
1385.52			821.914
1365.52			-508.343
1358.73			990.565
1351.97			-293.053
1345.88			527.511
1334.75			6.09555
1330.88			1233.23
1324.96			172.575
1322.76			1565.31
1307.57			42.7238
1293.64			749.515
1291.4			1835.49
1288.85			-300.119
1286			725.277
1277.98			1060.91
1272.63			926.793
1262.03			1447.27
1255.08			1108.73
1251.92			2129.49
1245.38			673.201
1242.72			1119.25
1242.53			1720.77
1232.3			88.4922
1231.75			-299.405
1223.67			579.313
1221.96			1373.64
1215.52			511.172
1201.66			580.859
1201.65			987.836
1194.2			1148.96
1186.72			530.518
1185.24			2082.93
1167.44			1369.09
1142.29			651.299
1134.47			1250.48
1132.83			403.854
1130.55			835.025
1125.77			1142.7
1123.4			1289.87
1122.57			915.296
1108.64			329.547
1105.62			657.42
1105.01			221.812
1103			562.504
1100.94			955.446
1096.96			787.105
1095.83			-33.9504
1092.46			951.913
1090.1			1528.65
1090.07			476.9
1089.34			595.26
1085.7			461.422
1079.57			778.007
1072.12			699.175
1071.46			348.57
1060.53			984.851
1050.9			1202.29
1048.52			602.221
1037.19			601.215
1036.44			611.707
1035.24			712.508
1034.7			303.746
1028.31			-342.566
1024.03			486.803
1015.84			556.909
1014.6			1055.41
1014.5			1080.02
1014.44			837.442
1010.55			956.215
1000.96			-784.584
996.063			278.968
995.036			91.761
990.636			788.726
988.752			577.332
984.594			1259.38
983.614			1216.97
977.689			551.157
966.795			263.265
963.463			527.216
963.344			919.857
962.467			373.731
955.93			-88.7199
952.761			1251.74
950.986			499.003
950.435			1571.31
949.376			168.51
944.69			414.951
936.104			619.021
925.658			-401.558
920.848			560.462
920.656			158.137
915.154			962.845
908.673			1293.72
900.562			1725.52
895.739			-398.503
882.181			1641.46
869.86			1094.76
865.544			636.85
862.009			913.196
861.321			714.4
861.058			1715.01
860.175			-64.2238
857.022			873.409
854.744			503.701
853.535			252.799
850.365			1306.08
848.782			-424.007
846.896			276.139
843.234			173.469
842.995			-129.41
837.876			213.141
834.729			1176.96
831.635			1045.53
830.723			259.463
829.49			875.175
829.007			528.35
828.332			859.088
827.099			-81.7313
825.342			448.629
824.805			564.301
824.793			329.319
820.863			1039.12
815.349			-21.8703
812.886			1503.48
812.278			630.612
811.056			1017.42
810.281			-231.63
808.016			1367.33
801.682			951.964
799.379			747.525
799.268			304.214
790.822			-23.1028
784.813			828.944
783.265			1683.46
771.477			700.641
768.494			1156.01
758.691			-276.268
754.664			1068.79
753.073			-26.1523
751.728			328.122
748.906			1081.1
748.901			354.651
744.306			402.521
739.148			143.966
738.191			-113.276
735.051			135.826
724.192			1268.96
717.61			938.57
713.668			-116.942
710.623			1664.8
709.556			612.042
709.186			742.22
709.023			1435.78
708.141			562.504
707.365			263.937
704.639			524.155
704.466			1730.52
702.73			2123.54
701.914			1372.37
701.302			149.67
700.397			284.479
697.724			1583.28
696.504			1413.96
695.043			1417.8
693.976			625.035
693.904			-235.241
692.462			750.606
690.605			1126.9
690.516			-270.116
690.467			263.632
689.077			1325.12
683.839			1232.89
683.25			664.769
680.866			961.352
679.477			597.662
679.034			1366.08
676.998			984.485
674.027			708.679
673.572			1939.47
672.072			1227.41
671.414			1019.51
669.66			-159.953
667.736			1126.48
661.491			936.998
655.95			766.406
653.456			1128.03
652.48			-160.332
651.704			1099.03
650.835			1017.31
650.817			-991.93
647.174			150.38
645.773			1417.25
637.47			1434.45
634.928			1211.08
626.148			342.625
625.981			910.549
625.598			267.415
622.37			978.589
621.813			466.377
621.592			928.406
621.494			779.006
621.235			1023.44
620.346			722.912
619.787			124.572
618.995			1001.32
617.596			1039.01
615.538			463.365
615.223			1063.25
612.117			1776.71
610.313			1635.28
609.684			56.9527
609.187			1525.46
605.549			671.733
603.535			790.11
601.975			608.212
600.511			771.68
598.433			176.55
596.729			13.5986
595.49			1069.63
594.664			2389.97
591.525			1267.6
590.233			789.013
586.302			1304.04
584.879			1223.17
583.946			190.358
583.772			621.933
582.745			1225.05
582.656			933.657
582.448			575.93
582.256			893.998
581.964			918.904
581.682			945.533
580.3			-28.3544
579.544			814.513
579.537			1800.99
579.153			-19.6949
579.115			538.776
579.063			808.806
578.432			1408.35
578.237			839.086
575.813			1095.97
574.855			484.938
574.852			1584.32
572.29			602.221
569.363			378.26
567.469			-344.168
566.054			1008.44
566.006			1447.56
565.665			-138.117
565.138			-109.753
562.742			1148.84
561.093			870.616
560.242			295.934
556.393			-40.6861
556.11			914.947
555.228			1081.15
553.182			38.4109
553.072			457.119
551.293			379.403
550.841			840.005
550.146			240.697
549.75			589.873
549.47			-109.753
543.773			1527.39
542.477			934.112
540.207			682.1
540.039			806.458
539.9			1200.79
539.421			578.299
535.908			-337.405
535.017			1336.92
534.502			150.662
534.351			-185.201
528.952			1275.64
527.274			597.95
525.599			285.494
523.055			1205.23
520.904			1483.4
519.428			1080.19
518.45			294.282
517.803			1075.21
517.179			458.964
516.406			449.145
516.339			563.087
516.174			1038.47
515.859			1261.92
514.536			608.787
513.867			456.759
512.819			1516.56
511.931			-67.3225
511.598			108.982
508.702			753.355
505.534			1018.44
504.835			305.325
504.717			653.008
504.389			620.071
502.212			348.067
498.823			237.547
498.806			222.905
497.665			1081.95
493.327			476.089
491.721			870.127
490.645			43.5656
490.177			64.2238
488.651			428.521
488.623			730.907
486.947			430.926
486.444			911.747
486.435			505.098
486.192			-68.9836
485.439			1252.57
485.309			8.07003
484.739			1525.11
484.431			1114.77
484.328			-39.6068
483.906			964.443
483.806			959.706
483.194			624.033
482.978			29.0838
482.923			250.63
482.64			2114.53
482.606			718.419
482.379			431.552
481.194			1774.39
479.749			906.46
478.01			1691.61
476.911			739.379
476.579			179.755
476.385			654.146
475.502			1082.52
475.437			470.605
474.606			1490.53
473.723			833.914
473.174			479.584
472.589			965.629
470.937			-571.183
469.51			-11.2686
468.142			1218.63
467.628			1235.2
467.541			314.796
467.042			274.571
466.18			429.358
465.973			243.018
464.557			1521.38
464.228			1052.25
464.026			408.485
463.229			355.763
460.246			-499.635
459.882			527.068
458.638			630.232
457.442			944.108
457.23			1439.39
456.796			101.386
456.655			678.409
455.547			262.897
455.212			1135.87
452.627			888.56
451.206			1843.86
450.091			-242.254
448.95			-729.9
448.584			1563.33
447.308			-109.301
445.388			1614.48
443.705			962.072
443.413			305.5
442.066			-185.067
441.501			456.554
437.986			270.515
437.811			513.458
437.49			125.236
437.271			828.752
434.083			264.548
432.846			518.219
432.235			1409.71
431.434			364.838
429.48			1435.02
428.063			701.87
427.908			242.078
425.939			832.128
425.162			810.531
424.6			1640.86
424.436			1606.09
424.257			1602.7
424.148			1025.81
424.022			681.816
422.822			-32.4004
422.304			1424.53
422.073			225.15
422.017			-454.626
420.45			652.343
419.864			1586.65
419.762			918.653
414.953			917.45
414.609			817.875
413.318			619.833
413.051			1195.54
412.142			426.373
412.013			155.326
411.594			63.8977
411.267			100.239
410.154			354.539
409.365			406.198
409.113			1506.85
408.916			-318.015
407.442			779.53
407.396			1046.14
406.631			470.147
405.491			301.052
403.981			1505.76
402.56			1249.3
401.12			306.433
400.115			1138.65
399.838			31.6653
398.293			915.898
397.387			1717.52
397.284			1978.83
395.797			354.706
394.938			952.731
393.113			1158.66
392.81			-357.878
391.009			-538.518
390.854			255.891
390.39			1839.02
389.754			1076.68
389.416			1482.36
389.161			816.434
388.001			1577.76
387.915			628.372
387.718			713.265
387.37			1174.81
387.24			-167.092
386.347			-330.57
384.892			417.75
384.474			-386.535
383.466			797.75
383.318			863.917
383.057			354.817
382.115			642.558
381.446			1203.33
381.181			42.1336
379.485			1343.4
378.718			789.061
377.83			-51.2134
377.718			672.395
377.341			873.459
377.067			1957.96
376.244			1086.11
375.907			1681.81
375.596			145.468
375.584			704.518
375.107			1758.17
374.426			444.805
374.353			744.067
373.867			1071.54
373.828			-123.541
373.449			1337.64
373.317			317.8
372.88			953.96
371.733			1554.29
371.419			259.402
370.547			380.273
369.531			836.717
369.158			92.4581
368.984			-281.499
368.622			272.575
368.387			431.082
368.103			1375.93
366.575			188.209
365.614			1561.73
365.175			553.596
364.862			-617.103
364.74			788.679
364.585			767.118
363.73			-93.5093
363.592			639.039
363.588			-681.613
362.368			1095.05
362.282			-418.256
361.295			407.848
359.119			1034.32
358.689			-187.891
358.299			196.102
358.185			-557.844
358.03			878.956
357.82			290.254
357.039			-366.535
355.79			227.134
355.778			654.621
355.571			838.456
354.787			780.244
351.397			728.305
351.291			8.33985
350.893			2222.26
350.741			-853.107
349.518			634.041
348.724			306.317
347.712			-136.554
346.385			410.821
346.175			950.635
344.91			808.135
343.324			781.673
342.59			667.849
342.051			667.612
341.353			570.17
340.833			639.419
340.216			277.163
340.165			66.492
339.906			-291.131
339.79			1028.9
339.624			745.204
339.438			1176.83
339.394			349.297
339.069			37.4763
339.031			684.04
338.84			-192.773
337.257			1188.98
337			1023.71
335.997			1744.38
335.176			404.868
334.951			1792.27
333.632			1960.17
333.446			-9.59905
333.272			445.116
332.757			750.653
332.461			949.664
332.343			-97.6831
332.094			-317.829
331.154			918.754
330.474			128.687
330.14			372.911
329.904			405.986
328.636			1260.15
328.506			-229.985
328.14			325.952
327.923			925.887
327.769			782.911
327.513			496.199
327.468			1697.37
326.93			824.561
326.56			1027.76
326.517			635.28
326.51			1298.04
326.501			237.043
326.199			881.808
325.563			1318.22
325.233			210.013
325.045			1132.63
324.512			136.986
324.292			32.9526
324.098			1429.75
323.887			485.695
323.793			880.185
322.488			1356.56
322.386			576.897
322.15			754.872
321.979			255.459
321.457			-4.25462
320.559			807.225
320.3			-208.619
319.894			-229.688
318.312			-59.1014
318.213			1050.43
317.117			1119.01
316.98			671.449
316.198			22.0501
315.774			-434.513
315.44			-676.351
314.969			1025.11
314.874			409.335
314.018			409.813
313.702			941.31
313.326			631.279
312.607			1100.36
311.284			2130.15
310.691			1213.06
310.587			750.132
310.515			1547.68
310.465			560.462
309.76			267.719
309.225			750.606
308.351			918.202
307.095			1479.05
306.899			522.327
305.849			869.442
305.373			1481.95
304.773			891.525
304.203			1183.36
303.602			628.611
303.039			-391.78
302.517			1173.93
302.409			976.195
301.485			452.237
300.912			1157.25
299.837			113.945
299.539			542.453
299.192			685.648
298.9			195.57
298.891			979.109
298.384			21.4388
298.032			701.587
297.989			911.148
297.837			897.218
297.434			1257.27
297.264			235.969
297.159			-208.478
297.087			1021.66
296.98			954.421
296.6			1170.29
295.879			527.068
295.753			297.82
295.603			249.511
295.602			1860.98
295.595			-528.242
295.536			1089.54
295.169			600.638
294.623			-418.009
294.397			-197.301
294.163			-199.513
294.16			372.417
293.851			1211.27
293.571			1228.49
291.373			1123.98
291.114			-447.245
291.01			80.4833
290.886			410.608
290.648			595.02
290.07			241.764
289.702			146.254
288.292			714.353
287.785			1109.84
287.325			814.705
287.125			700.262
286.839			1568.17
286.712			357.983
286.562			-308.596
286.243			435.203
285.877			1121.08
285.874			376.462
285.666			-729.9
284.837			2362.76
283.972			799.806
283.865			-114.876
283.788			1810.87
283.227			-346.99
282.883			1598.93
282.695			1186.74
281.97			848.874
281.356			1508.93
281.048			916.549
280.719			347.675
280.57			1268.1
280.16			350.136
280.045			870.127
279.609			111.093
279.082			506.544
278.467			-43.0513
277.95			184.705
277.9			559.051
277.665			1106.46
277.522			402.627
277.429			-326.91
277.338			656.234
276.692			1567.18
276.575			59.4949
276.132			-198.543
276			1470.05
275.749			1395.28
275.353			699.695
274.669			1365.91
274.531			1228.55
274.498			-126.583
273.251			1127.67
273.243			-551.014
272.902			573.027
272.816			198.891
272.781			1036.07
271.979			1110.96
271.946			-133.564
271.922			1911.42
271.434			-33.9504
271.401			-56.1531
270.338			1511.79
269.501			905.314
269.22			457.016
268.758			582.499
268.455			488.012
267.974			1675.95
267.716			1066.21
267.404			45.9153
266.838			124.645
266.787			1897.82
266.56			-494.593
266.526			901.585
266.322			1061.86
265.05			1250.13
264.972			1252.85
264.859			309.753
264.35			125.603
263.761			391.421
262.338			1341.87
262.328			302.81
262.051			1402.27
262.032			78.187
261.624			709.057
261.282			921.412
260.8			1408.35
260.621			300.583
260.361			384.29
259.836			960.375
259.72			469.892
259.709			1082.23
259.152			683.377
258.95			401.933
258.277			1133.95
258.107			743.451
258.081			1245.77
258.077			-1064.69
258.005			422.7
257.612			-627.132
257.262			535.339
256.805			74.2086
256.322			1787.66
255.921			684.702
255.027			1449.7
255.01			1243.49
254.494			-542.503
254.124			1525.57
253.907			1130.84
252.8			1652.12
252.783			-506.06
251.5			1639.98
251.393			1588.61
251.368			850.331
250.94			1277.96
250.792			709.435
250.474			882.694
250.011			787.248
248.947			330.856
248.17			1678.55
248.097			863.77
248.019			923.523
247.673			1619.23
247.5			-463.597
247.049			1085.99
246.702			439.727
246.688			1240.94
246.343			1342.91
246.327			1560.75
246.26			1446.3
245.937			1027.22
245.899			1515.34
245.49			623.89
243.658			736.538
243.633			68.028
243.396			508.088
243.263			1358.69
242.987			1743.22
242.959			810.915
242.931			1505.65
242.861			55.4714
242.496			1309.41
241.894			698.938
241.776			1371.53
241.578			966.61
240.677			359.866
240.479			917
240.385			637.754
240.193			481.051
240.121			181.86
239.361			825.861
239.272			905.365
238.273			1161.57
238.131			585.875
238.044			1318.91
237.936			-138.718
237.834			670.739
237.034			782.291
236.782			150.238
235.546			657.894
234.813			404.121
234.44			521.635
234.096			1204.71
234.028			1722.23
233.336			-38.2352
232.867			1250.27
232.811			359.202
232.171			316.53
232.093			390.02
231.857			180.503
231.223			174.498
231			734.408
230.583			-219.673
230.184			1867.8
229.396			1202.42
229.166			1052.81
229.047			573.802
229.028			783.674
228.316			1634.26
228.038			506.195
227.961			1565.56
227.057			354.539
226.55			1519.58
225.929			184.231
225.343			521.09
223.815			771.775
223.557			1119.13
222.731			31.151
222.556			301.169
221.792			885.453
221.218			121.246
221.181			1191.8
220.893			-332.509
220.215			852.274
219.825			796.508
219.801			743.403
219.416			747.383
218.262			1425.36
218.157			-224.502
218.148			405.826
217.879			-679.263
217.487			639.467
217.168			555.4
216.878			722.439
216.439			708.679
216.264			923.724
216.073			324.121
215.615			961.094
215.489			1633.38
215.304			494.946
215.051			-727.089
214.794			930.626
213.966			516.237
213.397			1232.95
213.144			761.847
212.987			-145.032
212.651			581.1
212.651			388.401
212.234			2007.25
211.602			636.041
210.847			715.062
210.546			652.533
210.426			206.871
209.657			1076.06
209.6			826.053
209.317			541.865
209.152			890.932
208.589			-462.181
208.409			1070.98
208.288			1354.59
208.071			454.808
207.682			209.097
207.542			100.697
207.343			597.47
206.972			464.131
206.967			970.54
205.715			451
205.472			573.221
205.212			629.755
205.191			546.515
205.178			515.295
204.471			715.062
204.235			1243.97
203.914			996.778
203.797			1092.23
203.096			-499.956
202.201			1489.16
202.127			261.979
201.924			325.38
201.766			1217.43
201.216			747.099
201.128			450.794
201.123			814.562
200.87			418.435
200.447			1473.61
200.288			1131.97
199.919			1155.21
199.707			624.319
199.54			269.847
199.37			1505.98
199.089			940.955
198.982			64.1423
198.696			-7.01327
198.671			130.296
198.493			463.212
198.181			857.869
197.93			1315.29
197.319			1228.69
195.799			516.385
195.777			92.9232
195.555			-730.608
195.434			77.0754
194.208			412.517
193.926			734.456
193.923			1597.06
193.679			1670.98
193.528			1433.79
193.202			717.52
192.348			830.439
191.794			38.3266
191.663			1071.88
191.513			1463.01
191.464			-601.577
191.171			-3.43111
190.633			1026.79
189.994			994.563
189.873			1906.41
189.862			1388.99
189.823			1447.08
189.496			164.422
189.353			474.872
188.809			875.617
188.517			77.4731
188.419			647.405
187.743			830.632
187.548			1787.44
187.493			798.372
187.44			224.959
187.043			453.831
186.902			1154.72
186.843			423.014
186.459			-640.555
186.378			1178.92
186.104			1010.09
185.913			1070.76
185.896			1094.42
184.884			894.097
184.818			1511.24
184.72			902.181
184.39			-153.924
184.232			427.945
183.468			1255.51
182.606			1988
182.563			262.897
182.207			1126.42
181.859			133.212
181.468			-327.295
180.427			421.227
180.03			487.911
179.527			835.266
179.254			876.746
179.005			1337.72
178.746			773.772
178.405			934.112
178.227			-1428.91
177.902			1155.21
177.715			-455.733
177.04			1336.37
175.751			191.832
175.171			445.064
174.878			1991.68
174.658			613.621
174.481			1186.87
174.282			548.373
174.192			1102.8
173.088			364.673
172.962			1893.02
172.539			325.322
172.398			1230.44
172.02			-153.8
171.985			988.99
171.948			1394.58
171.743			-391.78
171.09			1232.89
170.891			943.955
170.885			326.295
169.895			995.67
169.849			1462.71
169.7			997.094
168.952			401.186
168.631			-18.4694
168.588			1799.86
168.47			-569.986
167.525			580.038
167.465			-319.704
167.464			765.931
167.277			1347.59
166.821			416.008
166.748			1753.97
166.634			940.244
166.167			-136.914
165.369			1172.36
164.835			764.981
164.167			1095.51
164.08			327.494
164.015			-637.014
163.664			-392.238
163.626			1186.16
163.6			1358.28
162.974			-669.493
162.752			-366.108
162.541			-560.542
161.962			950.993
161.663			309.404
161.089			1167.35
160.336			162.054
160.331			1104.07
160.17			190.559
160.112			566.679
159.967			1013.83
159.833			811.107
159.507			2094.43
158.773			662.114
158.285			847.709
158.17			874.194
158.119			1016.29
157.618			1156.32
157.382			1351
156.555			335.455
156.549			960.477
156.442			2120.93
156.17			1046.74
156.143			590.402
156.123			32.7812
155.861			622.315
155.439			853.781
154.857			208.835
154.504			1338.91
154.5			1892.13
154.275			728.778
154.177			797.32
153.697			934.011
153.152			805.405
151.336			371.597
151.051			-159.826
150.742			1667.32
150.604			1106.87
150.189			835.653
149.908			979.475
149.147			-457.403
148.004			201.077
147.735			-392.927
147.662			833.77
146.912			1949.65
146.563			1207.72
146.528			841.748
146.299			318.03
145.628			252.056
145.268			290.136
144.983			127.514
144.322			1121.55
143.951			873.409
143.785			1589.79
143.564			1524.32
143.318			1324.1
141.635			1254.39
140.943			1221.83
140.79			2141.79
139.913			1624.89
139.235			90.1294
139.22			2553.84
138.801			507.291
138.132			1000.64
137.826			888.857
137.341			286.984
137.039			721.209
136.808			528.794
136.781			1393.7
136.625			409.547
136.328			-4.62282
136.159			320.103
135.553			753.308
134.956			2120.29
134.911			583.801
134.701			715.109
134.65			156.312
134.366			885.699
134.299			863.38
134.026			372.637
133.3			523.513
133.201			1046.46
132.975			8.42979
132.74			958.165
132.622			310.682
132.344			1041.58
131.85			943.853
131.818			487.105
131.244			1825.14
130.079			455.116
129.017			1611.58
128.358			974.688
128.11			704.328
128.02			1081.55
127.888			1171.8
127.703			254.037
127.643			111.694
127.614			918.954
127.122			390.883
126.902			1528.76
126.786			350.47
126.582			-568.783
126.298			690.142
125.401			1136.42
125.396			308.88
124.9			441.388
124.891			487.358
124.646			-488.702
124.425			1228.22
124.213			910.249
123.491			1253.55
122.805			555.302
122.606			341.386
122.23			-797.973
122.152			501.454
122.084			365.169
122.016			-888.768
121.681			613.716
121.618			1415.6
121.423			580.859
121.136			775.533
120.883			680.444
120.662			622.554
120.342			800.045
120.05			1016.24
119.986			1608.82
119.975			966.249
119.836			889.4
119.47			414.74
119.055			1551.75
119.021			467.091
118.965			1457.35
118.637			1046.36
118.492			762.891
118.326			1432.56
117.826			1183.17
117.395			798.084
117.172			666.143
116.76			566.436
116.46			1103.03
116.444			360.863
116.35			1000
116.312			1638.06
116.16			1038.96
115.687			1276.72
114.898			976.247
114.126			832.852
114.042			1325.2
113.123			710.333
112.8			527.759
112.617			-298.517
111.645			1362.25
111.552			346.779
111.102			349.409
110.501			878.76
110.477			954.062
110.446			1341.39
109.89			742.03
109.406			733.131
109.221			948.439
108.458			1394.75
107.381			1658.41
107.181			456.913
106.321			666.143
106.305			1724.61
105.967			1036.23
105.503			-435.03
105.19			515.096
104.411			779.53
104.333			378.696
103.897			68.9147
103.531			48.4238
103.319			546.515
102.934			1176.33
102.569			208.771
102.514			1063.75
102.014			1044.93
101.794			1401.73
101.659			672.965
100.671			571.72
100.646			1025.71
100.403			1787.66
100.347			149.528
99.9059			1560.38
99.7066			1001.85
99.3184			636.612
99.1647			735.828
99.1312			1525.68
99.1192			479.432
98.7966			851.934
97.4296			462.036
97.1753			804.16
97.1488			543.629
97.089			213.403
97.0873			-588.957
96.8579			1069.35
96.4469			-113.847
95.684			729.345
95.4851			216.388
95.2457			-1095.59
94.6559			-1.69413
94.6076			470.299
94.4366			183.216
93.8539			937.809
93.757			93.543
93.7495			-209.471
93.5097			573.802
93.4905			502.153
92.6604			561.823
92.6331			621.218
91.3173			1247.71
91.0635			-648.818
89.9935			1261.43
88.8076			1093.61
88.7173			1230.72
88.6412			298.291
87.6011			-332.315
87.28			511.272
86.9621			388.563
86.2571			130.589
85.4566			1461.51
84.6264			509.332
84.344			1013.51
84.2498			1936.72
83.095			322.171
82.9642			1495.31
82.8901			31.6653
82.41			849.699
82.2005			708.253
81.8072			-15.2779
81.3666			233.627
80.816			716.622
80.6684			1959.07
80.5613			1308.35
79.4161			182.47
78.9566			798.18
78.8118			1459.33
78.6535			1419.91
78.2274			1357.38
78.2122			2222.26
77.9669			124.941
77.8454			1448.73
77.5925			473.248
76.8475			797.224
76.7521			491.733
76.1616			610.223
76.1338			1867.52
75.3246			1610.75
74.9812			617.588
74.9492			-186.007
73.6196			-4.98961
72.3355			241.513
71.9989			546.614
71.8471			311.321
71.7838			896.871
71.6848			1619.37
71.159			902.082
70.898			1264.97
70.3696			699.08
70.2598			1732.95
70.0651			1282.32
69.8147			1297.81
69.5684			528.35
68.3908			75.1656
68.1624			814.898
68.099			874.586
67.3462			1289.35
66.6157			-79.813
66.4014			126.56
66.196			973.443
65.6345			492.336
65.4205			426.164
64.4525			-374.095
63.4971			446.202
62.6502			1568.17
61.9385			1390.38
61.6252			14.6624
61.2893			1759.58
61.0961			352.311
60.6634			555.302
60.4352			1079.39
59.3535			262.408
58.8979			130.808
58.8242			1085.88
58.2924			-31.144
57.0797			1229.84
56.7542			1105.93
56.026			1386.47
55.1523			537.795
54.9039			614.29
54.6412			1560.26
54.5046			824.753
54.4505			2162.15
54.3852			-68.1531
52.1799			812.018
51.4656			881.907
50.4339			48.2565
50.1201			144.037
49.946			1212.79
49.8407			549.497
49.2229			1470.36
48.5633			-206.219
48.4696			408.698
48.3272			723.479
47.6127			1281.81
47.267			867.778
46.6958			463.928
46.0006			967.902
45.8146			157.997
45.6481			433.588
45.1919			1396.34
44.2972			785.246
43.6237			760.613
43.3954			193.37
42.7322			995.986
40.5274			322.401
38.3433			799.519
37.3886			1031.77
36.4234			150.662
36.3139			907.207
35.9915			342.849
33.5204			1503.15
31.1478			305.734
30.3526			48.2565
28.7596			210.731
28.6633			806.793
28.5358			85.4427
28.3915			1753.97
27.7602			1080.3
26.1972			1081.89
25.7197			1313.68
25.5449			682.005
25.1914			180.163
24.5877			1397.48
24.5322			871.253
24.3626			-80.0266
24.1625			-16.1211
23.514			45.9153
23.259			724.662
23.1062			839.763
21.6072			1440.53
21.5532			1134.79
21.4195			519.854
20.705			941.209
20.5608			353.482
20.5337			1903.31
20.5108			1474.12
20.4917			419.437
20.2957			743.735
20.1821			1273.05
19.9694			889.499
19.8547			664.579
19.3428			1160.89
18.8195			2071.34
18.695			563.718
18.576			272.151
18.575			1934.33
18.4767			2028.76
18.0331			-166.066
18.0151			969.349
18.013			6.72514
17.8028			-189.782
17.5321			1082.18
17.3632			369.622
17.3575			748.568
17.3282			-1166.1
17.2872			971.11
17.1341			-283.374
17.0837			400.544
16.9254			-198.956
16.3953			408.911
16.2441			115.667
16.1603			1344.28
15.9804			845.769
15.962			-690
15.8181			516.088
15.8064			123.17
15.6154			191.564
15.5594			-83.8716
15.252			351.977
14.9641			-136.672
14.95			137.13
14.7897			257.124
14.6845			-246.116
14.6018			20.1249
14.5738			37.9865
14.5736			357.983
14.3687			486.753
13.7641			-255.7
13.7281			375.097
13.6413			1198.2
13.4898			907.207
13.1134			1652.73
13.0963			1031.82
13.0602			326.466
13.0169			978.224
12.8972			862.063
12.3599			808.662
12.2662			642.938
12.0651			1092.17
11.9448			784.96
11.8928			95.5512
11.886			1017.2
11.847			1380.45
11.7295			2909.46
11.7213			450.176
11.6162			676.42
11.491			1305.7
11.405			142.461
11.3658			186.121
11.3556			896.623
11.2076			629.231
11.1683			872.379
11.1581			1716.98
11.0941			1150.67
11.0157			645.409
10.9504			584.815
10.9111			645.884
10.7265			1326.76
10.7026			1505.22
10.6079			729.771
10.3424			844.363
10.2822			320.62
10.2758			27.7009
10.202			741.936
10.1773			1119.48
10.1759			370.446
10.1474			493.892
9.89547			571.139
9.86228			1255.44
9.69698			673.107
9.60637			1527.5
9.58371			1188.85
9.57443			1321.77
9.54666			878.71
9.50069			-635.507
9.49006			753.64
9.47624			982.291
9.3151			-394.776
9.30352			720.689
9.15755			-210.038
9.14562			1633.96
9.13775			1231.6
9.12986			-499
9.08499			1070.31
9.03576			648.449
9.02018			653.956
9.01077			44.4903
8.98276			653.055
8.88433			1041.2
8.83714			-266.993
8.8165			113.721
8.68026			990.355
8.67775			-67.8425
8.61313			-422.247
8.5681			1466.72
8.52207			-398.034
8.43381			-717.499
8.43207			969.66
8.40185			-407.756
8.36944			288.472
8.20726			69.8001
8.10585			1120.55
8.0196			1131.37
7.91312			1082.01
7.78983			168.787
7.72686			-233.884
7.71622			1452.33
7.71225			1556.59
7.47086			567.407
7.41869			653.625
7.2573			394.918
7.16065			518.12
7.10784			-496.161
7.02817			-504.768
6.91243			-21.6806
6.88855			478.42
6.86313			197.83
6.81495			11.8222
6.7528			2054.56
6.74603			1422.58
6.68734			359.59
6.67267			1699.08
6.65387			506.045
6.63741			97.631
6.6063			285.196
6.57348			34.75
6.48855			2378.7
6.46237			571.042
6.45223			1670.34
6.37591			345.602
6.2997			278.306
6.27467			977.756
6.09016			56.3765
6.06747			1284.87
6.02942			1357.38
5.99134			1467.53
5.89172			1771.25
5.70117			-143.567
5.68574			928.104
5.63725			1546.49
5.47445			759.237
5.46542			-166.836
5.33123			763.556
5.28982			609.075
5.2516			1138.1
5.1659			1032.59
5.16413			1117.83
5.13621			1049.44
4.77549			1272.76
4.70175			-166.836
4.64335			339.751
4.56045			-313.74
3.97093			334.436
3.93758			785.961
3.74998			913.796
3.38124			1399.16
3.24648			819.605
3.13205			89.4282
3.09609			1835.49
2.63045			493.29
2.48042			936.694
2.41049			-231.63
			643.414
			732.515
			735.591
			1217.76
			177.71
			792.257
			758.62
			1086.62
			463.007
			801.384
			131.829
			1070.42
			1546.61
			460.347
			-237.667
			332.279
			1298.33
			325.723
			-63.8121
			101.691
			1041.91
			88.9602
			533.422
			1712.87
			1850.08
			1921.04
			1210.88
			199.753
			1062.02
			530.665
			1458.34
			1952.52
			-274.93
			1554.77
			53.0754
			344.086
			130.004
			1196.96
			1892.43
			-109.527
			2020.06
			137.924
			910.499
			1165.3
			796.03
			2136.24
			762.512
			214.767
			184.298
			1218.3
			-575.629
			1162.32
			506.344
			94.6251
			-612.449
			279.328
			405.187
			1679.36
			1179.3
			1581.35
			822.828
			1140.4
			-123.192
			-739.22
			412.093
			328.465
			-256.976
			587.417
			852.177
			599.823
			2033.94
			374.114
			602.461
			497.602
			452.185
			20.7376
			2434.58
			-387.671
			587.32
			-473.114
			841.554
			449.145
			978.797
			1251.67
			1185.27
			1212.99
			168.095
			828.174
			709.955
			723.763
			789.537
			673.485
			325.093
			760.85
			428.991
			141.383
			595.501
			326.123
			631.47
			1538.83
			954.984
			-24.0542
			1636.89
			690.757
			683.377
			-752.711
			1547.44
			286.925
			109.887
			1665.43
			912.247
			298.291
			917.751
			235.969
			429.723
			1094.99
			1320.84
			824.416
			877.531
			-28.4514
			342.906
			1038.14
			384.616
			833.721
			1648.18
			793.642
			436.869
			771.015
			684.418
			1430.87
			973.443
			1743.99
			1950.72
			304.214
			1329.81
			1378.48
			1307.89
			322.802
			-58.1852
			-139.081
			560.316
			1587.83
			1062.08
			643.08
			1457.74
			-260.34
			572.446
			736.727
			1394.31
			1241.49
			891.722
			-239.19
			363.845
			1285.83
			484.333
			653.482
			-16.6833
			616.585
			695.155
			132.848
			688.25
			469.536
			204.045
			372.363
			829.62
			-386.763
			534.896
			906.659
			-145.522
			841.215
			1323.79
			56.1291
			646.977
			2794.34
			1504.46
			272.03
			1232.82
			1096.14
			724.33
			983.596
			840.005
			812.882
			238.115
			940.193
			-117.171
			645.884
			235.021
			1492.43
			1167.73
			855.095
			1362.5
			187.334
			456.041
			214.897
			1091.6
			204.177
			1446.3
			603.805
			1533.48
			-431.146
			1106.52
			1016.13
			151.654
			649.162
			683.708
			1802.13
			-273.264
			250.877
			1099.61
			589.054
			477.913
			262.162
			-8.30475
			1072.28
			-118.784
			17.3999
			51.916
			669.507
			771.062
			134.303
			280.949
			180.23
			-13.1292
			1140.15
			1378.99
			344.255
			-268.963
			708.111
			1079.79
			178.597
			535.88
			482.566
			229.877
			848.923
			497.752
			861.916
			-405.119
			522.871
			1051.48
			-126.936
			1775.86
			828.029
			1320.38
			1184.38
			-595.855
			1552.6
			763.271
			1256.28
			1265.82
			-578.496
			-12.012
			15.989
			387.807
			215.156
			944.158
			-477.83
			1152.39
			929.314
			68.9948
			721.824
			460.399
			1376.69
			678.503
			1546.97
			1326.05
			819.461
			1173.81
			944.82
			-163.89
			892.069
			-296.747
			720.169
			923.473
			1614.76
			-681.017
			563.426
			205.689
			812.738
			761.847
			-645.176
			521.585
			735.686
			1614.62
			-10.5252
			-42.8531
			531.355
			631.994
			222.391
			989.62
			983.492
			44.153
			-75.0532
			523.859
			1109.43
			682.857
			-391.319
			1303.51
			198.362
			1712.34
			273.422
			2076.8
			1232
			1579.43
			216.583
			1353.28
			696.858
			-163.89
			1131.97
			-341.767
			1464.21
			1065.77
			-109.415
			-565.224
			1004.98
			-159.32
			-360.601
			288.353
			287.878
			184.568
			807.272
			6.45532
			-447.785
			405.719
			996.725
			1476.58
			1661.36
			483.121
			-67.0134
			428.521
			453.471
			838.747
			755.869
			761.657
			1357.13
			1263.2
			1785.92
			845.09
			811.346
			553.937
			2022.78
			347.339
			1395.45
			510.178
			609.984
			1264.12
			722.77
			1354.51
			404.974
			1019.08
			-74.5262
			225.022
			455.681
			798.706
			948.031
			-70.3384
			124.35
			438.532
			430.665
			1066.55
			736.16
			487.609
			-47.8125
			765.456
			205.492
			1531.98
			661.024
			1470.56
			756.959
			1098.1
			1080.53
			704.754
			1210.35
			-180.934
			327.323
			624.081
			655.19
			1151.53
			321.252
			990.986
			1460.82
			1300.95
			-376.066
			692.507
			1352.05
			403.374
			1130.3
			-45.7242
			-356.422
			804.687
			813.026
			1319.61
			1055.02
[truncated: 4 more rows]

## Sheet: >2X_Enriched_with_Strong_Peaks
Gene region	Gene_ID	Note	Fold enrichment	RNA-seq analysis of Tetrahymena thermophila - Number of Maped Reads (Xiong et al., 2012)	High expression ≥ 1000 Moderate expression ≥ 100 < Low to No-Expression 100 >
scf_8254747:372219-372806	TTHERM_00143660	Note="HTA3_histone_H2A"	12.7535	6834	High
scf_8254686:546179-546571	TTHERM_00454080	Note="RPS22_predicted_protein"	9.49713	28832	High
scf_8253815:487792-488103	TTHERM_00498190	Note="HHF1_predicted_protein"	9.37967	21922	High
scf_8254431:997806-998225	TTHERM_00569430	Note="hypothetical_protein"	9.37044	44613	High
scf_8254667:379237-379482	TTHERM_00028510	Note="hypothetical_protein"	8.91631	1893	High
scf_8254803:1755477-1755890	TTHERM_000016167	Note="transmembrane_protein_putative"	8.90696	#N/A	Empty
scf_8254638:326145-326456	TTHERM_00189170	Note="HHF2_histone_H4"	8.84437	11943	High
scf_8254582:1059131-1059598	TTHERM_00131110	Note="RPS18_40S_ribosomal_protein_S18_putative"	8.80608	28394	High
scf_8254548:232430-232831	TTHERM_00316500	Note="HTA2_histone_H2B.1"	8.73962	21627	High
scf_8254764:209225-209593	TTHERM_00633360	Note="HTB1_histone_H2B.1"	8.60065	26150	High
scf_8254718:9655-9873	TTHERM_00805850	Note="hypothetical_protein"	8.5498	3509	High
scf_8254611:80381-80857	TTHERM_00476640	Note="60S_ribosomal_protein_L24"	8.40946	43104	High
scf_8254459:33139-33663	TTHERM_000529532	Note="hypothetical_protein"	8.19846	#N/A	Empty
scf_8254369:35664-36176	TTHERM_00992760	Note="RPS20_40S_ribosomal_protein_S20"	8.15481	56172	High
scf_8254617:563949-564460	TTHERM_00194690	Note="ubiquinol-cytochrome_C_reductase_hinge_protein"	8.09528	3992	High
scf_8254776:279565-279945	TTHERM_00161060	Note="40S_ribosomal_protein_S12"	8.07274	27760	High
scf_8254600:411013-411381	TTHERM_00283180	Note="HTB2_histone_H2B.1"	8.02764	10762	High
scf_8254708:88146-88793	TTHERM_01053000	Note="RPL10_60S_ribosomal_protein_L10"	7.79655	38708	High
scf_8254515:18629-19270	TTHERM_00721220	Note="hypothetical_protein"	7.66111	1233	High
scf_8254814:161952-162386	TTHERM_00418120	Note="transmembrane_protein_putative"	7.60687	5375	High
scf_8254491:140941-141502	TTHERM_000787128	Note="hypothetical_protein"	7.56594	#N/A	Empty
scf_8254610:435938-436459	TTHERM_00339620	Note="RPL40_ubiquitin/ribosomal_fusion_protein_putative"	7.41135	43054	High
scf_8254489:64193-64372	TTHERM_001068151	Note="hypothetical_protein"	7.30647	#N/A	Empty
scf_8254650:330187-331102	TTHERM_00075909	Note="transmembrane_protein_putative"	7.28353	32	Low to No-Expression
scf_8254579:162130-162603	TTHERM_00666540	Note="RPL21_60S_ribosomal_protein_L21"	7.21091	31327	High
scf_8254653:155491-156072	TTHERM_00641250	Note="hypothetical_protein"	7.20804	7747	High
scf_8254593:380888-381577	TTHERM_00463490	Note="RPS26_hypothetical_protein"	7.16538	37441	High
scf_8254002:13886-14374	TTHERM_01128560	Note="RPS10_40S_ribosomal_protein_S10_putative"	7.04152	51349	High
scf_8254716:840233-840778	TTHERM_00105330	Note="RPS28_40S_ribosomal_protein_S28e_putative"	6.98335	21379	High
scf_8254479:324796-325190	TTHERM_000624498	Note="transmembrane_protein_putative"	6.9425	#N/A	Empty
scf_8254659:911548-912069	TTHERM_00049040	Note="transmembrane_protein_putative"	6.91924	5096	High
scf_8254659:1615975-1617509	TTHERM_01142730	Note="RPL9_60S_ribosomal_protein_L9"	6.91678	29849	High
scf_8254767:7136-7738	TTHERM_01386050	Note="RPS5_40S_ribosomal_protein_S5"	6.9135	44017	High
scf_8254284:32736-33128	TTHERM_00762890	Note="RPS17_40S_ribosomal_protein_S17"	6.89836	38671	High
scf_8254757:139703-141282	TTHERM_01005320	Note="60S_acidic_ribosomal_protein"	6.89038	14288	High
scf_8254582:908503-909508	TTHERM_00133510	Note="iron-binding_zinc_finger_CDGSH_type_protein"	6.84463	7927	High
scf_8254479:392568-394351	TTHERM_00624720	Note="GRL4_granule_lattice_protein"	6.81103	49407	High
scf_8253811:494317-494617	TTHERM_000528460	Note="Tim10/DDP_family_zinc_finger_protein"	6.79724	#N/A	Empty
scf_8254359:146904-148054	TTHERM_00837950	Note="RPL37_60S_acidic_ribosomal_protein"	6.77404	28623	High
scf_8254527:506843-508503	TTHERM_00487140	Note="60S_ribosomal_protein_L28"	6.74544	19178	High
scf_8254798:195238-195498	TTHERM_00170250	Note="transmembrane_protein_putative"	6.73358	1063	High
scf_8254667:261090-261500	TTHERM_00653670	Note="hypothetical_protein"	6.70562	3920	High
scf_8254377:156310-156984	TTHERM_00716040	Note="transmembrane_protein_putative"	6.68342	3270	High
scf_8254577:328591-329022	TTHERM_00660180	Note="HMGB_high_mobility_group_(HMG)_box_protein"	6.62452	24720	High
scf_8254807:337426-338355	TTHERM_00540120	Note="zinc_finger_C-x8-C-x5-C-x3-H_type_protein"	6.60787	309	Moderate
scf_8254397:90244-90711	TTHERM_00823670	Note="RPS19_40S_ribosomal_protein_S19"	6.5049	28132	High
scf_8254582:758139-758591	TTHERM_00134940	Note="RPL25_60S_ribosomal_protein_L23a"	6.46725	49734	High
scf_8254475:157456-158160	TTHERM_00420130	Note="hypothetical_protein"	6.4334	4287	High
scf_8254610:224519-225949	TTHERM_00335830	Note="hypothetical_protein"	6.36389	28282	High
scf_8254650:488624-489769	TTHERM_00077240	Note="TTU3_polyubiquitin"	6.34824	10372	High
scf_8254391:36955-37369	TTHERM_000703379	Note="hypothetical_protein"	6.32018	#N/A	Empty
scf_8254436:84572-85036	TTHERM_00938940	Note="transmembrane_protein_putative"	6.29096	5511	High
scf_8254749:50239-51331	TTHERM_01094890	Note="hypothetical_protein"	6.25925	7294	High
scf_8254650:988966-989400	TTHERM_00079460	Note="hypothetical_protein"	6.24492	53	Low to No-Expression
scf_8253880:68855-70296	TTHERM_01055600	Note="GRL8_Ndc1_protein"	6.16834	60056	High
scf_8254605:356575-357531	TTHERM_00621600	Note="MCF11_2-oxoglutarate/malate_carrier_protein"	6.16601	11911	High
scf_8254638:326796-327206	TTHERM_00189180	Note="HHT2_predicted_protein"	6.13588	37322	High
scf_8254697:860090-860774	TTHERM_00085180	Note="RPL32_60S_ribosomal_protein_L32"	6.12692	33595	High
scf_8254652:290736-292184	TTHERM_00378890	Note="GRL5_granule_lattice_protein"	6.08593	48998	High
scf_8254697:1205576-1206271	TTHERM_00082170	Note="TBP2_TATA_box-binding_protein_(TBP):_present_in_archaea_and_protein"	6.06124	335	Moderate
scf_8254365:299646-300215	TTHERM_00686150	Note="RPS31_ubiquitin-40S_ribosomal_protein_S27a"	6.03901	61988	High
scf_8254167:125096-126451	TTHERM_01002860	Note="CCF3_carboxy-terminal_crystallin_fold_protein"	6.03789	20089	High
scf_8254006:110997-112298	TTHERM_00945210	Note="transmembrane_protein_putative"	6.02754	3242	High
scf_8254486:383371-384720	TTHERM_00558620	Note="ATU1_tubulin/FtsZ_family_GTPase_domain_protein"	6.01982	130366	High
scf_8254002:50651-51127	TTHERM_01129660	Note="RPL36_60S_ribosomal_protein_L36"	6.01553	18951	High
scf_8254682:35369-35893	TTHERM_00927010	Note="acyl_carrier_protein_putative"	6.00364	6103	High
scf_8254776:677754-678311	TTHERM_00158040	Note="Ran-binding_protein_2_Ran-binding_domain_protein"	5.99632	6812	High
scf_8254359:138222-139472	TTHERM_000837939	Note="hypothetical_protein"	5.98534	#N/A	Empty
scf_8254582:677901-679496	TTHERM_00136120	Note="RPL6_60S_ribosomal_protein_L6"	5.86262	36273	High
scf_8254584:31824-32951	TTHERM_00628610	Note="CTH34_papain_family_cysteine_protease"	5.85093	10686	High
scf_8254397:36232-36696	TTHERM_00823460	Note="kazal-type_proteinase_inhibitor_1"	5.81978	707	Moderate
scf_8254665:468755-469111	TTHERM_00227270	Note="RPL22_60S_ribosomal_protein_L22_putative"	5.79378	31465	High
scf_8254751:152028-152564	TTHERM_00943010	Note="RPL31_60S_ribosomal_protein_L31_putative"	5.7885	35296	High
scf_8254010:476100-476570	TTHERM_00329800	Note="guanylate_kinase"	5.7374	28593	High
scf_8254565:238239-240195	TTHERM_00471090	Note="RPS7_40S_ribosomal_protein_S7"	5.73598	42542	High
scf_8254594:643716-644159	TTHERM_00290880	Note="UBC52_ubiquitin-conjugating_enzyme_E2"	5.73027	6711	High
scf_8253891:185783-186745	TTHERM_00683010	Note="PLA1_papain_family_cysteine_protease"	5.71192	14766	High
scf_8254763:114398-116128	TTHERM_000559961	Note="hypothetical_protein"	5.7114	#N/A	Empty
scf_8254380:13011-14054	TTHERM_01125120	Note="hypothetical_protein"	5.69462	92110	High
scf_8253811:394869-396747	TTHERM_00527180	Note="GRL1_hypothetical_protein"	5.65584	66675	High
scf_8254393:27790-28959	TTHERM_01289110	Note="RPL15_60S_ribosomal_protein_L15"	5.63131	60831	High
scf_8254664:312402-314504	TTHERM_00522600	Note="GRL7_hypothetical_protein"	5.63084	63883	High
scf_8254392:78587-80473	TTHERM_01151600	Note="40S_ribosomal_protein_S8-2"	5.62841	49600	High
scf_8254605:230428-230940	TTHERM_000621309	Note="LITAF-like_zinc_ribbon_domain_protein"	5.62755	#N/A	Empty
scf_8254611:215348-215851	TTHERM_00477020	Note="hypothetical_protein"	5.61676	2609	High
scf_8254393:22450-22785	TTHERM_01289080	Note="small_nuclear_ribonucleoprotein"	5.59938	1000	High
scf_8254187:172960-173229	TTHERM_000696939	Note="hypothetical_protein"	5.59899	#N/A	Empty
scf_8254379:693427-695322	TTHERM_00301890	Note="hypothetical_protein"	5.59643	570	Moderate
scf_8254380:35727-35915	TTHERM_001125183	Note="cytochrome_C_oxidase_copper_chaperone"	5.58827	#N/A	Empty
scf_8254371:268309-269806	TTHERM_00467660	Note="RPS24_40S_ribosomal_protein_S24"	5.588	26142	High
scf_8254594:412387-413052	TTHERM_00289270	Note="Tim17/tim22/tim23/pmp24_family_protein"	5.58023	55	Low to No-Expression
scf_8254047:165496-165912	TTHERM_00790790	Note="HTA1_histone_H2A"	5.56362	22194	High
scf_8254433:81101-81676	TTHERM_01085640	Note="phage_lysozyme_protein"	5.55809	573	Moderate
scf_8254010:513899-514291	TTHERM_000329909	Note="cell_surface_immobilization_antigen"	5.55545	#N/A	Empty
scf_8254814:166474-167064	TTHERM_00418110	Note="P28_protein"	5.55188	4476	High
scf_8254632:32896-33459	TTHERM_01169430	Note="peptidase_C39_family_protein"	5.54913	2534	High
scf_8254373:55575-55994	TTHERM_00237459	Note="hypothetical_protein"	5.51315	#N/A	Empty
scf_8254610:370663-371097	TTHERM_00338320	Note="transmembrane_protein_putative"	5.50075	14501	High
scf_8254667:1815677-1817059	TTHERM_00038880	Note="CCF9_carboxy-terminal_crystallin_fold_protein_9p"	5.4528	7815	High
scf_8254470:200961-201280	TTHERM_000630179	Note="hypothetical_protein"	5.45175	#N/A	Empty
scf_8254181:102105-102719	TTHERM_00929590	Note="Gar1/Naf1_RNA-binding_region_protein"	5.43049	5247	High
scf_8254650:985831-986790	TTHERM_000079459	Note="papain_family_cysteine_protease"	5.42048	#N/A	Empty
scf_8254665:27458-28036	TTHERM_00222240	Note="transmembrane_protein_putative"	5.41019	10	Low to No-Expression
scf_8254788:740830-741552	TTHERM_00264860	Note="transmembrane_protein_putative"	5.40933	556	Moderate
scf_8254610:514250-516295	TTHERM_000339809	Note="60S_ribosomal_protein_L17"	5.40781	#N/A	Empty
scf_8253894:13342-14260	TTHERM_00841210	Note="p28A_33_kDa_inner_dynein_arm_light_chain_axonemal_protein"	5.40624	1031	High
scf_8254665:695910-696542	TTHERM_00227770	Note="eukaryotic_translation_initiation_factor_5A"	5.39362	29233	High
scf_8254460:404021-405352	TTHERM_00348510	Note="BTU1_tubulin"	5.38827	29950	High
scf_8254666:542553-543923	TTHERM_00405540	Note="import_inner_membrane_translocase_protein"	5.38071	461	Moderate
scf_8253891:161282-162390	TTHERM_00682940	Note="60S_ribosomal_protein_L29"	5.38034	13151	High
scf_8254671:563426-564478	TTHERM_00427580	Note="transmembrane_protein_putative"	5.35574	0	Low to No-Expression
scf_8254043:36740-38369	TTHERM_00780960	Note="RPL27_60S_ribosomal_protein_L27"	5.34614	26734	High
scf_8254491:140084-140824	TTHERM_000787127	Note="transmembrane_protein_putative"	5.34281	#N/A	Empty
scf_8254636:484698-484889	TTHERM_00491230	Note="hypothetical_protein"	5.33705	8	Low to No-Expression
scf_8254691:37215-37490	TTHERM_00319970	Note="acyl-CoA-binding_protein"	5.28303	14244	High
scf_8254397:99618-100654	TTHERM_00823720	Note="HHO1_hypothetical_protein"	5.26898	35487	High
scf_8254373:477655-477996	TTHERM_00241740	Note="thioredoxin_domain_protein"	5.26837	3735	High
scf_8254591:13603-14313	TTHERM_001209760	Note="transmembrane_protein_putative"	5.23661	#N/A	Empty
scf_8254397:173159-173703	TTHERM_000823969	Note="MFS_transporter"	5.23239	#N/A	Empty
scf_8254776:148766-148930	TTHERM_00161450	Note="hypothetical_protein"	5.22785	6	Low to No-Expression
scf_8254582:891628-892356	TTHERM_00133570	Note="gamma-interferon-inducible_lysosomal_thiol_reductase"	5.22566	1910	High
scf_8254718:84094-85174	TTHERM_00808000	Note="hypothetical_protein"	5.20073	0	Low to No-Expression
scf_8254649:371205-372167	TTHERM_00268060	Note="CTH110_papain_family_cysteine_protease"	5.18841	3646	High
scf_8254479:395317-397539	TTHERM_00624730	Note="GRL3_granule_lattice_protein"	5.17592	57580	High
scf_8254504:2758-4658	TTHERM_01109770	Note="RPS11_40S_ribosomal_protein_S11_putative"	5.15289	26277	High
scf_8254379:756896-757243	TTHERM_000302101	Note="hypothetical_protein"	5.14598	#N/A	Empty
scf_8254475:531059-531874	TTHERM_00421060	Note="transmembrane_protein_putative"	5.14141	12457	High
scf_8254686:409137-409442	TTHERM_000449779	Note="transmembrane_protein_putative"	5.13776	#N/A	Empty
scf_8254691:288589-290072	TTHERM_000321589	Note="MFS_transporter"	5.08308	#N/A	Empty
scf_8254748:105327-106993	TTHERM_00706300	Note="RPS16_ribosomal_protein_S9"	5.08108	30906	High
scf_8254605:146584-146766	TTHERM_00621080	Note="hypothetical_protein"	5.07433	1	Low to No-Expression
scf_8254332:12626-12985	TTHERM_01299660	Note="SCP-2_sterol_transfer_family_protein"	5.07055	22080	High
scf_8254803:1024054-1025385	TTHERM_00011400	Note="Myb-like_DNA-binding_domain_protein"	5.04492	873	Moderate
scf_8254187:247361-247843	TTHERM_00695690	Note="transmembrane_protein_putative"	5.04183	1549	High
scf_8254609:183617-184881	TTHERM_00442200	Note="hypothetical_protein"	5.03977	11427	High
scf_8254417:148320-150331	TTHERM_00732640	Note="RPL16_60S_ribosomal_protein_L13/L16"	5.03566	44893	High
scf_8254777:151904-152323	TTHERM_00373770	Note="transmembrane_protein_putative"	5.03429	12044	High
scf_8254769:99084-99849	TTHERM_000974164	Note="hypothetical_protein"	5.02888	#N/A	Empty
scf_8254486:184479-185223	TTHERM_000558148	Note="MFS_transporter"	5.02878	#N/A	Empty
scf_8254731:228078-229028	TTHERM_00594350	Note="SerL_immobilization_antigen"	5.01142	5436	High
scf_8254470:665725-667098	TTHERM_00433940	Note="LBP/BPI/CETP_family_carboxy-terminal_domain_protein"	5.01097	480	Moderate
scf_8254401:66793-67153	TTHERM_01080490	Note="hypothetical_protein"	5.0052	18298	High
scf_8254754:16553-17221	TTHERM_00602860	Note="GST13_glutathione_S-transferase_amine-terminal_domain_protein"	4.99156	1836	High
scf_8254593:527436-527894	TTHERM_00463890	Note="kazal-type_proteinase_inhibitor_1"	4.97603	100	Moderate
scf_8254429:16301-17001	TTHERM_01043090	Note="RPS27_40S_ribosomal_protein_S27"	4.96122	19009	High
scf_8254644:343764-345325	TTHERM_00649470	Note="AN1-like_zinc_finger_protein"	4.95002	1808	High
scf_8254691:299356-300025	TTHERM_000321629	Note="MFS_transporter"	4.9431	#N/A	Empty
scf_8254431:944986-945396	TTHERM_000570549	Note="histone_H3.4"	4.93508	#N/A	Empty
scf_8254395:1132-1800	TTHERM_00455090	Note="hypothetical_protein"	4.91703	5474	High
scf_8254548:321931-322394	TTHERM_000316719	Note="hypothetical_protein"	4.91231	#N/A	Empty
scf_8254472:59632-60534	TTHERM_01156840	Note="inhibitor_of_apoptosis-promoting_Bax1_protein"	4.90323	6753	High
scf_8254365:321683-323225	TTHERM_00686220	Note="RPS25_S25_ribosomal_protein"	4.8886	40550	High
scf_8254649:529884-530502	TTHERM_00270350	Note="HVA22/TB2/DP1_family_protein"	4.87849	1501	High
scf_8254551:118675-119157	TTHERM_00304359	Note="acyl_carrier_protein"	4.85568	1640	High
scf_8254607:428287-429190	TTHERM_000437558	Note="MFS_transporter"	4.84866	#N/A	Empty
scf_8254428:209665-210579	TTHERM_00535740	Note="phosphate_carrier_protein"	4.84339	41073	High
scf_8254362:97933-98784	TTHERM_00723210	Note="transmembrane_protein_putative"	4.84078	1368	High
scf_8254649:430285-430707	TTHERM_000268189	Note="hypothetical_protein"	4.82014	#N/A	Empty
scf_8254728:77880-78422	TTHERM_00835130	Note="hypothetical_protein"	4.80856	148	Moderate
scf_8254648:44142-44732	TTHERM_00877050	Note="PPI1_peptidyl-prolyl_cis-trans_isomerase_cyclophilin-type_protein"	4.7996	6282	High
scf_8254548:250608-251872	TTHERM_00316530	Note="PUP3_proteasome_subunit_beta_type_protein"	4.78551	3201	High
scf_8254649:486365-488026	TTHERM_00268310	Note="kinase_domain_protein"	4.77957	941	Moderate
scf_8254371:383177-383797	TTHERM_00468010	Note="hypothetical_protein"	4.77633	270	Moderate
scf_8254422:3974-4423	TTHERM_00691100	Note="hypothetical_protein"	4.76856	5623	High
scf_8254487:170830-172076	TTHERM_00500780	Note="protein_phosphatase_2C_containing_protein"	4.76249	2199	High
scf_8254370:54884-55969	TTHERM_00760310	Note="papain_family_cysteine_protease"	4.75785	8621	High
scf_8254814:101163-103322	TTHERM_000418279	Note="hypothetical_protein"	4.75752	#N/A	Empty
scf_8254431:50277-50621	TTHERM_00312040	Note="hypothetical_protein"	4.73649	17	Low to No-Expression
scf_8254594:154942-155842	TTHERM_00285620	Note="NAC_domain_protein"	4.72934	36243	High
scf_8254479:321773-322378	TTHERM_00624470	Note="non-canonical_purine_NTP_pyrophosphatase_RdgB/HAM1_family_protein"	4.72563	223	Moderate
scf_8254591:14583-16392	TTHERM_01211750	Note="Myb-like_DNA-binding_domain_protein"	4.70862	1295	High
scf_8254688:413884-414840	TTHERM_00295170	Note="thioredoxin-dependent_peroxide_reductase"	4.693	6907	High
scf_8254502:91949-92650	TTHERM_01083050	Note="phospholipase/carboxylesterase_family_protein"	4.68758	836	Moderate
scf_8254803:1794772-1795051	TTHERM_00016300	Note="hypothetical_protein"	4.66497	0	Low to No-Expression
scf_8254752:1016165-1017932	TTHERM_00117590	Note="eukaryotic_porin_protein"	4.65658	45727	High
scf_8254763:388416-389993	TTHERM_00561680	Note="RPL35_ribosomal_protein_L35"	4.65193	29877	High
scf_8254748:3868-5738	TTHERM_00705050	Note="transcription_factor_BTF3a"	4.64594	27241	High
scf_8254401:51283-52619	TTHERM_001080449	Note="MFS_transporter"	4.63038	#N/A	Empty
scf_8254527:350241-350693	TTHERM_00486690	Note="hypothetical_protein"	4.62935	2005	High
scf_8254638:620048-620952	TTHERM_000190979	Note="MFS_transporter"	4.62511	#N/A	Empty
scf_8254815:243646-244225	TTHERM_00198207	Note="hypothetical_protein"	4.60854	0	Low to No-Expression
scf_8253815:389185-391042	TTHERM_00497880	Note="RPL3_60S_ribosomal_protein_L3_putative"	4.60366	90517	High
scf_8254590:425273-425698	TTHERM_00253430	Note="hypothetical_protein"	4.59763	1069	High
scf_8254636:438251-438598	TTHERM_00491130	Note="cell_surface_immobilization_antigen_SerH6_putative"	4.57858	38481	High
scf_8254403:233160-233951	TTHERM_00474570	Note="carrier_protein"	4.57579	46	Low to No-Expression
scf_8254716:1012671-1014282	TTHERM_00106720	Note="hypothetical_protein"	4.57081	0	Low to No-Expression
scf_8254752:1151717-1153069	TTHERM_00121000	Note="transmembrane_protein_putative"	4.56212	3572	High
scf_8254752:539706-541133	TTHERM_00112470	Note="VMA11_vacuolar_type_H+-ATPase_proteolipid_subunit"	4.55164	863	Moderate
scf_8254682:32263-32913	TTHERM_00927000	Note="SCAMP_family_protein"	4.54935	659	Moderate
scf_8254449:88490-90227	TTHERM_00773330	Note="RPS13_40S_ribosomal_protein_S13"	4.54686	33724	High
scf_8254711:40333-40705	TTHERM_01031220	Note="transmembrane_protein_putative"	4.54613	0	Low to No-Expression
scf_8254590:827750-828736	TTHERM_00257230	Note="HMGC_high_mobility_group_(HMG)_box_protein"	4.54439	28578	High
scf_8254752:631364-632356	TTHERM_00112650	Note="carrier_protein"	4.53632	9227	High
scf_8254672:45362-47270	TTHERM_00829380	Note="RPL11_60S_ribosomal_protein_L11"	4.52779	40396	High
scf_8254564:377535-379842	TTHERM_00218790	Note="vacuolar_H+-translocating_inorganic_pyrophosphatase"	4.52122	55933	High
scf_8254420:135684-136133	TTHERM_00694350	Note="IGR3_tubulin_polymerization-promoting_family_protein"	4.51078	516	Moderate
scf_8254010:662427-663043	TTHERM_00332160	Note="thioredoxin_domain_protein"	4.51066	4754	High
scf_8254665:371741-372070	TTHERM_00227040	Note="FKB1_peptidyl-prolyl_cis-trans_isomerase"	4.50974	2390	High
scf_8254564:66598-67395	TTHERM_00216040	Note="high_mobility_group_(HMG)_box_protein"	4.5007	2800	High
scf_8254486:185386-185871	TTHERM_000558149	Note="MFS_transporter"	4.49249	#N/A	Empty
scf_8253811:53282-54343	TTHERM_000525180	Note="MFS_transporter"	4.48578	#N/A	Empty
scf_8254803:1427308-1427859	TTHERM_00013410	Note="CDA12_transmembrane_protein_putative"	4.47621	443	Moderate
scf_8254034:139220-139519	TTHERM_00852780	Note="transmembrane_protein_putative"	4.47127	169	Moderate
scf_8254563:1311-2543	TTHERM_000599749	Note="hypothetical_protein"	4.46738	#N/A	Empty
scf_8254579:165867-166595	TTHERM_00666560	Note="PRE6_proteasome_subunit_alpha_type_protein"	4.46728	5114	High
scf_8254670:94826-95270	TTHERM_00770690	Note="HSP10_10_kDa_chaperonin"	4.44747	9818	High
scf_8254417:135621-136943	TTHERM_00732590	Note="EIF6_eukaryotic_translation_initiation_factor_6"	4.44304	2037	High
scf_8254682:27678-29778	TTHERM_00926980	Note="acetyl-CoA_acyltransferase"	4.43945	13592	High
scf_8254652:428893-429891	TTHERM_00382150	Note="SQS1_squalene/phytoene_synthase"	4.43437	16473	High
scf_8254652:501260-503152	TTHERM_00382350	Note="RPL26_60S_ribosomal_protein_L26"	4.43354	31854	High
scf_8254580:244216-246547	TTHERM_00590130	Note="PHP2_MORN_repeat_protein"	4.43229	10538	High
scf_8254667:1577844-1579027	TTHERM_00037300	Note="MFS_transporter"	4.43229	0	Low to No-Expression
scf_8254776:293996-294451	TTHERM_000160999	Note="nucleoside_diphosphate_kinase"	4.42871	#N/A	Empty
scf_8254653:118093-119118	TTHERM_00641150	Note="CTH40_papain_family_cysteine_protease"	4.42803	11083	High
scf_8254449:91451-93997	TTHERM_00773340	Note="RPL8_60S_ribosomal_L7Ae-like_protein"	4.41691	45036	High
scf_8254449:176875-177219	TTHERM_00773580	Note="cytochrome_C-like_protein"	4.41687	23560	High
scf_8254754:74468-75739	TTHERM_00606960	Note="SerH_cell_surface_immobilization_antigen"	4.4168	108548	High
scf_8254650:886712-887128	TTHERM_00079180	Note="hypothetical_protein"	4.41561	38	Low to No-Expression
scf_8254752:1027278-1028177	TTHERM_00118610	Note="ATP_synthase_F1_gamma_subunit"	4.40901	9708	High
scf_8254373:459438-461292	TTHERM_00241700	Note="succinate_dehydrogenase_and_fumarate_reductase_iron-sulfur_protein"	4.4014	7678	High
scf_8254545:18729-21865	TTHERM_00147510	Note="succinyl-CoA:3-ketoacid-coenzyme_A_transferase"	4.38377	13987	High
scf_8254373:744709-746133	TTHERM_00242320	Note="MFS_transporter"	4.36738	0	Low to No-Expression
scf_8254435:190829-192136	TTHERM_00655820	Note="translation_elongation_factor_EF-1alpha"	4.36468	331937	High
scf_8254385:99741-100852	TTHERM_00532050	Note="MFS_transporter"	4.34546	2	Low to No-Expression
scf_8254736:144257-144799	TTHERM_00735240	Note="ARF1_ADP-ribosylation_factor(Arf)/Arf-like_(Arl)_small_GTPase_family_protein"	4.34405	9617	High
scf_8254593:312739-314008	TTHERM_00463280	Note="OLE1_fatty_acid_desaturase"	4.32318	15269	High
scf_8254811:1315594-1316516	TTHERM_00055990	Note="enoyl-CoA_hydratase/isomerase"	4.3178	9299	High
scf_8254761:117220-117966	TTHERM_01050690	Note="PRE8_proteasome_subunit_alpha_type_protein"	4.31705	3340	High
scf_8254649:348031-348966	TTHERM_00268000	Note="hypothetical_protein"	4.31328	4634	High
scf_8254678:7378-8325	TTHERM_01256490	Note="papain_family_cysteine_protease"	4.3114	9165	High
scf_8254597:162794-163477	TTHERM_00343680	Note="PRP11_splicing_factor_3A_subunit_2"	4.29699	565	Moderate
scf_8254649:86121-87702	TTHERM_00266390	Note="RPS15_40S_ribosomal_protein_S15"	4.29333	36301	High
scf_8254697:1730246-1730641	TTHERM_000355919	Note="hypothetical_protein"	4.28337	#N/A	Empty
scf_8254803:2194103-2195322	TTHERM_00024410	Note="glycosyl_hydrolase_family_25_protein"	4.28043	2439	High
scf_8254650:1223396-1227048	TTHERM_00081110	Note="DnaJ_domain_protein"	4.27971	1384	High
scf_8254095:52286-53860	TTHERM_01113100	Note="RACK1_receptor_of_activated_kinase_C_1A_component_of_40S_small_ribosomal_subunit"	4.26844	61452	High
scf_8254549:177508-181672	TTHERM_00777260	Note="hypothetical_protein"	4.25391	478	Moderate
scf_8254571:103581-103976	TTHERM_00797910	Note="FUN14_family_containing_protein"	4.25337	4171	High
scf_8254607:429426-429670	TTHERM_000437559	Note="hypothetical_protein"	4.25046	#N/A	Empty
scf_8254697:1092559-1093599	TTHERM_00083480	Note="CTH39_papain_family_cysteine_protease"	4.24698	5922	High
scf_8254359:15133-16464	TTHERM_00836580	Note="BTU2_tubulin"	4.24409	86200	High
scf_8254650:224903-226271	TTHERM_00075670	Note="RPL43_60S_ribosomal_protein_L37a"	4.24134	30862	High
scf_8254487:510291-512278	TTHERM_00502720	Note="transmembrane_protein_putative"	4.24054	1005	High
scf_8254814:36829-37653	TTHERM_000418549	Note="U1_zinc_finger_protein"	4.23998	#N/A	Empty
scf_8254489:69382-70100	TTHERM_01068180	Note="60S_ribosomal_protein_L37"	4.23459	11977	High
scf_8254697:297787-298095	TTHERM_000091539	Note="hypothetical_protein"	4.23272	#N/A	Empty
scf_8254697:1551179-1551688	TTHERM_000355369	Note="hypothetical_protein"	4.23087	#N/A	Empty
scf_8254622:64851-65462	TTHERM_01194830	Note="BBC23_antioxidant_AhpC/TSA_family_protein"	4.22168	17704	High
scf_8254431:916260-917228	TTHERM_00571650	Note="hypothetical_protein"	4.19094	10418	High
scf_8254665:25369-26310	TTHERM_000222222	Note="transmembrane_protein_putative"	4.18938	#N/A	Empty
scf_8254814:74549-75230	TTHERM_00418400	Note="hypothetical_protein"	4.17401	0	Low to No-Expression
scf_8254179:28806-29375	TTHERM_001220343	Note="hypothetical_protein"	4.17328	#N/A	Empty
scf_8254665:373848-374348	TTHERM_00227060	Note="PPI21_peptidyl-prolyl_cis-trans_isomerase"	4.16708	3978	High
scf_8253894:18288-20225	TTHERM_00841220	Note="hypothetical_protein"	4.16389	168	Moderate
scf_8254470:742555-743607	TTHERM_00433730	Note="hypothetical_protein"	4.16091	791	Moderate
scf_8254731:231693-232139	TTHERM_00594360	Note="immobilization_antigen"	4.16079	2077	High
scf_8254644:16978-17888	TTHERM_000648561	Note="MFS_transporter"	4.15812	#N/A	Empty
scf_8254600:782719-783703	TTHERM_00284150	Note="hypothetical_protein"	4.15283	59	Low to No-Expression
scf_8254658:147089-148071	TTHERM_00673300	Note="hypothetical_protein"	4.14896	0	Low to No-Expression
scf_8254798:935041-935286	TTHERM_000187168	Note="transmembrane_protein_putative"	4.14363	#N/A	Empty
scf_8254617:145302-145637	TTHERM_000193549	Note="transmembrane_protein_putative"	4.13593	#N/A	Empty
scf_8254167:127855-129168	TTHERM_01002870	Note="CCF4_carboxy-terminal_crystallin_fold_protein"	4.13415	7874	High
scf_8254367:263222-263521	TTHERM_000756530	Note="transmembrane_protein_putative"	4.12945	#N/A	Empty
scf_8254579:199968-201148	TTHERM_00666640	Note="3-hydroxyacyl-CoA_dehydrogenase"	4.12049	21701	High
scf_8254803:2042794-2044236	TTHERM_00023980	Note="RAN1_GTP-binding_nuclear_protein_Ran-1"	4.11881	11030	High
scf_8254597:125917-127159	TTHERM_000343608	Note="MFS_transporter"	4.11808	#N/A	Empty
scf_8254803:1441608-1446963	TTHERM_00013460	Note="hypothetical_protein"	4.11237	1114	High
scf_8255671:490-828	TTHERM_002653334	Note="hypothetical_protein"	4.11051	#N/A	Empty
scf_8254167:81136-83295	TTHERM_01002770	Note="C2H2-type_zinc-finger_protein"	4.10918	972	Moderate
scf_8254691:22671-23382	TTHERM_000319933	Note="hypothetical_protein"	4.10884	#N/A	Empty
scf_8254565:63203-64467	TTHERM_000470561	Note="hypothetical_protein"	4.10691	#N/A	Empty
scf_8254711:93248-93513	TTHERM_001034353	Note="transmembrane_protein_putative"	4.10245	#N/A	Empty
scf_8254658:148191-149436	TTHERM_00673360	Note="hypothetical_protein"	4.09944	7	Low to No-Expression
scf_8254564:57528-59247	TTHERM_00216010	Note="FTT18_Bmh1_14-3-3_family_protein"	4.09179	40644	High
scf_8254719:686367-688671	TTHERM_000784559	Note="pyruvate_dehydrogenase_E1_beta_subunit"	4.09048	#N/A	Empty
scf_8254659:1403468-1404397	TTHERM_00052310	Note="AAC_ADP/ATP_transporter_on_adenylate_translocase"	4.08394	44135	High
scf_8254450:52601-53870	TTHERM_01248970	Note="CTH32_papain_family_cysteine_protease"	4.0834	1967	High
scf_8254187:14644-15315	TTHERM_000697529	Note="transmembrane_protein_putative"	4.08205	#N/A	Empty
scf_8254436:6093-7046	TTHERM_00938750	Note="DnaJ_domain_protein"	4.08103	3523	High
scf_8254803:43641-45161	TTHERM_00001150	Note="kinase_domain_protein"	4.07993	629	Moderate
scf_8254752:1051072-1051563	TTHERM_00118710	Note="PPI15_peptidyl-prolyl_cis-trans_isomerase_cyclophilin-type_protein"	4.07499	22957	High
scf_8254187:2217-3998	TTHERM_00697600	Note="zinc_finger_C2H2_type_family_protein"	4.0639	1081	High
scf_8254497:6034-6329	TTHERM_01206400	Note="hypothetical_protein"	4.06329	0	Low to No-Expression
scf_8254803:1759230-1759640	TTHERM_00016170	Note="HHT3_histone_H3.4"	4.05915	6399	High
scf_8254548:455629-456120	TTHERM_00317130	Note="cell_surface_immobilization_antigen"	4.05647	78	Low to No-Expression
scf_8254545:913997-916577	TTHERM_00151810	Note="elongation_factor_Tu_protein"	4.0536	23860	High
scf_8254428:47471-48674	TTHERM_00535270	Note="amine-terminal_domain_cyclin"	4.0506	918	Moderate
scf_8254379:197365-197668	TTHERM_000299602	Note="hypothetical_protein"	4.04669	#N/A	Empty
scf_8254428:50318-50629	TTHERM_00535310	Note="hypothetical_protein"	4.0433	1026	High
scf_8254786:399487-400530	TTHERM_00554590	Note="hypothetical_protein"	4.03948	952	Moderate
scf_8254654:242767-243783	TTHERM_00515220	Note="glycoside_hydrolase_family_18_protein"	4.03414	934	Moderate
scf_8254527:489705-491316	TTHERM_00487090	Note="fructose-bisphosphate_aldolase"	4.03246	24950	High
scf_8254487:377317-380618	TTHERM_00502380	Note="peptidase_M16_inactive_domain_protein"	4.02598	25384	High
scf_8254686:244565-246344	TTHERM_00449230	Note="MFS_transporter"	4.02492	0	Low to No-Expression
scf_8254496:173589-174703	TTHERM_00859300	Note="MFS_transporter"	4.0212	1	Low to No-Expression
scf_8254652:497798-500130	TTHERM_00382330	Note="hypothetical_protein"	4.02117	20011	High
scf_8254479:107561-107728	TTHERM_000622779	Note="hypothetical_protein"	4.01394	#N/A	Empty
scf_8254440:88883-89456	TTHERM_00825290	Note="hypothetical_protein"	4.00763	5950	High
scf_8254611:340696-341283	TTHERM_00481270	Note="AMMECR-like_protein"	3.99279	709	Moderate
scf_8254654:121280-122137	TTHERM_00509030	Note="cytochrome_C_class_I_protein"	3.9915	3792	High
scf_8254636:433266-433619	TTHERM_00491100	Note="cell_surface_immobilization_antigen_SerH6_putative"	3.99082	6	Low to No-Expression
scf_8253864:1189-3444	TTHERM_01339580	Note="hyaluronan/mRNA-binding_family_protein"	3.98936	46795	High
scf_8254428:49195-50027	TTHERM_00535290	Note="transmembrane_protein_putative"	3.98727	2295	High
scf_8254446:401283-402452	TTHERM_00494530	Note="papain_family_cysteine_protease"	3.98266	640	Moderate
scf_8254370:134322-134771	TTHERM_00760530	Note="reactive_oxygen_species_modulator_1"	3.9783	1169	High
scf_8254412:14029-14758	TTHERM_01075620	Note="LC4A_dynein_18_kDa_light_chain_flagellar_outer_arm_protein"	3.97265	469	Moderate
scf_8254371:225468-225677	TTHERM_00467520	Note="hypothetical_protein"	3.96479	5724	High
scf_8254611:69393-70766	TTHERM_00476610	Note="hypothetical_protein"	3.95721	4044	High
scf_8254764:69045-71801	TTHERM_00632960	Note="hypothetical_protein"	3.95529	190	Moderate
scf_8254813:403378-404292	TTHERM_00363210	Note="ADP_ATP_transporter_on_adenylate_translocase"	3.9526	8035	High
scf_8254638:607919-609049	TTHERM_00190950	Note="ACT1_macronuclear_actin"	3.94734	32017	High
scf_8254716:73803-75077	TTHERM_00095540	Note="CBF5_tRNA_pseudouridine_synthase"	3.93685	8332	High
scf_8254373:429125-429508	TTHERM_000241579	Note="hypothetical_protein"	3.93407	#N/A	Empty
scf_8254431:1017142-1019541	TTHERM_00569340	Note="poly(ADP-ribose)_polymerase_and_DNA-ligase_Zn-finger_region_protein"	3.93067	49	Low to No-Expression
scf_8254659:1439593-1440153	TTHERM_00052430	Note="pseudouridine_synthase_and_archaeosine_transglycosylase_domain_protein"	3.92731	795	Moderate
scf_8254811:429298-430859	TTHERM_00068170	Note="TCB2_25_kDa_calcium-binding_protein"	3.91913	30632	High
scf_8254814:156959-157390	TTHERM_00418150	Note="transmembrane_protein_putative"	3.91769	53	Low to No-Expression
scf_8254659:1422097-1422981	TTHERM_00052370	Note="PX-SNX-like_domain_protein"	3.91011	1062	High
scf_8254607:163191-164354	TTHERM_00439250	Note="GIP1_papain_family_cysteine_protease"	3.90808	19156	High
scf_8254711:19087-19617	TTHERM_01031120	Note="HVA22/TB2/DP1_family_protein"	3.89997	1541	High
scf_8254688:23526-25022	TTHERM_00297140	Note="RPL23_60S_ribosomal_protein_L23"	3.88924	32646	High
scf_8254707:26831-27439	TTHERM_00895610	Note="reticulon_protein"	3.88104	1355	High
scf_8254417:39803-39955	TTHERM_000730368	Note="hypothetical_protein"	3.88032	#N/A	Empty
scf_8254600:146507-147199	TTHERM_00277560	Note="MFS_transporter"	3.87304	0	Low to No-Expression
scf_8254731:7921-8220	TTHERM_00592690	Note="acyl-CoA-binding_protein"	3.87227	11068	High
scf_8254555:143371-143763	TTHERM_000408987	Note="transmembrane_protein_putative"	3.87227	#N/A	Empty
scf_8254674:216874-218083	TTHERM_000748948	Note="MFS_transporter"	3.85436	#N/A	Empty
scf_8254464:93016-95144	TTHERM_00578640	Note="RPL13_60S_ribosomal_protein_L13"	3.85333	51182	High
scf_8254457:111904-114756	TTHERM_01014750	Note="chaperone_protein_DnaK"	3.84802	59924	High
scf_8254608:58226-58534	TTHERM_01009880	Note="transmembrane_protein_putative"	3.84633	50	Low to No-Expression
scf_8253887:220482-223713	TTHERM_00647280	Note="hypothetical_protein"	3.84565	156	Moderate
scf_8254638:708755-710353	TTHERM_00191280	Note="CTH48_papain_family_cysteine_protease"	3.84553	1818	High
scf_8254786:208118-209903	TTHERM_00551160	Note="TDH1_glyceraldehyde-3-phosphate_dehydrogenase"	3.84547	31942	High
scf_8254823:172899-173651	TTHERM_00548160	Note="PRE4_proteasome_subunit_beta_type_protein"	3.8298	3530	High
scf_8254663:184795-185617	TTHERM_00856710	Note="hypothetical_protein"	3.82441	0	Low to No-Expression
scf_8254010:452459-453298	TTHERM_00329720	Note="clusterin_protein"	3.82353	21941	High
scf_8254028:280476-281115	TTHERM_00670790	Note="hypothetical_protein"	3.82122	16167	High
scf_8254688:471170-473433	TTHERM_00295080	Note="Rieske_iron-sulfur_protein_ubiquinol-cytochrome_C_reductase_iron-sulfur_subunit"	3.81952	12892	High
scf_8254515:136154-137275	TTHERM_00721530	Note="antioxidant_AhpC/TSA_family_protein"	3.81917	2495	High
scf_8254034:86656-87325	TTHERM_01124030	Note="hypothetical_protein"	3.81698	0	Low to No-Expression
scf_8254814:158325-158765	TTHERM_00418140	Note="transmembrane_protein_putative"	3.8126	542	Moderate
scf_8254814:175919-176558	TTHERM_00418090	Note="transmembrane_protein_putative"	3.80142	37	Low to No-Expression
scf_8254665:28610-29095	TTHERM_000222241	Note="transmembrane_protein_putative"	3.79732	#N/A	Empty
scf_8254814:169966-170436	TTHERM_00418100	Note="P28_protein"	3.79008	28	Low to No-Expression
scf_8254436:28232-30840	TTHERM_00938820	Note="EEF2_elongation_factor_2_putative"	3.78815	143822	High
scf_8254652:265225-267228	TTHERM_00378810	Note="TGL6_ab-hydrolase_associated_lipase_region_protein"	3.78222	3529	High
scf_8254365:164293-165548	TTHERM_00684790	Note="ATP_synthase_F1_delta_subunit"	3.77693	10076	High
scf_8253915:6800-7129	TTHERM_00688280	Note="hypothetical_protein"	3.77643	534	Moderate
scf_8254587:51698-53673	TTHERM_00384800	Note="Nopp52_RNA_recognition_motif_1_in_heterogeneous_nuclear_ribonucleoprotein_hnRNP_protein"	3.77566	17583	High
scf_8254674:241260-241594	TTHERM_000748979	Note="MFS_transporter"	3.77448	#N/A	Empty
scf_8254597:637247-638985	TTHERM_00346900	Note="serine_carboxypeptidase_family_protein"	3.77253	1230	High
scf_8254584:12933-13166	TTHERM_00628670	Note="hypothetical_protein"	3.76092	4	Low to No-Expression
scf_8254527:15395-15667	TTHERM_00485790	Note="hypothetical_protein"	3.75509	2890	High
scf_8254667:702946-704700	TTHERM_00030190	Note="MDH1_cytoplasmic_and_cytosolic_malate_dehydrogenase_family_protein"	3.75508	26104	High
scf_8254674:263009-263448	TTHERM_000749021	Note="hypothetical_protein"	3.74946	#N/A	Empty
scf_8254437:119283-119681	TTHERM_000444469	Note="hypothetical_protein"	3.74892	#N/A	Empty
scf_8253815:32060-32683	TTHERM_00495950	Note="TCB1_EF_hand_protein"	3.74871	1014	High
scf_8254776:254862-256439	TTHERM_00161130	Note="CTH90_papain_family_cysteine_protease"	3.74806	8295	High
scf_8254645:157951-158622	TTHERM_000129649	Note="hypothetical_protein"	3.7462	#N/A	Empty
scf_8254284:187805-189438	TTHERM_00765300	Note="RPS14_40S_ribosomal_protein_S14"	3.74577	36547	High
scf_8253915:185394-188074	TTHERM_00688720	Note="dual_specificity_protein_phosphatase_CDC14A"	3.74499	388	Moderate
scf_8254716:950586-951410	TTHERM_00105580	Note="hypothetical_protein"	3.73862	1513	High
scf_8253811:196152-197332	TTHERM_00526550	Note="hypothetical_protein"	3.73817	3287	High
scf_8254654:506509-507187	TTHERM_000519879	Note="transmembrane_protein_putative"	3.73596	#N/A	Empty
scf_8254667:781669-782352	TTHERM_00030440	Note="PRE3_proteasome_subunit_beta_type_protein"	3.73592	3273	High
scf_8254402:296874-298118	TTHERM_00658970	Note="ubiquitin-conjugating_enzyme"	3.73292	338	Moderate
scf_8254590:231028-231333	TTHERM_00251150	Note="transmembrane_protein_putative"	3.73214	185	Moderate
scf_8254658:218776-220002	TTHERM_00675580	Note="hypothetical_protein"	3.72989	744	Moderate
scf_8254747:406890-407621	TTHERM_00143770	Note="inorganic_pyrophosphatase"	3.72194	3705	High
scf_8254548:461559-462746	TTHERM_00317160	Note="choline/ethanolamine_kinase"	3.7219	1264	High
scf_8254551:270327-270998	TTHERM_000307769	Note="transmembrane_protein_putative"	3.71027	#N/A	Empty
scf_8254798:711495-712652	TTHERM_00185500	Note="dual_specificity_phosphatase_domain_protein"	3.70986	132	Moderate
scf_8254446:464822-465774	TTHERM_00494740	Note="hypothetical_protein"	3.70639	228	Moderate
scf_8254371:464760-466010	TTHERM_00469230	Note="MPK1_cyclin-dependent_kinase-like_Serine/Threonine_kinase_family_protein"	3.70273	754	Moderate
scf_8253886:95006-96138	TTHERM_01001420	Note="CTH50_papain_family_cysteine_protease"	3.70236	2554	High
scf_8254479:338714-339510	TTHERM_000624539	Note="hypothetical_protein"	3.69544	#N/A	Empty
scf_8254752:1109953-1110668	TTHERM_000120879	Note="hypothetical_protein"	3.69543	#N/A	Empty
scf_8254475:116817-118391	TTHERM_00420000	Note="KHD4_predicted_protein"	3.69433	1611	High
scf_8254444:293932-296957	TTHERM_00585260	Note="ATP2_ATP_synthase_F1_beta_subunit"	3.69068	68980	High
scf_8254437:441082-442384	TTHERM_00446280	Note="RPL30_transmembrane_protein_putative"	3.68794	20247	High
scf_8254815:394508-395392	TTHERM_000201617	Note="MFS_transporter"	3.68786	#N/A	Empty
scf_8254487:122258-122607	TTHERM_000499609	Note="hypothetical_protein"	3.6841	#N/A	Empty
scf_8254811:1027009-1027923	TTHERM_00058710	Note="zinc_finger_C-x8-C-x5-C-x3-H_type_protein"	3.67843	283	Moderate
scf_8254581:24069-26603	TTHERM_01006430	Note="kinase_domain_protein"	3.6784	508	Moderate
scf_8254697:35479-36812	TTHERM_00094220	Note="SIT1_scramblase"	3.67587	2085	High
scf_8254555:144699-145250	TTHERM_000408989	Note="transmembrane_protein_putative"	3.67219	#N/A	Empty
scf_8254760:60759-61250	TTHERM_01018350	Note="hypothetical_protein"	3.66813	0	Low to No-Expression
scf_8254697:601615-603630	TTHERM_00086780	Note="CCF12_carboxy-terminal_crystallin_fold_protein_12p"	3.66133	1814	High
scf_8254658:170347-175236	TTHERM_00673440	Note="hypothetical_protein"	3.65947	11899	High
scf_8254481:11265-11867	TTHERM_01347920	Note="DoxX_family_protein"	3.65786	4248	High
scf_8254479:434190-435096	TTHERM_00624860	Note="thioredoxin_protein"	3.65543	1166	High
scf_8254664:369160-369471	TTHERM_00522770	Note="APC11_anaphase-promoting_complex_subunit_11_RING-H2_finger_protein"	3.65428	136	Moderate
scf_8254764:141606-143371	TTHERM_00633150	Note="RPL42_60S_ribosomal_protein_L36a"	3.65255	22776	High
scf_8254545:473367-474856	TTHERM_00149630	Note="RPL34_60S_ribosomal_protein_L34"	3.65235	22833	High
scf_8254622:65807-66882	TTHERM_001194835	Note="hypothetical_protein"	3.65203	#N/A	Empty
scf_8254564:851288-854121	TTHERM_00221120	Note="GRT1_granule_tip_protein"	3.6517	25778	High
scf_8254403:376315-377994	TTHERM_00474970	Note="60S_acidic_ribosomal_protein"	3.64911	32505	High
scf_8254028:323791-325294	TTHERM_00670900	Note="protein_kinase"	3.64035	2304	High
scf_8254719:851998-852369	TTHERM_00782060	Note="TCT1B_dynein_light_chain_tctex-type_1_protein"	3.6389	221	Moderate
scf_8254187:68508-69062	TTHERM_000697299	Note="hypothetical_protein"	3.63829	#N/A	Empty
scf_8254638:616660-617067	TTHERM_00190970	Note="hypothetical_protein"	3.63687	29	Low to No-Expression
scf_8254674:241789-243671	TTHERM_00748980	Note="MFS_transporter"	3.63654	0	Low to No-Expression
scf_8254788:767177-767656	TTHERM_000264979	Note="transmembrane_protein_putative"	3.63561	#N/A	Empty
scf_8254652:188096-191346	TTHERM_00378620	Note="cytochrome_C_oxidase_subunit_Vb_protein"	3.63255	20837	High
scf_8254104:168433-168900	TTHERM_00713250	Note="hypothetical_protein"	3.62996	29	Low to No-Expression
scf_8254630:314936-316722	TTHERM_01141570	Note="ICL1_isocitrate_lyase"	3.62887	12528	High
scf_8254104:141906-142587	TTHERM_00713140	Note="translationally-controlled_tumor-like_protein"	3.62805	11052	High
scf_8254650:310830-312056	TTHERM_00075840	Note="CTH62_papain_family_cysteine_protease"	3.62685	2928	High
scf_8254582:701695-702948	TTHERM_00136050	Note="melibiase"	3.62363	1735	High
scf_8254459:128077-130947	TTHERM_00529860	Note="VMA2_vacuolar_V-type_H(+)-ATPase_B_subunit"	3.62291	18181	High
scf_8254528:46939-49771	TTHERM_00636980	Note="zinc_finger_protein"	3.61896	1568	High
scf_8254611:358961-360079	TTHERM_000481318	Note="EPI21_protein"	3.61675	#N/A	Empty
scf_8254757:8321-10988	TTHERM_01004930	Note="metallopeptidase_family_M24_containing_protein"	3.61545	20973	High
scf_8254513:13480-14142	TTHERM_01230120	Note="hypothetical_protein"	3.61528	5877	High
scf_8254776:549470-550043	TTHERM_00158360	Note="LITAF-like_zinc_ribbon_domain_protein"	3.61402	584	Moderate
scf_8254665:369888-370449	TTHERM_000227039	Note="hypothetical_protein"	3.59315	#N/A	Empty
scf_8254373:6404-6970	TTHERM_00237280	Note="NUDIX_hydrolase"	3.59268	205	Moderate
scf_8254379:728105-728947	TTHERM_00302050	Note="mapeg_family_protein"	3.58575	3270	High
scf_8254688:602205-602543	TTHERM_000294739	Note="hypothetical_protein"	3.58247	#N/A	Empty
scf_8254460:58757-59310	TTHERM_00353379	Note="ML_domain_protein"	3.58246	885	Moderate
scf_8254515:4494-6734	TTHERM_00721150	Note="60S_ribosomal_protein_L7"	3.57569	47253	High
scf_8254664:357823-358572	TTHERM_00522730	Note="hypothetical_protein"	3.57474	4	Low to No-Expression
scf_8253957:67734-67901	TTHERM_001071451	Note="hypothetical_protein"	3.57451	#N/A	Empty
scf_8254811:518336-519947	TTHERM_00066890	Note="peptidase_C13_family_protein"	3.56952	4521	High
scf_8254496:112486-113145	TTHERM_000858140	Note="transmembrane_protein_putative"	3.56923	#N/A	Empty
scf_8254811:437910-440189	TTHERM_00068140	Note="LSC1_succinyl-CoA_synthetase_alpha_subunit"	3.56503	24093	High
scf_8254555:509943-510437	TTHERM_00411910	Note="hypothetical_protein"	3.56091	62	Low to No-Expression
scf_8254788:492941-493366	TTHERM_00263370	Note="Serine/Threonine_kinase_putative"	3.56034	121	Moderate
scf_8254617:415195-416207	TTHERM_00194340	Note="transmembrane_protein_putative"	3.54385	696	Moderate
scf_8253915:267400-270014	TTHERM_00689930	Note="hypothetical_protein"	3.54252	324	Moderate
scf_8254747:490729-491292	TTHERM_00144970	Note="lipocalin/cytosolic_fatty-acid-binding_family_protein"	3.53346	588	Moderate
scf_8254820:34028-37645	TTHERM_00698680	Note="C2H2-type_zinc-finger_protein"	3.53254	1163	High
scf_8254431:1087021-1087929	TTHERM_00569100	Note="thioredoxin"	3.52732	4048	High
scf_8254654:4895-5140	TTHERM_000503740	Note="hypothetical_protein"	3.5244	#N/A	Empty
scf_8254697:1603018-1603833	TTHERM_00355540	Note="inhibitor_of_apoptosis-promoting_Bax1_protein"	3.5201	389	Moderate
scf_8254431:839502-843687	TTHERM_00571860	Note="ATP1_ATP_synthase_F1_alpha_subunit"	3.51907	72293	High
scf_8254608:85479-85862	TTHERM_001009943	Note="transmembrane_protein_putative"	3.51626	#N/A	Empty
scf_8254580:228364-230775	TTHERM_00590090	Note="CMB1_hypothetical_protein"	3.50392	24236	High
scf_8254431:922799-923053	TTHERM_00571630	Note="hypothetical_protein"	3.50262	2	Low to No-Expression
scf_8254444:74828-75121	TTHERM_00584710	Note="hypothetical_protein"	3.49047	18	Low to No-Expression
scf_8254752:580054-583658	TTHERM_00112550	Note="TKT1_pyridine-binding_domain_transketolase"	3.48628	16176	High
scf_8254492:52533-54573	TTHERM_01150360	Note="MFS_transporter"	3.48294	0	Low to No-Expression
scf_8254582:312280-313956	TTHERM_00138080	Note="FIB1_rRNA_2-prime-O-methyltransferase_fibrillarin"	3.47996	10442	High
scf_8254591:33957-35099	TTHERM_01211780	Note="immobilization_antigen"	3.47699	78	Low to No-Expression
scf_8254444:195725-196681	TTHERM_00585000	Note="kinase_domain_protein"	3.47682	129	Moderate
scf_8254548:330338-330664	TTHERM_000316723	Note="hypothetical_protein"	3.46556	#N/A	Empty
scf_8254815:520558-525411	TTHERM_00202930	Note="Myb-like_DNA-binding_domain_shaqkyf_class_protein"	3.45282	316	Moderate
scf_8254686:290668-291363	TTHERM_00449430	Note="ribosome_associated_membrane_protein_RAMP4"	3.44828	3534	High
scf_8254373:130883-131388	TTHERM_000237681	Note="hypothetical_protein"	3.44644	#N/A	Empty
scf_8254475:124301-127000	TTHERM_00420030	Note="phosphoenolpyruvate_carboxykinase_[ATP]_protein"	3.44524	37843	High
scf_8254815:386045-387219	TTHERM_000200570	Note="hypothetical_protein"	3.445	#N/A	Empty
scf_8254402:310984-312204	TTHERM_00659010	Note="NAD/NADP_octopine/nopaline_dehydrogenase_alpha-helical_domain_protein"	3.44473	4296	High
scf_8254435:110723-111551	TTHERM_00655520	Note="superoxide_dismutase_[Cu-Zn]_protein"	3.44443	3869	High
scf_8254555:152217-153040	TTHERM_00409030	Note="LITAF-like_zinc_ribbon_domain_protein"	3.44401	620	Moderate
scf_8254731:90514-91020	TTHERM_00592960	Note="hypothetical_protein"	3.43821	42	Low to No-Expression
scf_8254543:63539-64456	TTHERM_00898280	Note="Serine/Threonine_kinase_domain_protein"	3.42102	108	Moderate
scf_8254491:76219-77542	TTHERM_00786930	Note="NAP1_nucleosome_assembly_protein"	3.41793	16896	High
scf_8254667:763932-764210	TTHERM_000030389	Note="interferon-induced_6-16_family_protein"	3.41744	#N/A	Empty
scf_8254719:217180-218559	TTHERM_00394440	Note="zinc_finger_C-x8-C-x5-C-x3-H_type_protein"	3.41568	108	Moderate
scf_8254798:256000-257522	TTHERM_00170440	Note="cell_surface_immobilization_antigen"	3.408	47	Low to No-Expression
scf_8254716:1187347-1188357	TTHERM_00107210	Note="pyrroline-5-carboxylate_reductase"	3.39846	1693	High
scf_8254667:1269460-1272547	TTHERM_00035580	Note="protein_transporter_Sec61_alpha_subunit"	3.39831	12255	High
scf_8254104:53381-54016	TTHERM_00711860	Note="hypothetical_protein"	3.38891	167	Moderate
scf_8254701:7568-8782	TTHERM_01433580	Note="CHN4_class_I_chitinase"	3.38468	4803	High
scf_8254437:448832-449611	TTHERM_00446310	Note="ribosome_biogenesis_NSA2-like_protein"	3.38382	1475	High
scf_8254803:1816691-1820450	TTHERM_00016360	Note="BBC53_chromosome_condensation_regulator_RCC1_repeat_protein"	3.37449	11252	High
scf_8254528:43438-45952	TTHERM_00636970	Note="RPP0_60S_acidic_ribosomal_protein_P0"	3.37176	70832	High
scf_8253994:3283-3912	TTHERM_01310160	Note="transmembrane_protein_putative"	3.36739	522	Moderate
scf_8254371:94025-94718	TTHERM_000466140	Note="hypothetical_protein"	3.35672	#N/A	Empty
scf_8254007:3087-5898	TTHERM_01146030	Note="CAT1_catalase_heme-binding_enzyme"	3.34895	30129	High
scf_8254645:634345-636845	TTHERM_00127260	Note="transmembrane_protein_putative"	3.34605	16858	High
scf_8254656:69451-70692	TTHERM_01029920	Note="amidinotransferase"	3.34546	3190	High
scf_8254428:42741-45053	TTHERM_00535260	Note="succinyl-CoA_ligase_[GDP-forming]_subunit_beta"	3.3453	22459	High
scf_8254697:445840-446868	TTHERM_00088120	Note="p1/s1_nuclease"	3.34427	1601	High
scf_8254457:87705-90130	TTHERM_01014670	Note="5-aminolevulinate_synthase"	3.34053	2689	High
scf_8254788:96845-98614	TTHERM_000259511	Note="kinase_domain_protein"	3.33789	#N/A	Empty
scf_8254181:161326-163320	TTHERM_00929450	Note="PGK1_phosphoglycerate_kinase"	3.33764	17276	High
scf_8254028:131876-134205	TTHERM_00670500	Note="CCT6_TCP-1_(CTT_or_eukaryotic_type_II)_chaperonin_family_zeta_subunit"	3.32379	6488	High
scf_8254470:643636-646946	TTHERM_00434000	Note="transmembrane_protein_putative"	3.32291	26534	High
scf_8253957:6801-8156	TTHERM_01070330	Note="microtubule-binding_protein_MIP-T3"	3.31495	1903	High
scf_8254658:237432-239811	TTHERM_00675650	Note="hypothetical_protein"	3.31288	6138	High
scf_8254564:583463-583819	TTHERM_00219400	Note="hypothetical_protein"	3.30987	0	Low to No-Expression
scf_8254448:32608-34158	TTHERM_00925340	Note="lipid_A-disaccharide_synthase"	3.30915	8714	High
scf_8254708:113954-114638	TTHERM_01053100	Note="ribosomal_protein_L7Ae_containing_protein"	3.30129	2440	High
scf_8254515:121114-121647	TTHERM_00721480	Note="hypothetical_protein"	3.29957	49	Low to No-Expression
scf_8254034:257616-258954	TTHERM_00853070	Note="CTH58_papain_family_cysteine_protease"	3.29474	757	Moderate
scf_8254403:436388-438603	TTHERM_00475140	Note="PDI1_protein_disulfide-isomerase"	3.29367	33153	High
scf_8254365:159338-159916	TTHERM_00684770	Note="hypothetical_protein"	3.29306	248	Moderate
scf_8254373:765752-767311	TTHERM_00242370	Note="ribonucleoside-diphosphate_reductase_small_chain"	3.29305	3055	High
scf_8253891:203804-204895	TTHERM_00683060	Note="CTH115_papain_family_cysteine_protease"	3.29214	733	Moderate
scf_8254606:16088-16822	TTHERM_01087780	Note="poly_polymerase_and_DNA-ligase_Zn-finger_region_family_protein"	3.272	2068	High
scf_8254402:128383-129127	TTHERM_00657530	Note="iron-sulfur_cluster_assembly_scaffold_protein_putative"	3.26928	1135	High
scf_8254444:71141-71895	TTHERM_000584708	Note="kinase_domain_protein"	3.26849	#N/A	Empty
scf_8254731:83270-83776	TTHERM_00592930	Note="hypothetical_protein"	3.26107	3	Low to No-Expression
scf_8254666:396120-397352	TTHERM_00402120	Note="glutathione_S-transferase"	3.25321	19140	High
scf_8254757:28000-28957	TTHERM_01004980	Note="hypothetical_protein"	3.24812	629	Moderate
scf_8254551:459529-461678	TTHERM_00310130	Note="hypothetical_protein"	3.24553	155	Moderate
scf_8254431:100431-102179	TTHERM_00312220	Note="cytosolic_Fe-S_cluster_assembly_factor_nubp1_protein"	3.24527	8274	High
scf_8254496:146216-147720	TTHERM_00859260	Note="EF-1_guanine_nucleotide_exchange_domain_protein"	3.24333	24153	High
scf_8254610:1254-3549	TTHERM_00333210	Note="RPL4_60S_ribosomal_protein_L4"	3.24286	87856	High
scf_8254779:18725-19069	TTHERM_01026200	Note="hypothetical_protein"	3.23922	4	Low to No-Expression
scf_8254665:727048-729160	TTHERM_00227880	Note="patatin_family_phospholipase"	3.23102	2543	High
scf_8254370:235079-237460	TTHERM_00760790	Note="hypothetical_protein"	3.22967	6199	High
scf_8254552:204283-205265	TTHERM_00794530	Note="purine_nucleoside_phosphorylase"	3.22376	3388	High
scf_8254582:911005-912074	TTHERM_00133500	Note="cytochrome_C_peroxidase"	3.2229	4591	High
scf_8254803:1758603-1758929	TTHERM_000016169	Note="transmembrane_protein_putative"	3.22218	#N/A	Empty
scf_8254638:957053-959306	TTHERM_00192090	Note="class_I/II_aminotransferase"	3.22168	5874	High
scf_8254555:128207-128935	TTHERM_00408950	Note="hypothetical_protein"	3.22018	2975	High
scf_8254728:69364-70320	TTHERM_00835100	Note="hypothetical_protein"	3.21507	1886	High
scf_8254470:152098-153511	TTHERM_00630470	Note="ARP1_transmembrane_protein_putative"	3.21263	36907	High
scf_8254798:357360-357896	TTHERM_00171710	Note="cell_surface_immobilization_antigen"	3.20856	7	Low to No-Expression
scf_8254459:422456-423433	TTHERM_00530660	Note="CTH99_papain_family_cysteine_protease"	3.20417	1514	High
scf_8253811:105365-106309	TTHERM_00526280	Note="hypothetical_protein"	3.19623	35	Low to No-Expression
scf_8254359:145502-146101	TTHERM_000837949	Note="immobilization_antigen"	3.19118	#N/A	Empty
scf_8254712:183571-184077	TTHERM_00803670	Note="transmembrane_protein_putative"	3.19104	81	Low to No-Expression
[truncated: 322 more rows]

## Sheet: Replicates_reproducibility
		Sum=						-6.3527e-13	-3.58025e-12	1390.95	806.586	2884.16
[truncated: 26,998 more rows]

## Sheet: RNA-Seq
GSM692081 data set (Xiong et al., 2012)
[truncated: 24,726 more rows]

[truncated: 5 more sheets: localization, 4X_+_Ibd1_Occupancy, 2X_+_GO_Biological_Process, 4X_+_GO_Biological_Process, AllTtGenes_GO_Biological_Proces]
