# Supplementary material for: The bromodomain-containing protein Ibd1 links multiple chromatin-related protein complexes to highly expressed genes in Tetrahymena thermophila
Source: Epigenetics Chromatin. 2018 Mar 9;11:10. doi: 10.1186/s13072-018-0180-6 (PMC5844071; doi:10.1186/s13072-018-0180-6)
Supplement: Supplementary file 7 — Additional file 7. ChIP_seq_Intergenic. [file 13072_2018_180_MOESM7_ESM.xlsx]

## Sheet: All_>2X_Fold_Enrichment
This data contains 2640 intergenic regions filtered from GSE103318_BD1_BD2_IntergenicRegions_Peaks.xlsx. This data represents all points that have >2X averaged fold enrichment for 2 obtained ChIP-Seq data sets.
Gene information				Sample Set 1 (IBD1_1)							Sample Set 2 (IBD1_2)
				READS		RAW PEAKS		PEAKS		Fold Enrichment	READS		RAW PEAKS		PEAKS		Fold Enrichment
Intergenic region	Start	Ends	Region Size	INPUT IBD1_1 Reads	IP IBD1_1 Reads	INPUT_N1 NORMALIZATION WITH RESPECT OF NGS SEQUENCER READS PF REPORT	IP_N1 NORMALIZATION WITH RESPECT OF NGS SEQUENCER READS PF REPORT	INPUT_N2 NORMALIZATION WITH RESPECT OF INTERGENIC SIZE VS SMALLEST ENRICHED INTERGENE AREA (12bp)	IP_N2 NORMALIZATION WITH RESPECT OF INTERGENIC SIZE VS SMALLEST ENRICHED INTERGENE AREA (12bp)	IP_N2 / INPUT_N2 (fold enrichment)	INPUT IBD1_2 Reads	IP IBD1_2 Reads	INPUT_N1 NORMALIZATION WITH RESPECT OF NGS SEQUENCER READS PF REPORT	IP_N1 NORMALIZATION WITH RESPECT OF NGS SEQUENCER READS PF REPORT	INPUT_N2 NORMALIZATION WITH RESPECT OF INTERGENIC SIZE VS SMALLEST ENRICHED INTERGENE AREA (12bp)	IP_N2 NORMALIZATION WITH RESPECT OF INTERGENIC SIZE VS SMALLEST ENRICHED INTERGENE AREA (12bp)	IP_N2 / INPUT_N2 (fold enrichment)	Average Fold Enrichment	Average IP_N2 Peak of IP IBD1_1 and IBD1_2
scf_8254688:663530-663965	663530	663965	436	4	54	3.50438	36.4466	0.0964509	1.00312	10.4003	2	59	1.96136	59	0.0539823	1.62385	30.0812	20.2407	1.31348
scf_8254410:100350-100779	100350	100779	430	7	8	6.13267	5.39949	0.171144	0.150683	0.880447	1	32	0.980679	32	0.0273678	0.893023	32.6305	16.7555	0.521853
scf_8254736:240270-240291	240270	240291	22	4	0	3.50438	0	1.91148	0	0	1	32	0.980679	32	0.534916	17.4545	32.6305	16.3152	8.72727
scf_8254297:1-2450	1	2450	2450	16	28	14.0175	18.8982	0.0686573	0.0925627	1.34819	1	27	0.980679	27	0.00480332	0.132245	27.532	14.4401	0.112404
scf_8254449:249229-249366	249229	249366	138	4	0	3.50438	0	0.304729	0	0	1	28	0.980679	28	0.0852764	2.43478	28.5517	14.2758	1.21739
scf_8254515:189976-190179	189976	190179	204	4	3	3.50438	2.02481	0.20614	0.119106	0.577794	1	24	0.980679	24	0.057687	1.41176	24.4728	12.5253	0.765436
scf_8254823:448673-449008	448673	449008	336	2	52	1.75219	35.0967	0.0625782	1.25345	20.0302	2	9	1.96136	9	0.0700485	0.321429	4.58866	12.3094	0.787441
scf_8254688:186225-186315	186225	186315	91	1	29	0.876095	19.5732	0.115529	2.58108	22.3414	4	5	3.92271	5	0.517281	0.659341	1.27463	11.808	1.62021
scf_8254719:258830-258854	258830	258854	25	2	0	1.75219	0	0.841052	0	0	1	22	0.980679	22	0.470726	10.56	22.4334	11.2167	5.28
scf_8254697:28876-29485	28876	29485	610	11	0	9.63705	0	0.189581	0	0	1	21	0.980679	21	0.019292	0.413115	21.4137	10.7069	0.206557
scf_8254748:100962-101213	100962	101213	252	1	1	0.876095	0.674936	0.0417188	0.0321398	0.770391	1	20	0.980679	20	0.046699	0.952381	20.394	10.5822	0.49226
scf_8254594:335348-336525	335348	336525	1178	680	11716	595.745	7907.56	6.06871	80.5523	13.2734	620	4099	608.021	4099	6.19376	41.7555	6.74155	10.0075	61.1539
scf_8254592:269965-270353	269965	270353	389	2	43	1.75219	29.0223	0.0540522	0.895288	16.5634	4	10	3.92271	10	0.121009	0.308483	2.54925	9.55634	0.601886
scf_8254551:269882-270326	269882	270326	445	821	13629	719.274	9198.71	19.3962	248.055	12.7889	769	4162	754.142	4162	20.3364	112.234	5.51885	9.15386	180.144
scf_8254582:322414-322732	322414	322732	319	6	112	5.25657	75.5929	0.197739	2.84362	14.3806	5	15	4.90339	15	0.184454	0.564263	3.05911	8.71987	1.70394
scf_8254666:234688-235147	234688	235147	460	15	35	13.1414	23.6228	0.34282	0.616246	1.79758	2	29	1.96136	29	0.0511658	0.756522	14.7857	8.29163	0.686384
scf_8254431:1012572-1012597	1012572	1012597	26	2	0	1.75219	0	0.808703	0	0	2	32	1.96136	32	0.905242	14.7692	16.3152	8.15762	7.38462
scf_8254386:19142-19485	19142	19485	344	4	23	3.50438	15.5235	0.122246	0.541519	4.42975	2	23	1.96136	23	0.0684194	0.802326	11.7266	8.07816	0.671922
scf_8254564:283445-283717	283445	283717	273	5	36	4.38048	24.2977	0.192548	1.06803	5.54682	3	31	2.94204	31	0.12932	1.36264	10.5369	8.04187	1.21533
scf_8254716:691949-692215	691949	692215	267	3	51	2.62829	34.4218	0.118125	1.54705	13.0967	13	36	12.7488	36	0.572981	1.61798	2.82379	7.96022	1.58251
scf_8254437:133715-133753	133715	133753	39	3	24	2.62829	16.1985	0.808703	4.98415	6.16313	2	18	1.96136	18	0.603495	5.53846	9.17732	7.67022	5.2613
scf_8254650:1227049-1230315	1227049	1230315	3267	678	8346	593.993	5633.02	2.18179	20.6906	9.48331	654	3742	641.364	3742	2.35579	13.7447	5.83444	7.65888	17.2177
scf_8254631:107977-108191	107977	108191	215	43	456	37.6721	307.771	2.10263	17.1779	8.16973	25	175	24.517	175	1.36839	9.76744	7.13791	7.65382	13.4727
scf_8254688:140258-140635	140258	140635	378	9	30	7.88486	20.2481	0.250313	0.642797	2.56797	8	96	7.84543	96	0.249061	3.04762	12.2364	7.4022	1.84521
scf_8254688:679324-679609	679324	679609	286	3	50	2.62829	33.7468	0.110278	1.41595	12.8399	6	10	5.88407	10	0.246884	0.41958	1.6995	7.26968	0.917765
scf_8254378:231384-233735	231384	233735	2352	175	2114	153.317	1426.82	0.782228	7.27967	9.30633	162	803	158.87	803	0.810561	4.09694	5.05445	7.18039	5.68831
scf_8254659:1646126-1646764	1646126	1646764	639	9	125	7.88486	84.3671	0.148072	1.58436	10.6999	10	35	9.80679	35	0.184165	0.657277	3.56896	7.13442	1.12082
scf_8253811:494618-494992	494618	494992	375	126	1615	110.388	1090.02	3.53242	34.8807	9.87446	141	590	138.276	590	4.42482	18.88	4.26684	7.07065	26.8804
scf_8254565:192791-193156	192791	193156	366	13	9	11.3892	6.07443	0.373418	0.199162	0.533348	3	40	2.94204	40	0.0964602	1.31148	13.596	7.06469	0.755318
scf_8254406:782831-783216	782831	783216	386	215	2551	188.361	1721.76	5.85577	53.5263	9.14078	213	1001	208.885	1001	6.49382	31.1192	4.79212	6.96645	42.3227
scf_8254600:746329-746908	746329	746908	580	54	658	47.3092	444.108	0.97881	9.18845	9.38736	54	231	52.9567	231	1.09565	4.77931	4.36206	6.87471	6.98388
scf_8254095:53861-54722	53861	54722	862	131	1404	114.768	947.611	1.59771	13.1918	8.25671	120	645	117.681	645	1.63826	8.97912	5.4809	6.86881	11.0855
scf_8254582:837903-838644	837903	838644	742	33	87	28.9111	58.7195	0.467566	0.949641	2.03103	17	192	16.6715	192	0.269621	3.10512	11.5166	6.77383	2.02738
scf_8254650:68168-68271	68168	68271	104	3	1	2.62829	0.674936	0.303264	0.0778773	0.256797	2	26	1.96136	26	0.22631	3	13.2561	6.75646	1.53894
scf_8254650:985346-985830	985346	985830	485	281	3165	246.183	2136.17	6.09112	52.8538	8.67719	272	1278	266.745	1278	6.59987	31.6206	4.7911	6.73414	42.2372
scf_8254590:565657-566989	565657	566989	1333	84	1061	73.592	716.108	0.662494	6.44658	9.73078	95	347	93.1645	347	0.83869	3.12378	3.7246	6.72769	4.78518
scf_8254401:115330-115639	115330	115639	310	8	110	7.00876	74.243	0.271307	2.87392	10.5929	8	21	7.84543	21	0.303694	0.812903	2.67672	6.6348	1.84341
scf_8254564:621208-621725	621208	621725	518	23	150	20.1502	101.24	0.4668	2.34534	5.02429	12	97	11.7681	97	0.272621	2.2471	8.24259	6.63344	2.29622
scf_8254362:101878-101978	101878	101978	101	12	12	10.5131	8.09924	1.24909	0.962286	0.770391	5	61	4.90339	61	0.582581	7.24752	12.4404	6.60538	4.10491
scf_8254379:757244-757696	757244	757696	453	525	6474	459.95	4369.54	12.1841	115.749	9.50003	569	2056	558.006	2056	14.7816	54.4636	3.68455	6.59229	85.1065
scf_8254545:472611-473366	472611	473366	756	132	1369	115.645	923.988	1.83563	14.6665	7.98989	80	402	78.4543	402	1.24531	6.38095	5.124	6.55695	10.5237
scf_8253891:162391-163693	162391	163693	1303	120	1346	105.131	908.464	0.96821	8.36652	8.64122	103	450	101.01	450	0.930252	4.14428	4.45501	6.54812	6.2554
scf_8254007:12403-13870	12403	13870	1468	1229	13052	1076.72	8809.27	8.80154	72.0104	8.18157	1048	5037	1027.75	5037	8.40124	41.1744	4.90099	6.54128	56.5924
scf_8254664:314505-316143	314505	316143	1639	296	3313	259.324	2236.06	1.89865	16.3714	8.62266	267	1155	261.841	1155	1.91708	8.45638	4.41107	6.51686	12.4139
scf_8254359:139473-140428	139473	140428	956	277	2744	242.678	1852.03	3.04617	23.2472	7.6316	282	1463	276.551	1463	3.47136	18.364	5.29016	6.46088	20.8056
scf_8254397:90712-90809	90712	90809	98	154	1574	134.919	1062.35	16.5207	130.084	7.874	136	661	133.372	661	16.3313	80.9388	4.95605	6.41503	105.511
scf_8253815:195474-196793	195474	196793	1320	333	3062	291.74	2066.66	2.65218	18.7878	7.0839	282	1570	276.551	1570	2.5141	14.2727	5.67706	6.38048	16.5303
scf_8254798:194833-195237	194833	195237	405	84	1004	73.592	677.636	2.1805	20.0781	9.20801	85	294	83.3577	294	2.46986	8.71111	3.52697	6.36749	14.3946
scf_8254611:6704-6864	6704	6864	161	63	486	55.194	328.019	4.11384	24.4486	5.94302	40	265	39.2271	265	2.92376	19.7516	6.75553	6.34927	22.1001
scf_8254006:112299-113123	112299	113123	825	146	1392	127.91	939.512	1.86051	13.6656	7.3451	120	624	117.681	624	1.71173	9.07636	5.30245	6.32378	11.371
scf_8254667:379483-380749	379483	380749	1267	167	1750	146.308	1181.14	1.38571	11.1868	8.07296	168	752	164.754	752	1.56042	7.12234	4.56438	6.31867	9.15456
scf_8254591:14314-14582	14314	14582	269	513	5402	449.437	3646.01	20.0492	162.647	8.11239	536	2279	525.644	2279	23.4488	101.665	4.33564	6.22401	132.156
scf_8254600:409839-411012	409839	411012	1174	285	3037	249.687	2049.78	2.55217	20.9518	8.2094	268	1113	262.822	1113	2.68642	11.3765	4.23481	6.2221	16.1641
scf_8254747:593993-594348	593993	594348	356	9	31	7.88486	20.923	0.265782	0.705271	2.65357	7	67	6.86475	67	0.231396	2.25843	9.76	6.20679	1.48185
scf_8254659:917911-918509	917911	918509	599	11	157	9.63705	105.965	0.193063	2.12284	10.9956	14	19	13.7295	19	0.275048	0.380634	1.38388	6.18973	1.25174
scf_8254431:912334-913205	912334	913205	872	149	1716	130.538	1158.19	1.7964	15.9384	8.87243	147	504	144.16	504	1.98385	6.93578	3.49612	6.18427	11.4371
scf_8254576:190121-190296	190121	190296	176	30	83	26.2829	56.0197	1.79201	3.81953	2.13142	2	20	1.96136	20	0.133729	1.36364	10.197	6.16422	2.59158
scf_8254493:1-491	1	491	491	18	221	15.7697	149.161	0.385411	3.64548	9.4587	20	55	19.6136	55	0.479354	1.3442	2.80418	6.13144	2.49484
scf_8254437:179593-179981	179593	179981	389	8	122	7.00876	82.3422	0.216209	2.54012	11.7485	18	9	17.6522	9	0.544541	0.277635	0.509851	6.12916	1.40888
scf_8253815:391043-391976	391043	391976	934	170	1736	148.936	1171.69	1.91353	15.0538	7.86706	143	614	140.237	614	1.80176	7.88865	4.3783	6.12268	11.4712
scf_8254284:32717-32735	32717	32735	19	44	448	38.5482	302.372	24.3462	190.971	7.84399	31	132	30.401	132	19.2007	83.3684	4.34196	6.09297	137.17
scf_8254373:746134-746442	746134	746442	309	528	5995	462.578	4046.24	17.9642	157.136	8.74715	628	2088	615.866	2088	23.9171	81.0874	3.39035	6.06875	119.112
scf_8254449:28967-29386	28967	29386	420	22	77	19.2741	51.9701	0.550689	1.48486	2.69637	11	101	10.7875	101	0.308213	2.88571	9.36272	6.02954	2.18529
scf_8254650:318314-318434	318314	318434	121	3	27	2.62829	18.2233	0.260656	1.80727	6.93352	1	5	0.980679	5	0.0972574	0.495868	5.09851	6.01602	1.15157
scf_8254470:200355-200960	200355	200960	606	558	6268	488.861	4230.5	9.68042	83.7723	8.65379	616	1990	604.098	1990	11.9623	39.4059	3.29417	5.97398	61.5891
scf_8254667:2094720-2094798	2094720	2094798	79	4	38	3.50438	25.6476	0.532311	3.89584	7.31872	2	9	1.96136	9	0.297928	1.36709	4.58866	5.95369	2.63146
scf_8254092:100165-100176	100165	100176	12	6	58	5.25657	39.1463	5.25657	39.1463	7.44712	6	26	5.88407	26	5.88407	26	4.41871	5.93291	32.5732
scf_8254594:623278-624040	623278	624040	763	218	2157	190.989	1455.84	3.00376	22.8965	7.62264	179	733	175.541	733	2.76081	11.5282	4.17565	5.89914	17.2124
scf_8254043:198868-199390	198868	199390	523	17	93	14.8936	62.7691	0.341727	1.44021	4.21449	8	59	7.84543	59	0.18001	1.35373	7.5203	5.8674	1.39697
scf_8254794:43457-43738	43457	43738	282	4	12	3.50438	8.09924	0.149123	0.344648	2.31117	5	46	4.90339	46	0.208655	1.95745	9.38126	5.84622	1.15105
scf_8254665:188656-188995	188656	188995	340	5	75	4.38048	50.6202	0.154605	1.7866	11.5559	14	1	13.7295	1	0.484571	0.0352941	0.0728359	5.81435	0.910945
scf_8254365:165549-166450	165549	166450	902	154	1348	134.919	909.814	1.79493	12.104	6.74343	116	553	113.759	553	1.51342	7.35698	4.86117	5.8023	9.73047
scf_8254751:52271-53059	52271	53059	789	176	1568	154.193	1058.3	2.34514	16.0958	6.86349	138	640	135.334	640	2.05831	9.73384	4.72905	5.79627	12.9148
scf_8254682:31419-32262	31419	32262	844	104	1008	91.1139	680.336	1.29546	9.67302	7.46687	110	440	107.875	440	1.53376	6.25592	4.07881	5.77284	7.96447
scf_8254497:1482-2129	1482	2129	648	13	62	11.3892	41.8461	0.210912	0.774927	3.67417	7	54	6.86475	54	0.127125	1	7.86627	5.77022	0.887464
scf_8253815:454915-455064	454915	455064	150	5	8	4.38048	5.39949	0.350438	0.431959	1.23263	3	30	2.94204	30	0.235363	2.4	10.197	5.71482	1.41598
scf_8254764:207767-209224	207767	209224	1458	524	5218	459.074	3521.82	3.77839	28.9862	7.67157	488	1797	478.571	1797	3.93886	14.7901	3.75493	5.71325	21.8881
scf_8253815:486894-487791	486894	487791	898	272	2540	238.298	1714.34	3.18438	22.9088	7.1941	265	1091	259.88	1091	3.47278	14.5791	4.19809	5.6961	18.7439
scf_8254373:386895-387151	386895	387151	257	20	115	17.5219	77.6177	0.818144	3.62417	4.42975	16	109	15.6909	109	0.732647	5.08949	6.94672	5.68824	4.35683
scf_8254385:337896-338250	337896	338250	355	5	34	4.38048	22.9478	0.148072	0.775702	5.23866	1	6	0.980679	6	0.0331497	0.202817	6.11821	5.67844	0.489259
scf_8254731:24114-26115	24114	26115	2002	132	1404	115.645	947.611	0.693174	5.67998	8.19416	163	505	159.851	505	0.958146	3.02697	3.1592	5.67668	4.35348
scf_8254600:105816-105835	105816	105835	20	10	91	8.76095	61.4192	5.25657	36.8515	7.01056	4	17	3.92271	17	2.35363	10.2	4.33373	5.67215	23.5258
scf_8254652:109766-110387	109766	110387	622	7	37	6.13267	24.9726	0.118315	0.481787	4.07207	8	57	7.84543	57	0.151359	1.09968	7.26538	5.66872	0.790733
scf_8254377:199363-201550	199363	201550	2188	1669	16263	1462.2	10976.5	8.0194	60.2001	7.50682	1593	5905	1562.22	5905	8.56794	32.3857	3.77987	5.64335	46.2929
scf_8254545:926523-927169	926523	927169	647	356	3415	311.89	2304.91	5.78467	42.7495	7.39013	357	1331	350.102	1331	6.4934	24.6862	3.80175	5.59594	33.7178
scf_8254391:37370-38449	37370	38449	1080	124	1167	108.636	787.651	1.20706	8.75168	7.25038	73	282	71.5895	282	0.795439	3.13333	3.93912	5.59475	5.9425
scf_8254688:1-322	1	322	322	6	61	5.25657	41.1711	0.195897	1.53433	7.83231	13	42	12.7488	42	0.475111	1.56522	3.29442	5.56337	1.54977
scf_8254600:159363-159688	159363	159688	326	13	12	11.3892	8.09924	0.419236	0.298131	0.711131	5	51	4.90339	51	0.180493	1.8773	10.401	5.55605	1.08772
scf_8254594:369338-369424	369338	369424	87	4	10	3.50438	6.74936	0.483363	0.930947	1.92598	1	9	0.980679	9	0.135266	1.24138	9.17732	5.55165	1.08616
scf_8254667:675192-675592	675192	675592	401	11	41	9.63705	27.6724	0.288391	0.828102	2.87146	3	24	2.94204	24	0.088041	0.718204	8.15762	5.51454	0.773153
scf_8254504:83672-83923	83672	83923	252	8	19	7.00876	12.8238	0.333751	0.610657	1.82968	2	18	1.96136	18	0.093398	0.857143	9.17732	5.5035	0.7339
scf_8254776:148931-149174	148931	149174	244	120	901	105.131	608.118	5.1704	29.9074	5.78436	86	440	84.3384	440	4.14779	21.6393	5.21708	5.50072	25.7734
scf_8254437:442385-443780	442385	443780	1396	541	4817	473.968	3251.17	4.07422	27.947	6.85947	528	2117	517.798	2117	4.45099	18.1977	4.08846	5.47397	23.0724
scf_8254803:1560632-1561210	1560632	1561210	579	310	2402	271.59	1621.2	5.6288	33.5999	5.96929	242	1161	237.324	1161	4.91864	24.0622	4.89204	5.43067	28.8311
scf_8254823:227391-228784	227391	228784	1394	1073	9700	940.05	6546.88	8.09226	56.3577	6.9644	1107	4114	1085.61	4114	9.34529	35.4146	3.78957	5.37698	45.8862
scf_8254362:128806-129803	128806	129803	998	84	721	73.592	486.629	0.884874	5.85125	6.61253	83	337	81.3963	337	0.978713	4.0521	4.14024	5.37638	4.95168
scf_8254650:143480-143501	143480	143501	22	2	0	1.75219	0	0.95574	0	0	2	21	1.96136	21	1.06983	11.4545	10.7069	5.35344	5.72727
scf_8254565:343422-343878	343422	343878	457	10	107	8.76095	72.2182	0.230047	1.89632	8.24319	20	48	19.6136	48	0.515017	1.26039	2.44728	5.34524	1.57836
scf_8254010:414440-415861	414440	415861	1422	216	1606	189.237	1083.95	1.59693	9.14724	5.728	160	778	156.909	778	1.32412	6.5654	4.9583	5.34315	7.85632
scf_8254799:92073-92481	92073	92481	409	29	233	25.4068	157.26	0.745431	4.61399	6.1897	30	132	29.4204	132	0.863189	3.87286	4.48669	5.33819	4.24343
scf_8253815:515570-515884	515570	515884	315	12	37	10.5131	24.9726	0.400501	0.951339	2.37537	9	73	8.82611	73	0.336233	2.78095	8.27092	5.32314	1.86615
scf_8254515:238677-239159	238677	239159	483	15	48	13.1414	32.3969	0.326495	0.804893	2.46525	6	48	5.88407	48	0.146188	1.19255	8.15762	5.31143	0.99872
scf_8254658:18974-19208	18974	19208	235	78	746	68.3354	503.503	3.48947	25.7108	7.3681	89	284	87.2804	284	4.45687	14.5021	3.25388	5.31099	20.1064
scf_8254548:422737-423420	422737	423420	684	460	4312	403.004	2910.33	7.07024	51.0583	7.22158	371	1229	363.832	1229	6.38301	21.5614	3.37793	5.29976	36.3099
scf_8254503:102570-102835	102570	102835	266	11	104	9.63705	70.1934	0.434754	3.16662	7.2837	8	26	7.84543	26	0.353929	1.17293	3.31403	5.29887	2.16978
scf_8254459:130948-132016	130948	132016	1069	189	1645	165.582	1110.27	1.85873	12.4633	6.70526	168	641	164.754	641	1.84944	7.19551	3.89065	5.29795	9.82939
scf_8254630:102675-102975	102675	102975	301	6	56	5.25657	37.7964	0.209564	1.50683	7.19032	3	10	2.94204	10	0.11729	0.398671	3.39901	5.29466	0.952753
scf_8254545:126856-126936	126856	126936	81	28	122	24.5307	82.3422	3.63417	12.1989	3.35671	13	92	12.7488	92	1.88871	13.6296	7.21635	5.28653	12.9142
scf_8254486:183205-184478	183205	184478	1274	564	4785	494.118	3229.57	4.65417	30.4198	6.53603	518	2034	507.992	2034	4.78485	19.1586	4.004	5.27002	24.7892
scf_8254406:387412-387673	387412	387673	262	12	17	10.5131	11.4739	0.481518	0.525523	1.09139	4	37	3.92271	37	0.179666	1.69466	9.43224	5.26182	1.11009
scf_8254682:11021-12857	11021	12857	1837	409	3610	358.323	2436.52	2.34071	15.9163	6.79979	373	1356	365.793	1356	2.3895	8.85792	3.70701	5.2534	12.3871
scf_8254564:431690-432322	431690	432322	633	10	126	8.76095	85.042	0.166084	1.61217	9.70693	17	13	16.6715	13	0.316048	0.246445	0.779772	5.24335	0.929308
scf_8254450:5582-6165	5582	6165	584	8	58	7.00876	39.1463	0.144016	0.804376	5.58534	9	43	8.82611	43	0.181358	0.883562	4.87191	5.22862	0.843969
scf_8254747:803895-804124	803895	804124	230	3	40	2.62829	26.9975	0.137128	1.40856	10.2719	8	1	7.84543	1	0.409327	0.0521739	0.127463	5.19967	0.730368
scf_8254470:800593-800655	800593	800655	63	74	800	64.8311	539.949	12.3488	102.847	8.32856	108	219	105.913	219	20.174	41.7143	2.06773	5.19814	72.2809
scf_8254691:569722-569741	569722	569741	20	1	13	0.876095	8.77417	0.525657	5.2645	10.0151	3	1	2.94204	1	1.76522	0.6	0.339901	5.17749	2.93225
scf_8254420:290155-291123	290155	291123	969	587	4926	514.268	3324.74	6.36864	41.1732	6.46499	580	2202	568.794	2202	7.04388	27.2693	3.87135	5.16817	34.2213
scf_8254811:1273468-1273591	1273468	1273591	124	7	24	6.13267	16.1985	0.593484	1.56759	2.64134	2	15	1.96136	15	0.189809	1.45161	7.64776	5.14455	1.5096
scf_8254597:623798-625938	623798	625938	2141	1341	11917	1174.84	8043.22	6.58483	45.0811	6.8462	1374	4596	1347.45	4596	7.55228	25.7599	3.41088	5.12854	35.4205
scf_8254607:65059-66093	65059	66093	1035	185	1615	162.078	1090.02	1.87916	12.6379	6.72531	206	704	202.02	704	2.34226	8.16232	3.48481	5.10506	10.4001
scf_8254487:380619-381486	380619	381486	868	136	1120	119.149	755.929	1.64722	10.4506	6.3444	98	371	96.1065	371	1.32866	5.12903	3.8603	5.10235	7.78983
scf_8254652:134791-135576	134791	135576	786	209	1732	183.104	1168.99	2.79548	17.8472	6.3843	211	790	206.923	790	3.15913	12.0611	3.81784	5.10107	14.9541
scf_8254752:34141-34185	34141	34185	45	1	0	0.876095	0	0.233625	0	0	1	10	0.980679	10	0.261514	2.66667	10.197	5.09851	1.33333
scf_8253930:97862-98791	97862	98791	930	121	927	106.008	625.666	1.36784	8.07311	5.90209	107	449	104.933	449	1.35397	5.79355	4.27894	5.09051	6.93333
scf_8254718:222816-223482	222816	223482	667	631	5386	552.816	3635.21	9.94572	65.401	6.5758	585	2059	573.697	2059	10.3214	37.0435	3.589	5.0824	51.2223
scf_8253811:355471-359692	355471	359692	4222	1578	14121	1382.48	9530.78	3.92936	27.0889	6.89398	1482	4751	1453.37	4751	4.13084	13.5036	3.26896	5.08147	20.2962
scf_8254650:226272-227703	226272	227703	1432	167	1377	146.308	929.387	1.22604	7.78816	6.35227	186	692	182.406	692	1.52854	5.79888	3.79373	5.073	6.79352
scf_8254555:181545-181756	181545	181756	212	10	90	8.76095	60.7443	0.495903	3.43836	6.93352	7	22	6.86475	22	0.388571	1.24528	3.20478	5.06915	2.34182
scf_8254811:1027924-1029147	1027924	1029147	1224	155	1222	135.795	824.772	1.33132	8.086	6.07367	96	382	94.1452	382	0.922992	3.7451	4.05756	5.06562	5.91555
scf_8254638:326457-326795	326457	326795	339	719	5822	629.913	3929.48	22.2978	139.097	6.23814	546	2080	535.451	2080	18.954	73.6283	3.88458	5.06136	106.362
scf_8254512:36903-37459	36903	37459	557	4	26	3.50438	17.5483	0.0754983	0.378061	5.00754	8	40	7.84543	40	0.169022	0.861759	5.09851	5.05303	0.61991
scf_8254605:146767-147977	146767	147977	1211	743	6267	650.939	4229.83	6.45026	41.9141	6.49804	737	2576	722.76	2576	7.16195	25.526	3.56411	5.03108	33.72
scf_8254671:564479-564843	564479	564843	365	264	2049	231.289	1382.94	7.60403	45.4667	5.97929	232	920	227.517	920	7.48003	30.2466	4.04365	5.01147	37.8566
scf_8254649:428675-430284	428675	430284	1610	2163	18431	1894.99	12439.8	14.1242	92.7187	6.56453	2169	7353	2127.09	7353	15.8541	54.805	3.45683	5.01068	73.7618
scf_8254444:169703-169899	169703	169899	197	3	37	2.62829	24.9726	0.160099	1.52118	9.5015	6	3	5.88407	3	0.358421	0.182741	0.509851	5.00567	0.851959
scf_8254788:381572-381713	381572	381713	142	7	40	6.13267	26.9975	0.518254	2.28148	4.40224	4	22	3.92271	22	0.331497	1.85915	5.60836	5.0053	2.07032
scf_8254106:1-396	1	396	396	5	50	4.38048	33.7468	0.132742	1.02263	7.70391	4	9	3.92271	9	0.11887	0.272727	2.29433	4.99912	0.647679
scf_8254748:239315-239583	239315	239583	269	17	43	14.8936	29.0223	0.664399	1.29467	1.94864	8	63	7.84543	63	0.349982	2.81041	8.03015	4.98939	2.05254
scf_8254582:909509-911004	909509	911004	1496	226	1962	197.998	1324.23	1.58822	10.6221	6.68809	213	686	208.885	686	1.67554	5.50267	3.28411	4.9861	8.0624
scf_8253934:30437-31027	30437	31027	591	29	275	25.4068	185.608	0.515873	3.76868	7.30544	47	121	46.0919	121	0.935876	2.45685	2.62519	4.96531	3.11277
scf_8254607:429191-429425	429191	429425	235	322	2567	282.103	1732.56	14.4052	88.4712	6.1416	295	1092	289.3	1092	14.7728	55.7617	3.77463	4.95811	72.1165
scf_8254376:1-66	1	66	66	3	16	2.62829	10.799	0.47787	1.96345	4.10875	3	17	2.94204	17	0.534916	3.09091	5.77831	4.94353	2.52718
scf_8254187:173230-174179	173230	174179	950	564	4964	494.118	3350.38	6.24149	42.3206	6.78054	591	1798	579.581	1798	7.32102	22.7116	3.10224	4.94139	32.5161
scf_8254028:134206-135188	134206	135188	983	149	1080	130.538	728.931	1.59355	8.89845	5.58405	93	388	91.2031	388	1.11336	4.73652	4.25424	4.91914	6.81749
scf_8254602:133086-133323	133086	133323	238	4	51	3.50438	34.4218	0.176692	1.73555	9.82249	6	0	5.88407	0	0.296676	0	0	4.91125	0.867775
scf_8254497:26302-27226	26302	27226	925	383	3172	335.545	2140.9	4.35301	27.7738	6.38037	388	1300	380.503	1300	4.93626	16.8649	3.41653	4.89845	22.3193
scf_8253984:196361-199651	196361	199651	3291	277	2426	242.678	1637.4	0.88488	5.97045	6.74718	338	1006	331.469	1006	1.20864	3.66819	3.03497	4.89108	4.81932
scf_8254594:738268-740553	738268	740553	2286	1276	10954	1117.9	7393.25	5.86823	38.8097	6.61353	1347	4173	1320.97	4173	6.93425	21.9055	3.15903	4.88628	30.3576
scf_8254431:843688-845288	843688	845288	1601	189	1669	165.582	1126.47	1.24109	8.44324	6.80309	191	554	187.31	554	1.40394	4.1524	2.95767	4.88038	6.29782
scf_8254479:433339-434189	433339	434189	851	181	1242	158.573	838.271	2.23605	11.8205	5.28633	135	589	132.392	589	1.86686	8.30552	4.44892	4.86763	10.063
scf_8254582:758592-759687	758592	759687	1096	184	1290	161.202	870.668	1.76498	9.53286	5.40111	186	785	182.406	785	1.99715	8.59489	4.30358	4.85235	9.06388
scf_8254420:125344-128868	125344	128868	3525	1036	8427	907.635	5687.69	3.08982	19.3623	6.2665	932	3140	913.993	3140	3.11146	10.6894	3.43548	4.85099	15.0259
scf_8254814:419229-422183	419229	422183	2955	214	1821	187.484	1229.06	0.761358	4.9911	6.55553	261	803	255.957	803	1.03942	3.26091	3.13724	4.84639	4.12601
scf_8254515:239523-239568	239523	239568	46	11	17	9.63705	11.4739	2.51401	2.9932	1.19061	3	25	2.94204	25	0.767488	6.52174	8.49752	4.84406	4.75747
scf_8254385:382964-383402	382964	383402	439	13	38	11.3892	25.6476	0.311323	0.701073	2.25191	7	51	6.86475	51	0.187647	1.39408	7.42926	4.84059	1.04758
scf_8254403:236870-239184	236870	239184	2315	557	4314	487.985	2911.68	2.52951	15.0929	5.96673	483	1753	473.668	1753	2.4553	9.08683	3.70091	4.83382	12.0899
scf_8254391:100961-101728	100961	101728	768	110	789	96.3705	532.525	1.50579	8.3207	5.52581	80	324	78.4543	324	1.22585	5.0625	4.12979	4.8278	6.6916
scf_8254820:37646-38562	37646	38562	917	548	4535	480.1	3060.84	6.28266	40.0546	6.37541	476	1531	466.803	1531	6.10866	20.0349	3.27976	4.82758	30.0447
scf_8254551:688075-689539	688075	689539	1465	1345	11663	1178.35	7871.78	9.652	64.4788	6.68035	1345	3889	1319.01	3889	10.8042	31.8553	2.94842	4.81439	48.167
scf_8254811:1249785-1250868	1249785	1250868	1084	32	94	28.0351	63.444	0.310351	0.702332	2.26302	9	65	8.82611	65	0.097706	0.719557	7.36451	4.81377	0.710945
scf_8254545:359158-359535	359158	359535	378	15	64	13.1414	43.1959	0.417188	1.3713	3.287	5	31	4.90339	31	0.155663	0.984127	6.32215	4.80458	1.17771
scf_8254718:8558-9654	8558	9654	1097	176	1165	154.193	786.301	1.6867	8.60129	5.09947	121	535	118.662	535	1.29804	5.85232	4.5086	4.80403	7.22681
scf_8254470:412970-415300	412970	415300	2331	303	2531	265.457	1708.26	1.36657	8.79415	6.43518	328	1020	321.663	1020	1.65592	5.25097	3.17102	4.8031	7.02256
scf_8254587:452301-453054	452301	453054	754	71	621	62.2028	419.136	0.989965	6.67059	6.73821	65	182	63.7441	182	1.0145	2.89655	2.85517	4.79669	4.78357
scf_8254104:141575-141905	141575	141905	331	121	1041	106.008	702.609	3.84317	25.4722	6.62791	133	384	130.43	384	4.72859	13.9215	2.9441	4.78601	19.6968
scf_8254622:66883-68258	66883	68258	1376	3279	28157	2872.72	19004.2	25.0528	165.734	6.61541	3541	10215	3472.58	10215	30.2842	89.0843	2.94161	4.77851	127.409
scf_8254664:311381-312401	311381	312401	1021	394	3254	345.182	2196.24	4.05698	25.8128	6.36257	350	1096	343.238	1096	4.03413	12.8815	3.19312	4.77785	19.3472
scf_8254437:108324-108797	108324	108797	474	4	46	3.50438	31.0471	0.0887185	0.786002	8.8595	17	11	16.6715	11	0.422064	0.278481	0.659807	4.75965	0.532241
scf_8254659:542908-543003	542908	543003	96	16	0	14.0175	0	1.75219	0	0	3	28	2.94204	28	0.367755	3.5	9.51722	4.75861	1.75
scf_8254752:1109078-1109952	1109078	1109952	875	407	3119	356.571	2105.13	4.89011	28.8703	5.90381	468	1658	458.958	1658	6.29428	22.7383	3.61253	4.75817	25.8043
scf_8254392:44132-47841	44132	47841	3710	617	5063	540.551	3417.2	1.74841	11.0529	6.32171	623	1948	610.963	1948	1.97616	6.30081	3.18841	4.75506	8.67688
scf_8254373:456785-459437	456785	459437	2653	187	1325	163.83	894.291	0.741032	4.04504	5.45866	178	706	174.561	706	0.78957	3.19337	4.04444	4.75155	3.6192
scf_8254665:624130-625089	624130	625089	960	366	3039	320.651	2051.13	4.00814	25.6391	6.39678	328	998	321.663	998	4.02078	12.475	3.10263	4.7497	19.0571
scf_8254598:122492-124234	122492	124234	1743	393	3268	344.305	2205.69	2.37043	15.1855	6.40621	360	1090	353.044	1090	2.4306	7.5043	3.08743	4.74682	11.3449
scf_8254470:173584-174773	173584	174773	1190	465	3812	407.384	2572.86	4.10808	25.9448	6.31555	452	1408	443.267	1408	4.46992	14.1983	3.17642	4.74599	20.0716
scf_8254397:172333-173158	172333	173158	826	429	3429	375.845	2314.36	5.46022	33.6226	6.15774	428	1386	419.73	1386	6.09778	20.1356	3.30212	4.72993	26.8791
scf_8254638:324415-326144	324415	326144	1730	403	2794	353.066	1885.77	2.44902	13.0805	5.34113	330	1331	323.624	1331	2.24479	9.23237	4.1128	4.72696	11.1564
scf_8254479:324014-324795	324014	324795	782	291	2214	254.944	1494.31	3.91218	22.9306	5.86133	272	955	266.745	955	4.09327	14.6547	3.5802	4.72077	18.7927
scf_8254752:24273-25146	24273	25146	874	168	1333	147.184	899.69	2.02083	12.3527	6.11269	160	519	156.909	519	2.15435	7.12586	3.30766	4.71017	9.73929
scf_8254577:329023-329770	329023	329770	748	332	2776	290.864	1873.62	4.66626	30.0581	6.44159	312	908	305.972	908	4.90864	14.5668	2.96759	4.70459	22.3125
scf_8254460:358454-358858	358454	358858	405	80	504	70.0876	340.168	2.07667	10.0791	4.85347	74	330	72.5702	330	2.15023	9.77778	4.54732	4.70039	9.92841
scf_8254092:48991-49614	48991	49614	624	80	546	70.0876	368.515	1.34784	7.08683	5.25792	82	333	80.4157	333	1.54645	6.40385	4.14098	4.69945	6.74534
scf_8254571:204290-204785	204290	204785	496	23	71	20.1502	47.9205	0.487505	1.15937	2.37817	8	55	7.84543	55	0.189809	1.33065	7.01045	4.69431	1.24501
scf_8254444:232671-233328	232671	233328	658	6	73	5.25657	49.2704	0.0958645	0.898548	9.3731	8	0	7.84543	0	0.143078	0	0	4.68655	0.449274
scf_8254545:539044-539095	539044	539095	52	2	23	1.75219	15.5235	0.404352	3.58235	8.8595	2	1	1.96136	1	0.452621	0.230769	0.509851	4.68468	1.90656
scf_8254650:995759-996930	995759	996930	1172	263	2033	230.413	1372.15	2.35918	14.0493	5.95516	259	865	253.996	865	2.60064	8.85666	3.40557	4.68036	11.453
scf_8254181:52724-53079	52724	53079	356	15	26	13.1414	17.5483	0.44297	0.591517	1.33535	7	55	6.86475	55	0.231396	1.85393	8.01194	4.67364	1.22272
scf_8254558:12513-12987	12513	12987	475	12	9	10.5131	6.07443	0.265595	0.153459	0.577794	5	43	4.90339	43	0.123875	1.08632	8.76944	4.67362	0.619888
scf_8254611:80858-82367	80858	82367	1510	287	1980	251.439	1336.37	1.99819	10.6202	5.3149	245	968	240.266	968	1.9094	7.69272	4.02886	4.67188	9.15645
scf_8254406:90838-91575	90838	91575	738	10	45	8.76095	30.3721	0.142455	0.493856	3.46676	4	23	3.92271	23	0.063784	0.373984	5.86329	4.66502	0.43392
scf_8254407:23551-24733	23551	24733	1183	696	5559	609.762	3751.97	6.18525	38.0589	6.15317	737	2294	722.76	2294	7.33146	23.2697	3.17394	4.66356	30.6643
scf_8254284:246322-247167	246322	247167	846	158	1115	138.423	752.554	1.96345	10.6745	5.43662	124	473	121.604	473	1.72488	6.70922	3.88967	4.66315	8.69187
scf_8254446:134039-134655	134039	134655	617	14	130	12.2653	87.7417	0.238548	1.70648	7.15364	16	34	15.6909	34	0.305171	0.661264	2.16687	4.66025	1.18387
scf_8254565:64468-65388	64468	65388	921	160	1079	140.175	728.256	1.82639	9.48868	5.19533	86	347	84.3384	347	1.09887	4.52117	4.11438	4.65485	7.00493
scf_8254823:167290-169555	167290	169555	2266	2742	21686	2402.25	14636.7	12.7216	77.5111	6.09289	2726	8490	2673.33	8490	14.1571	44.9603	3.17581	4.63435	61.2357
scf_8254440:212579-212934	212579	212934	356	5	60	4.38048	40.4962	0.147657	1.36504	9.2447	6	0	5.88407	0	0.19834	0	0	4.62235	0.68252
scf_8254610:131074-131345	131074	131345	272	2	24	1.75219	16.1985	0.0773025	0.714639	9.2447	4	0	3.92271	0	0.173061	0	0	4.62235	0.357319
scf_8254459:201981-202253	201981	202253	273	1	12	0.876095	8.09924	0.0385097	0.35601	9.2447	3	0	2.94204	0	0.12932	0	0	4.62235	0.178005
scf_8254610:575380-575872	575380	575872	493	1	12	0.876095	8.09924	0.0213248	0.197142	9.2447	14	0	13.7295	0	0.334187	0	0	4.62235	0.0985708
scf_8254582:410400-410670	410400	410670	271	5	60	4.38048	40.4962	0.193969	1.79319	9.2447	1	0	0.980679	0	0.0434249	0	0	4.62235	0.896595
scf_8254814:103323-104356	103323	104356	1034	804	5951	704.381	4016.55	8.17463	46.6137	5.70224	749	2595	734.528	2595	8.52451	30.1161	3.53288	4.61756	38.3649
scf_8254610:653935-654649	653935	654649	715	491	3779	430.163	2550.58	7.21952	42.807	5.92935	513	1645	503.088	1645	8.44344	27.6084	3.2698	4.59958	35.2077
scf_8254645:632242-634344	632242	634344	2103	169	1307	148.06	882.142	0.844851	5.03362	5.958	141	448	138.276	448	0.78902	2.55635	3.2399	4.59895	3.79498
scf_8254716:1102950-1104136	1102950	1104136	1187	206	1461	180.476	986.082	1.82452	9.96882	5.4638	185	677	181.426	677	1.83413	6.84414	3.73156	4.59768	8.40648
scf_8254476:192413-193798	192413	193798	1386	22	164	19.2741	110.69	0.166875	0.958351	5.74292	26	88	25.4976	88	0.220759	0.761905	3.4513	4.59711	0.860128
scf_8254764:67064-69044	67064	69044	1981	291	2566	254.944	1731.89	1.54433	10.491	6.79321	305	718	299.107	718	1.81185	4.34932	2.40048	4.59685	7.42015
scf_8254449:87659-88489	87659	88489	831	256	1552	224.28	1047.5	3.23871	15.1264	4.6705	157	695	153.967	695	2.22334	10.0361	4.51397	4.59223	12.5812
scf_8254637:1-80	1	80	80	4	0	3.50438	0	0.525657	0	0	1	9	0.980679	9	0.147102	1.35	9.17732	4.58866	0.675
scf_8254560:9010-9091	9010	9091	82	2	0	1.75219	0	0.256418	0	0	1	9	0.980679	9	0.143514	1.31707	9.17732	4.58866	0.658537
scf_8254798:865433-868048	865433	868048	2616	2057	17458	1802.13	11783	8.26664	54.0506	6.5384	1940	4983	1902.52	4983	8.72714	22.8578	2.61916	4.57878	38.4542
scf_8254470:65712-66066	65712	66066	355	11	23	9.63705	15.5235	0.325759	0.524739	1.61082	5	37	4.90339	37	0.165749	1.2507	7.54579	4.57831	0.887722
scf_8254437:411027-413344	411027	413344	2318	783	5964	685.983	4025.32	3.55125	20.8386	5.86796	771	2482	756.103	2482	3.91425	12.849	3.28262	4.57529	16.8438
scf_8254814:75231-76124	75231	76124	894	487	3824	426.658	2580.96	5.72696	34.6437	6.04923	479	1442	469.745	1442	6.3053	19.3557	3.06975	4.55949	26.9997
scf_8254371:267484-268308	267484	268308	825	90	627	78.8486	423.185	1.14689	6.15542	5.36706	82	301	80.4157	301	1.16968	4.37818	3.74305	4.55506	5.2668
scf_8254650:986791-988965	986791	988965	2175	543	3925	475.72	2649.13	2.62466	14.6159	5.56867	489	1695	479.552	1695	2.6458	9.35172	3.53455	4.55161	11.9838
scf_8254716:790062-791399	790062	791399	1338	727	5592	636.921	3774.24	5.7123	33.8497	5.92576	687	2138	673.726	2138	6.04239	19.1749	3.1734	4.54958	26.5123
scf_8254691:100259-103502	100259	103502	3244	449	3370	393.367	2274.54	1.45512	8.41382	5.78223	456	1482	447.19	1482	1.65422	5.48212	3.31403	4.54813	6.94797
scf_8254428:272769-273366	272769	273366	598	68	500	59.5745	337.468	1.19547	6.77194	5.66464	69	230	67.6668	230	1.35786	4.61538	3.39901	4.53182	5.69366
scf_8254359:170776-171721	170776	171721	946	6	1	5.25657	0.674936	0.0666796	0.00856156	0.128399	4	35	3.92271	35	0.0497596	0.443975	8.92239	4.5254	0.226268
scf_8253957:67082-67733	67082	67733	652	173	1142	151.565	770.777	2.78953	14.1861	5.08547	153	592	150.044	592	2.76154	10.8957	3.94551	4.51549	12.5409
scf_8254548:251873-253052	251873	253052	1180	143	1050	125.282	708.683	1.27405	7.20695	5.65672	134	443	131.411	443	1.33638	4.50508	3.3711	4.51391	5.85602
scf_8254764:209594-211407	209594	211407	1814	326	2387	285.607	1611.07	1.88935	10.6576	5.64087	284	943	278.513	943	1.84242	6.23815	3.38584	4.51336	8.44787
scf_8254181:102720-103847	102720	103847	1128	166	1058	145.432	714.083	1.54715	7.59663	4.91009	132	530	129.45	530	1.37712	5.6383	4.09426	4.50217	6.61746
scf_8254577:205328-205693	205328	205693	366	23	187	20.1502	126.213	0.660662	4.13813	6.26362	16	43	15.6909	43	0.514454	1.40984	2.74045	4.50203	2.77399
scf_8254502:30046-31305	30046	31305	1260	230	1602	201.502	1081.25	1.91907	10.2976	5.36594	177	631	173.58	631	1.65314	6.00952	3.63521	4.50058	8.15356
scf_8254659:596024-596235	596024	596235	212	3	35	2.62829	23.6228	0.148771	1.33714	8.9879	3	0	2.94204	0	0.16653	0	0	4.49395	0.668569
scf_8254378:206203-206249	206203	206249	47	146	1068	127.91	720.832	32.6579	184.042	5.63547	131	430	128.469	430	32.8006	109.787	3.34711	4.49129	146.915
scf_8254564:379843-382368	379843	382368	2526	269	1912	235.67	1290.48	1.11957	6.13054	5.47579	220	756	215.749	756	1.02494	3.59145	3.50407	4.48993	4.86099
scf_8254503:168462-169587	168462	169587	1126	327	2302	286.483	1553.7	3.05311	16.5581	5.42337	285	993	279.493	993	2.97862	10.5826	3.55286	4.48811	13.5704
scf_8254574:72403-72512	72403	72512	110	2	14	1.75219	9.44911	0.191148	1.03081	5.39274	2	7	1.96136	7	0.213966	0.763636	3.56896	4.48085	0.897224
scf_8254716:840779-844382	840779	844382	3604	252	1537	220.776	1037.38	0.735103	3.45409	4.69878	205	857	201.039	857	0.669387	2.8535	4.26285	4.48081	3.15379
scf_8254444:195703-195724	195703	195724	22	79	662	69.2115	446.808	37.7517	243.713	6.45569	84	205	82.377	205	44.9329	111.818	2.48856	4.47212	177.766
scf_8254551:265595-269573	265595	269573	3979	1154	8231	1011.01	5555.4	3.04905	16.7542	5.49488	1009	3405	989.505	3405	2.98418	10.2689	3.44112	4.468	13.5115
scf_8254659:912070-913538	912070	913538	1469	248	1883	217.272	1270.91	1.77485	10.3818	5.84938	226	684	221.633	684	1.81048	5.58747	3.08618	4.46778	7.98464
scf_8254611:363707-364324	363707	364324	618	143	966	125.282	651.989	2.43265	12.66	5.20418	81	296	79.435	296	1.54243	5.74757	3.72632	4.46525	9.20377
scf_8254475:520630-521697	520630	521697	1068	298	2215	261.076	1494.98	2.93344	16.7976	5.72623	281	883	275.571	883	3.0963	9.92135	3.20426	4.46525	13.3595
scf_8254665:370450-371740	370450	371740	1291	1241	9356	1087.23	6314.71	10.106	58.6959	5.80804	1255	3827	1230.75	3827	11.44	35.5724	3.10948	4.45876	47.1342
scf_8254528:129891-130084	129891	130084	194	4	11	3.50438	7.4243	0.216766	0.459235	2.11858	3	20	2.94204	20	0.181982	1.23711	6.79801	4.45829	0.848174
scf_8254582:994040-995444	994040	995444	1405	188	1316	164.706	888.216	1.40674	7.58619	5.39274	153	528	150.044	528	1.28151	4.50961	3.51897	4.45586	6.0479
scf_8253904:176340-177891	176340	177891	1552	483	3705	423.154	2500.64	3.27181	19.3348	5.90952	446	1306	437.383	1306	3.38183	10.0979	2.98594	4.44773	14.7164
scf_8254446:476955-477318	476955	477318	364	123	880	107.76	593.944	3.55252	19.5806	5.51174	118	390	115.72	390	3.81495	12.8571	3.3702	4.44097	16.2189
scf_8254763:227565-228339	227565	228339	775	23	170	20.1502	114.739	0.312003	1.77661	5.6942	17	53	16.6715	53	0.25814	0.820645	3.17907	4.43663	1.29863
scf_8254396:1-690	1	690	690	80	691	70.0876	466.381	1.21892	8.11098	6.65426	85	184	83.3577	184	1.4497	3.2	2.20735	4.43081	5.65549
scf_8254590:39894-40397	39894	40397	504	19	172	16.6458	116.089	0.396329	2.76403	6.97407	24	44	23.5363	44	0.560388	1.04762	1.86945	4.42176	1.90582
scf_8254752:190712-193134	190712	193134	2423	1957	14405	1714.52	9722.46	8.49122	48.1509	5.67066	1862	5792	1826.02	5792	9.04345	28.6851	3.17192	4.42129	38.418
scf_8254479:391268-392567	391268	392567	1300	342	2348	299.625	1584.75	2.76577	14.6285	5.28912	261	907	255.957	907	2.36268	8.37231	3.54356	4.41634	11.5004
scf_8254104:205988-206899	205988	206899	912	893	6388	782.353	4311.49	10.2941	56.7302	5.51093	755	2458	740.412	2458	9.74227	32.3421	3.31977	4.41535	44.5361
scf_8254470:109329-110484	109329	110484	1156	225	1680	197.121	1133.89	2.04624	11.7705	5.75226	228	688	223.595	688	2.32105	7.14187	3.077	4.41463	9.45619
scf_8254460:590595-593210	590595	593210	2616	552	4059	483.605	2739.57	2.21837	12.5668	5.66489	492	1522	482.494	1522	2.21327	6.98165	3.15444	4.40967	9.77424
scf_8253817:22710-22872	22710	22872	163	67	450	58.6984	303.721	4.32135	22.3599	5.17427	58	206	56.8794	206	4.18744	15.1656	3.6217	4.39799	18.7628
scf_8254422:6770-7527	6770	7527	758	389	2754	340.801	1858.77	5.39527	29.4265	5.45413	340	1113	333.431	1113	5.27859	17.6201	3.33802	4.39608	23.5233
scf_8254707:132719-136970	132719	136970	4252	298	2226	261.076	1502.41	0.73681	4.2401	5.75467	286	850	280.474	850	0.791554	2.39887	3.03058	4.39263	3.31949
scf_8254476:102119-103349	102119	103349	1231	381	2889	333.792	1949.89	3.25387	19.0079	5.84163	381	1098	373.639	1098	3.64229	10.7035	2.93867	4.39015	14.8557
scf_8254401:50787-51282	50787	51282	496	548	3990	480.1	2693	11.6153	65.1531	5.60924	509	1581	499.165	1581	12.0766	38.25	3.16729	4.38826	51.7016
scf_8253815:351621-351970	351621	351970	350	5	54	4.38048	36.4466	0.150188	1.2496	8.32023	9	4	8.82611	4	0.302609	0.137143	0.453201	4.38671	0.69337
scf_8254697:1519429-1519815	1519429	1519815	387	73	426	63.955	287.523	1.9831	8.91544	4.49571	61	255	59.8214	255	1.85493	7.90698	4.26269	4.3792	8.41121
scf_8254007:1-442	1	442	442	20	42	17.5219	28.3473	0.475708	0.769611	1.61782	7	49	6.86475	49	0.186373	1.33032	7.13791	4.37787	1.04996
scf_8254417:174347-175049	174347	175049	703	66	386	57.8223	260.525	0.987009	4.44709	4.50562	49	204	48.0533	204	0.820255	3.48222	4.24529	4.37546	3.96466
scf_8254617:720525-721053	720525	721053	529	96	690	84.1052	465.706	1.90787	10.5642	5.53719	94	296	92.1838	296	2.09113	6.71456	3.21098	4.37408	8.63939
scf_8254379:251626-252624	251626	252624	999	540	4117	473.092	2778.71	5.68278	33.3779	5.87352	542	1524	531.528	1524	6.38472	18.3063	2.86721	4.37036	25.8421
scf_8254396:89662-90735	89662	90735	1074	379	2832	332.04	1911.42	3.70995	21.3566	5.75659	437	1273	428.557	1273	4.78834	14.2235	2.97044	4.36351	17.7901
scf_8254811:835962-836609	835962	836609	648	7	25	6.13267	16.8734	0.113568	0.312471	2.7514	7	41	6.86475	41	0.127125	0.759259	5.97254	4.36197	0.535865
scf_8254391:156473-156612	156473	156612	140	4	40	3.50438	26.9975	0.300376	2.31407	7.70391	8	8	7.84543	8	0.672465	0.685714	1.0197	4.36181	1.49989
scf_8254582:1056500-1059130	1056500	1059130	2631	221	1320	193.617	890.916	0.883088	4.06347	4.60143	163	658	159.851	658	0.729079	3.00114	4.11634	4.35889	3.53231
scf_8254630:130215-130424	130215	130424	210	4	26	3.50438	17.5483	0.20025	1.00276	5.00754	11	40	10.7875	40	0.616427	2.28571	3.70801	4.35778	1.64424
scf_8254487:201625-202141	201625	202141	517	14	61	12.2653	41.1711	0.284689	0.955616	3.35671	12	63	11.7681	63	0.273148	1.46228	5.35344	4.35507	1.20895
scf_8253815:376838-377553	376838	377553	716	9	69	7.88486	46.5706	0.132148	0.780513	5.90633	19	52	18.6329	52	0.312283	0.871508	2.79076	4.34855	0.826011
scf_8254512:8060-9199	8060	9199	1140	17	99	14.8936	66.8187	0.156775	0.703355	4.4864	8	33	7.84543	33	0.0825835	0.347368	4.20627	4.34633	0.525362
scf_8254691:313499-315567	313499	315567	2069	231	1633	202.378	1102.17	1.17377	6.39249	5.4461	214	680	209.865	680	1.2172	3.94393	3.24017	4.34314	5.16821
scf_8254645:1078459-1078768	1078459	1078768	310	3	27	2.62829	18.2233	0.10174	0.705417	6.93352	7	12	6.86475	12	0.265732	0.464516	1.74806	4.34079	0.584967
scf_8254609:71806-72269	71806	72269	464	386	2685	338.173	1812.2	8.74585	46.8674	5.35881	396	1288	388.349	1288	10.0435	33.3103	3.31661	4.33771	40.0888
scf_8254803:1426989-1427307	1426989	1427307	319	139	976	121.777	658.738	4.58096	24.7801	5.40937	120	384	117.681	384	4.42689	14.4451	3.26305	4.33621	19.6126
scf_8254028:96272-96376	96272	96376	105	14	0	12.2653	0	1.40175	0	0	6	51	5.88407	51	0.672465	5.82857	8.66747	4.33373	2.91429
scf_8254786:109857-111040	109857	111040	1184	279	2083	244.431	1405.89	2.47734	14.2489	5.7517	313	893	306.952	893	3.111	9.05068	2.90925	4.33047	11.6498
scf_8254489:64373-66864	64373	66864	2492	528	3830	462.578	2585.01	2.2275	12.4479	5.58826	459	1375	450.132	1375	2.16757	6.62119	3.05466	4.32146	9.53453
scf_8254711:91680-93247	91680	93247	1568	1071	7681	938.298	5184.19	7.18085	39.6749	5.5251	1013	3087	993.428	3087	7.60276	23.625	3.10742	4.31626	31.6499
scf_8254719:392569-392974	392569	392974	406	12	98	10.5131	66.1438	0.310733	1.95499	6.29153	17	39	16.6715	39	0.492755	1.15271	2.33932	4.31542	1.55385
scf_8254607:427671-428286	427671	428286	616	279	2086	244.431	1407.92	4.76164	27.427	5.75999	254	713	249.092	713	4.85245	13.8896	2.86239	4.31119	20.6583
scf_8253815:254305-254858	254305	254858	554	697	5264	610.638	3552.87	13.2268	76.9574	5.81828	716	1968	702.166	1968	15.2094	42.6282	2.80276	4.31052	59.7928
scf_8254552:242526-242876	242526	242876	351	7	76	6.13267	51.2952	0.209664	1.75368	8.36425	20	5	19.6136	5	0.67055	0.17094	0.254925	4.30959	0.962311
scf_8254617:145638-146862	145638	146862	1225	123	881	107.76	594.619	1.05561	5.82484	5.51801	92	278	90.2224	278	0.883812	2.72327	3.08127	4.29964	4.27405
scf_8254496:173280-173588	173280	173588	309	362	2755	317.147	1859.45	12.3164	72.2116	5.86306	434	1164	425.615	1164	16.5287	45.2039	2.73487	4.29897	58.7078
scf_8254697:533779-534630	533779	534630	852	231	1759	202.378	1187.21	2.85039	16.7213	5.86631	245	656	240.266	656	3.38403	9.23944	2.7303	4.29831	12.9804
scf_8254718:16302-16873	16302	16873	572	8	31	7.00876	20.923	0.147037	0.438945	2.98527	12	66	11.7681	66	0.246884	1.38462	5.60836	4.29681	0.91178
scf_8254460:59311-61096	59311	61096	1786	603	4938	528.286	3332.84	3.54951	22.3931	6.30878	579	1295	567.813	1295	3.81509	8.70101	2.28068	4.29473	15.547
scf_8254711:40706-41340	40706	41340	635	710	5258	622.028	3548.82	11.7549	67.0642	5.70524	742	2076	727.664	2076	13.7511	39.2315	2.85297	4.2791	53.1479
scf_8254470:350634-351375	350634	351375	742	564	3911	494.118	2639.68	7.99112	42.6902	5.3422	547	1725	536.431	1725	8.67544	27.8976	3.2157	4.27895	35.2939
scf_8254650:578930-580379	578930	580379	1450	129	971	113.016	655.363	0.935307	5.4237	5.79884	104	281	101.991	281	0.84406	2.32552	2.75516	4.277	3.87461
scf_8254429:17002-17906	17002	17906	905	202	1412	176.971	953.01	2.34658	12.6366	5.38511	185	574	181.426	574	2.40564	7.61105	3.16383	4.27447	10.1238
scf_8254548:19739-20476	19739	20476	738	6	1	5.25657	0.674936	0.0854727	0.0109746	0.128399	4	33	3.92271	33	0.063784	0.536585	8.41254	4.27047	0.27378
scf_8253964:79728-80675	79728	80675	948	11	87	9.63705	58.7195	0.121988	0.743284	6.0931	15	36	14.7102	36	0.186205	0.455696	2.44728	4.27019	0.59949
scf_8254422:61720-63591	61720	63591	1872	933	6456	817.397	4357.39	5.23972	27.932	5.33081	847	2665	830.635	2665	5.32458	17.0833	3.20839	4.2696	22.5077
scf_8254664:376151-376227	376151	376227	77	5	21	4.38048	14.1737	0.682672	2.20888	3.23564	10	52	9.80679	52	1.52833	8.1039	5.30245	4.26905	5.15639
scf_8254610:336172-336932	336172	336932	761	75	317	65.7072	213.955	1.03612	3.3738	3.25619	40	207	39.2271	207	0.618562	3.26413	5.27696	4.26657	3.31896
scf_8254371:224761-225467	224761	225467	707	259	1633	226.909	1102.17	3.85135	18.7073	4.85733	214	770	209.865	770	3.56207	13.0693	3.66902	4.26318	15.8883
scf_8254638:219360-219762	219360	219762	403	14	4	12.2653	2.69975	0.365221	0.0803895	0.220112	7	57	6.86475	57	0.204409	1.69727	8.30329	4.2617	0.88883
scf_8254401:67154-68303	67154	68303	1150	294	1937	257.572	1307.35	2.68771	13.6419	5.07567	252	852	247.131	852	2.57876	8.89043	3.44756	4.26162	11.2662
scf_8254763:16185-17512	16185	17512	1328	583	4876	510.764	3290.99	4.61533	29.7379	6.44327	599	1218	587.427	1218	5.30807	11.006	2.07345	4.25836	20.3719
scf_8254575:87685-87844	87685	87844	160	7	74	6.13267	49.9453	0.45995	3.7459	8.14414	11	4	10.7875	4	0.80906	0.3	0.370801	4.25747	2.02295
scf_8254776:675877-677753	675877	677753	1877	183	1194	160.325	805.874	1.02499	5.1521	5.02649	137	466	134.353	466	0.858943	2.97922	3.46848	4.24748	4.06566
scf_8254365:291162-291808	291162	291808	647	29	233	25.4068	157.26	0.471223	2.91673	6.1897	28	63	27.459	63	0.509286	1.16847	2.29433	4.24201	2.0426
scf_8254814:400438-401475	400438	401475	1038	424	2796	371.464	1887.12	4.29439	21.8164	5.08022	385	1285	377.561	1285	4.36487	14.8555	3.40342	4.24182	18.336
scf_8254645:432861-433371	432861	433371	511	135	962	118.273	649.289	2.77745	15.2475	5.48975	120	352	117.681	352	2.76356	8.26614	2.99113	4.24044	11.7568
scf_8254431:1024940-1025761	1024940	1025761	822	15	63	13.1414	42.521	0.191846	0.620744	3.23564	7	36	6.86475	36	0.100215	0.525547	5.24418	4.23991	0.573146
scf_8255333:1-23	1	23	23	1	11	0.876095	7.4243	0.457093	3.87355	8.47431	3	0	2.94204	0	1.53498	0	0	4.23715	1.93677
scf_8254796:150142-150257	150142	150257	116	1	11	0.876095	7.4243	0.0906306	0.768031	8.47431	8	0	7.84543	0	0.811596	0	0	4.23715	0.384016
scf_8254377:122205-123107	122205	123107	903	759	5398	664.956	3643.31	8.83663	48.416	5.47902	700	2053	686.475	2053	9.12259	27.2824	2.99064	4.23483	37.8492
scf_8253815:488104-489261	488104	489261	1158	330	2206	289.111	1488.91	2.99597	15.4291	5.14995	265	862	259.88	862	2.69306	8.93264	3.31692	4.23343	12.1809
scf_8254481:1-1578	1	1578	1578	434	3181	380.225	2146.97	2.89145	16.3268	5.64658	444	1227	435.421	1227	3.31119	9.3308	2.81796	4.23227	12.8288
scf_8254763:389994-390522	389994	390522	529	205	1216	179.6	820.723	4.07409	18.6175	4.56974	154	586	151.025	586	3.42589	13.293	3.88016	4.22495	15.9553
scf_8254459:150815-151193	150815	151193	379	5	6	4.38048	4.04962	0.138696	0.12822	0.92447	8	59	7.84543	59	0.248404	1.86807	7.5203	4.22239	0.998147
scf_8254051:51641-53638	51641	53638	1998	803	5991	703.505	4043.54	4.22525	24.2856	5.74772	824	2173	808.079	2173	4.85333	13.0511	2.68909	4.2184	18.6683
scf_8254403:293182-294469	293182	294469	1288	252	1985	220.776	1339.75	2.05692	12.4821	6.06836	267	618	261.841	618	2.43951	5.75776	2.36021	4.21429	9.11995
scf_8255740:510-1327	510	1327	818	609	4458	533.542	3008.87	7.82702	44.1399	5.63942	618	1684	606.059	1684	8.89085	24.7042	2.77861	4.20901	34.422
scf_8254565:298409-298900	298409	298900	492	265	1868	232.165	1260.78	5.66257	30.7508	5.43053	284	832	278.513	832	6.79299	20.2927	2.9873	4.20891	25.5217
scf_8254665:467378-468754	467378	468754	1377	163	959	142.804	647.264	1.24448	5.64065	4.53255	109	415	106.894	415	0.931538	3.61656	3.88235	4.20745	4.6286
scf_8254422:219517-220379	219517	220379	863	71	501	62.2028	338.143	0.864928	4.70187	5.43614	71	207	69.6282	207	0.968179	2.87833	2.97293	4.20454	3.7901
scf_8254719:859579-860620	859579	860620	1042	6	53	5.25657	35.7716	0.0605363	0.411957	6.80512	14	22	13.7295	22	0.158113	0.253359	1.60239	4.20376	0.332658
scf_8254373:809780-811798	809780	811798	2019	3439	24054	3012.89	16234.9	17.9072	96.4928	5.38848	3214	9507	3151.9	9507	18.7334	56.5052	3.01627	4.20238	76.499
scf_8254592:309006-309549	309006	309549	544	18	109	15.7697	73.5681	0.347861	1.62283	4.66515	9	33	8.82611	33	0.194694	0.727941	3.73891	4.20203	1.17538
scf_8254373:161362-161599	161362	161599	238	5	28	4.38048	18.8982	0.220864	0.952851	4.31419	3	12	2.94204	12	0.148338	0.605042	4.07881	4.1965	0.778947
scf_8254691:36337-37214	36337	37214	878	120	907	105.131	612.167	1.43688	8.36675	5.82288	127	320	124.546	320	1.70223	4.37358	2.56933	4.1961	6.37016
scf_8254470:421520-422927	421520	422927	1408	262	1837	229.537	1239.86	1.95628	10.567	5.40156	247	724	242.228	724	2.06444	6.17045	2.98892	4.19524	8.36871
scf_8254815:243089-243645	243089	243645	557	487	3585	426.658	2419.65	9.19192	52.1288	5.67116	524	1388	513.876	1388	11.0709	29.9031	2.70104	4.1861	41.0159
scf_8254667:402470-403079	402470	403079	610	15	82	13.1414	55.3448	0.25852	1.08875	4.21147	13	53	12.7488	53	0.250797	1.04262	4.15725	4.18436	1.06569
scf_8254459:310132-312343	310132	312343	2212	3509	24952	3074.22	16841	16.6775	91.3617	5.47814	3546	10009	3477.49	10009	18.8652	54.2984	2.87823	4.17819	72.8301
scf_8255671:1-489	1	489	489	659	5180	577.347	3496.17	14.168	85.7956	6.05558	595	1341	583.504	1341	14.3191	32.908	2.29819	4.17688	59.3518
scf_8254670:253979-254290	253979	254290	312	3	10	2.62829	6.74936	0.101088	0.259591	2.56797	6	34	5.88407	34	0.22631	1.30769	5.77831	4.17314	0.783642
scf_8254379:503513-503648	503513	503648	136	67	416	58.6984	280.774	5.17927	24.7741	4.78333	61	213	59.8214	213	5.27836	18.7941	3.5606	4.17196	21.7841
scf_8254697:295238-297786	295238	297786	2549	496	3298	434.543	2225.94	2.04571	10.4791	5.12248	450	1420	441.305	1420	2.07755	6.68497	3.21773	4.1701	8.58205
scf_8254551:709928-710472	709928	710472	545	14	7	12.2653	4.72456	0.270062	0.104027	0.385196	5	39	4.90339	39	0.107965	0.858716	7.95368	4.16944	0.481371
scf_8254437:490510-491290	490510	491290	781	77	615	67.4593	415.086	1.03651	6.37776	6.15313	65	139	63.7441	139	0.979423	2.13572	2.18059	4.16686	4.25674
scf_8254688:601867-602204	601867	602204	338	66	500	57.8223	337.468	2.05286	11.9811	5.8363	74	181	72.5702	181	2.57646	6.42604	2.49414	4.16522	9.20358
scf_8254456:6362-7965	6362	7965	1604	187	1084	163.83	731.631	1.22566	5.47355	4.4658	130	492	127.488	492	0.953777	3.6808	3.85918	4.16249	4.57717
scf_8254548:654611-655175	654611	655175	565	21	67	18.398	45.2207	0.390754	0.960441	2.45792	8	46	7.84543	46	0.166629	0.976991	5.86329	4.1606	0.968716
scf_8254565:270953-271896	270953	271896	944	293	2069	256.696	1396.44	3.26308	17.7514	5.44007	275	776	269.687	776	3.42822	9.86441	2.87741	4.15874	13.8079
scf_8254665:26311-27457	26311	27457	1147	588	3703	515.144	2499.29	5.38948	26.1478	4.85163	500	1685	490.339	1685	5.12997	17.6286	3.4364	4.14401	21.8882
scf_8254475:567207-567846	567207	567846	640	69	557	60.4506	375.94	1.13345	7.04887	6.21896	49	99	48.0533	99	0.900999	1.85625	2.06021	4.13959	4.45256
scf_8254760:69253-69367	69253	69367	115	126	876	110.388	591.244	11.5187	61.6951	5.35606	126	360	123.566	360	12.8938	37.5652	2.91343	4.13474	49.6301
scf_8254446:348797-351798	348797	351798	3002	2576	18290	2256.82	12344.6	9.02127	49.3455	5.4699	2532	6949	2483.08	6949	9.9257	27.7775	2.79854	4.13422	38.5615
scf_8254572:43902-44139	43902	44139	238	7	1	6.13267	0.674936	0.30921	0.0340304	0.110056	2	16	1.96136	16	0.098892	0.806723	8.15762	4.13384	0.420377
scf_8254803:2205448-2206307	2205448	2206307	860	26	82	22.7785	55.3448	0.317839	0.772253	2.4297	18	103	17.6522	103	0.24631	1.43721	5.83496	4.13233	1.10473
scf_8254575:154492-154621	154492	154621	130	6	63	5.25657	42.521	0.485222	3.92501	8.08911	6	1	5.88407	1	0.543145	0.0923077	0.16995	4.12953	2.00866
scf_8254448:32226-32607	32226	32607	382	93	672	81.4769	453.557	2.55948	14.2479	5.5667	83	219	81.3963	219	2.55695	6.87958	2.69054	4.12862	10.5637
scf_8254571:77756-80106	77756	80106	2351	698	5375	611.515	3627.78	3.1213	18.517	5.93246	683	1552	669.804	1552	3.41882	7.92174	2.3171	4.12478	13.2194
scf_8254803:2041078-2042793	2041078	2042793	1716	273	1686	239.174	1137.94	1.67255	7.95764	4.7578	226	773	221.633	773	1.54988	5.40559	3.48774	4.12277	6.68162
scf_8254811:1295310-1295683	1295310	1295683	374	11	58	9.63705	39.1463	0.30921	1.25603	4.06206	10	41	9.80679	41	0.314656	1.31551	4.18078	4.12142	1.28577
scf_8254777:604572-605401	604572	605401	830	14	108	12.2653	72.8931	0.17733	1.05388	5.94302	12	27	11.7681	27	0.170142	0.390361	2.29433	4.11867	0.722119
scf_8254028:50730-51142	50730	51142	413	11	103	9.63705	69.5185	0.280011	2.01991	7.21367	5	5	4.90339	5	0.142471	0.145278	1.0197	4.11668	1.08259
scf_8254486:185224-185385	185224	185385	162	127	742	111.264	500.803	8.24179	37.0965	4.50103	110	402	107.875	402	7.99072	29.7778	3.72655	4.11379	33.4371
scf_8254719:626079-626648	626079	626648	570	7	69	6.13267	46.5706	0.129109	0.980434	7.59386	18	11	17.6522	11	0.371626	0.231579	0.623151	4.10851	0.606006
scf_8254691:89150-92182	89150	92182	3033	575	3845	503.755	2595.13	1.9931	10.2676	5.15157	497	1492	487.397	1492	1.92838	5.90307	3.06116	4.10637	8.08532
scf_8254653:81790-82173	81790	82173	384	14	14	12.2653	9.44911	0.383292	0.295285	0.770391	7	51	6.86475	51	0.214523	1.59375	7.42926	4.09982	0.944517
scf_8254564:90814-91823	90814	91823	1010	15	109	13.1414	73.5681	0.156136	0.874076	5.59818	11	28	10.7875	28	0.128168	0.332673	2.5956	4.09689	0.603375
scf_8254468:69809-70975	69809	70975	1167	23	95	20.1502	64.119	0.2072	0.659321	3.18205	22	108	21.5749	108	0.22185	1.11054	5.00581	4.09393	0.88493
scf_8254769:98030-99083	98030	99083	1054	1784	13257	1562.95	8947.63	17.7945	101.871	5.72482	1657	3997	1624.98	3997	18.5008	45.5066	2.45972	4.09227	73.6886
scf_8254609:16236-17388	16236	17388	1153	439	2924	384.606	1973.51	4.00284	20.5396	5.13126	386	1150	378.542	1150	3.93973	11.9688	3.03797	4.08462	16.2542
scf_8254638:745851-746064	745851	746064	214	6	0	5.25657	0	0.294761	0	0	1	8	0.980679	8	0.0549913	0.448598	8.15762	4.07881	0.224299
scf_8254431:809563-809589	809563	809589	27	2	20	1.75219	13.4987	0.778751	5.99944	7.70391	9	4	8.82611	4	3.92271	1.77778	0.453201	4.07856	3.88861
scf_8254666:75196-76130	75196	76130	935	1419	9457	1243.18	6382.87	15.9552	81.9192	5.13431	1386	4107	1359.22	4107	17.4445	52.7102	3.02158	4.07795	67.3147
scf_8254597:595058-595669	595058	595669	612	302	1951	264.581	1316.8	5.18786	25.8196	4.97693	246	765	241.247	765	4.73033	15	3.17102	4.07398	20.4098
scf_8254486:340116-342027	340116	342027	1912	180	1167	157.697	787.651	0.989731	4.94342	4.9947	133	411	130.43	411	0.8186	2.5795	3.15111	4.07291	3.76146
scf_8254823:70714-71559	70714	71559	846	426	2942	373.217	1985.66	5.29385	28.1654	5.3204	413	1139	405.02	1139	5.74497	16.156	2.8122	4.0663	22.1607
scf_8254644:1-227	1	227	227	8	49	7.00876	33.0719	0.370507	1.74829	4.71865	9	30	8.82611	30	0.466578	1.5859	3.39901	4.05883	1.6671
scf_8254548:231675-232429	231675	232429	755	141	1013	123.529	683.711	1.96338	10.8669	5.5348	123	311	120.623	311	1.91719	4.94305	2.57827	4.05653	7.90499
scf_8254691:300026-300877	300026	300877	852	98	734	85.8573	495.403	1.20926	6.97751	5.77008	118	271	115.72	271	1.62986	3.8169	2.34186	4.05597	5.39721
scf_8254486:384721-386943	384721	386943	2223	314	2072	275.094	1398.47	1.48499	7.54909	5.0836	251	739	246.15	739	1.32875	3.9892	3.00223	4.04292	5.76915
scf_8254489:96554-98836	96554	98836	2283	1741	11766	1525.28	7941.3	8.01725	41.7414	5.20645	1667	4695	1634.79	4695	8.59286	24.6781	2.87193	4.03919	33.2097
scf_8254010:1-670	1	670	670	11	66	9.63705	44.5458	0.172604	0.797835	4.62235	18	61	17.6522	61	0.316159	1.09254	3.45566	4.039	0.945186
scf_8254028:197955-200532	197955	200532	2578	333	2262	291.74	1526.71	1.35798	7.10647	5.23311	276	770	270.667	770	1.25989	3.58417	2.84482	4.03897	5.34532
scf_8254607:47345-47887	47345	47887	543	93	500	81.4769	337.468	1.80059	7.45786	4.14189	73	281	71.5895	281	1.58209	6.20994	3.92515	4.03352	6.8339
scf_8255662:632-1020	632	1020	389	3	27	2.62829	18.2233	0.0810782	0.562158	6.93352	10	11	9.80679	11	0.302523	0.339332	1.12167	4.0276	0.450745
scf_8254600:215377-217718	215377	217718	2342	619	4449	542.303	3002.79	2.77867	15.3858	5.53711	501	1233	491.32	1233	2.51744	6.31768	2.50957	4.02334	10.8517
scf_8254664:503518-503778	503518	503778	261	12	108	10.5131	72.8931	0.483363	3.35141	6.93352	22	24	21.5749	24	0.991951	1.10345	1.1124	4.02296	2.22743
scf_8254446:43514-43923	43514	43923	410	9	31	7.88486	20.923	0.230776	0.612381	2.65357	14	74	13.7295	74	0.401839	2.16585	5.38985	4.02171	1.38912
scf_8254377:253656-254149	253656	254149	494	114	699	99.8749	471.781	2.42611	11.4603	4.72372	97	315	95.1258	315	2.31075	7.65182	3.3114	4.01756	9.55604
scf_8254752:194929-195696	194929	195696	768	10	53	8.76095	35.7716	0.13689	0.558932	4.08307	8	31	7.84543	31	0.122585	0.484375	3.95134	4.01721	0.521653
scf_8254431:99774-100430	99774	100430	657	92	565	80.6008	381.339	1.47216	6.9651	4.73121	86	278	84.3384	278	1.54043	5.07763	3.29625	4.01373	6.02136
scf_8253811:348576-350079	348576	350079	1504	332	2391	290.864	1613.77	2.32072	12.8758	5.54821	309	747	303.03	747	2.41779	5.96011	2.4651	4.00666	9.41798
scf_8254466:49835-50102	49835	50102	268	38	18	33.2916	12.1489	1.49067	0.543979	0.364922	14	105	13.7295	105	0.614754	4.70149	7.64776	4.00634	2.62274
scf_8254371:352110-352595	352110	352595	486	5	52	4.38048	35.0967	0.10816	0.866585	8.01207	10	0	9.80679	0	0.242143	0	0	4.00604	0.433293
scf_8254486:192291-193487	192291	193487	1197	513	3351	449.437	2261.71	4.50563	22.6738	5.03232	485	1416	475.629	1416	4.76821	14.1955	2.97711	4.00472	18.4346
scf_8254417:134324-135620	134324	135620	1297	90	676	78.8486	456.257	0.729517	4.22134	5.7865	99	215	97.0872	215	0.898262	1.98921	2.2145	4.0005	3.10528
scf_8254677:70864-72028	70864	72028	1165	51	320	44.6809	215.98	0.460232	2.22468	4.83383	49	151	48.0533	151	0.494969	1.55536	3.14235	3.98809	1.89002
scf_8254711:38452-40332	38452	40332	1881	1712	12032	1499.88	8120.84	9.56858	51.8076	5.41434	1532	3826	1502.4	3826	9.58469	24.4083	2.54659	3.98047	38.1079
scf_8254582:1059599-1061247	1059599	1061247	1649	194	1393	169.963	940.186	1.23684	6.84187	5.53173	183	431	179.464	431	1.30599	3.13645	2.40159	3.96666	4.98916
scf_8254686:500967-501843	500967	501843	877	12	44	10.5131	29.6972	0.143851	0.406347	2.82477	7	35	6.86475	35	0.0939305	0.478905	5.09851	3.96164	0.442626
scf_8254644:55294-56400	55294	56400	1107	421	2839	368.836	1916.14	3.99822	20.7712	5.19511	415	1110	406.982	1110	4.41173	12.0325	2.7274	3.96125	16.4019
scf_8254610:122205-122829	122205	122829	625	232	1635	203.254	1103.52	3.90248	21.1876	5.42927	214	521	209.865	521	4.02941	10.0032	2.48255	3.95591	15.5954
scf_8254638:955851-957052	955851	957052	1202	151	931	132.29	628.366	1.3207	6.2732	4.7499	151	467	148.082	467	1.47836	4.66223	3.15365	3.95177	5.46772
scf_8254591:30552-30576	30552	30576	25	6	0	5.25657	0	2.52315	0	0	4	31	3.92271	31	1.8829	14.88	7.90269	3.95134	7.44
scf_8254034:261529-262023	261529	262023	495	9	74	7.88486	49.9453	0.191148	1.2108	6.33433	17	26	16.6715	26	0.404159	0.630303	1.55954	3.94694	0.920549
scf_8254367:160019-160763	160019	160763	745	257	1942	225.157	1310.73	3.62668	21.1124	5.8214	279	566	273.609	566	4.40713	9.11678	2.06864	3.94502	15.1146
scf_8254590:386171-386677	386171	386677	507	14	53	12.2653	35.7716	0.290304	0.846666	2.91648	16	78	15.6909	78	0.371381	1.84615	4.97105	3.94376	1.34641
scf_8254716:160527-161051	160527	161051	525	448	3037	392.491	2049.78	8.97122	46.8522	5.2225	483	1254	473.668	1254	10.8267	28.6629	2.64742	3.93496	37.7575
scf_8254677:44468-45113	44468	45113	646	647	3926	566.834	2649.8	10.5294	49.2223	4.67474	563	1762	552.122	1762	10.2561	32.7307	3.19132	3.93303	40.9765
scf_8253815:485396-485508	485396	485508	113	3	24	2.62829	16.1985	0.27911	1.72019	6.16313	3	5	2.94204	5	0.312429	0.530973	1.6995	3.93132	1.12558
scf_8254385:100853-102274	100853	102274	1422	613	3901	537.046	2632.93	4.53204	22.2188	4.90261	608	1762	596.253	1762	5.03167	14.8692	2.95512	3.92886	18.544
scf_8253891:109694-110564	109694	110564	871	619	4172	542.303	2815.83	7.47145	38.7945	5.19236	594	1552	582.523	1552	8.02558	21.3823	2.66427	3.92832	30.0884
scf_8254395:103661-103880	103661	103880	220	6	40	5.25657	26.9975	0.286722	1.47259	5.13594	6	16	5.88407	16	0.320949	0.872727	2.71921	3.92757	1.17266
scf_8254588:5947-6158	5947	6158	212	86	436	75.3442	294.272	4.26477	16.6569	3.90571	75	290	73.5509	290	4.16326	16.4151	3.94285	3.92428	16.536
scf_8254492:44661-45727	44661	45727	1067	20	62	17.5219	41.8461	0.19706	0.470621	2.38821	17	91	16.6715	91	0.187496	1.02343	5.4584	3.92331	0.747026
scf_8254551:612872-618206	612872	618206	5335	2087	13713	1828.41	9255.4	4.11264	20.8182	5.06199	2046	5585	2006.47	5585	4.51314	12.5623	2.7835	3.92274	16.6902
scf_8254659:496935-497489	496935	497489	555	94	498	82.353	336.118	1.7806	7.26742	4.08144	68	251	66.6862	251	1.44186	5.42703	3.7639	3.92267	6.34723
scf_8254392:41578-42453	41578	42453	876	503	3152	440.676	2127.4	6.03666	29.1425	4.82758	512	1507	502.108	1507	6.87819	20.6438	3.00135	3.91447	24.8931
scf_8254528:111090-111410	111090	111410	321	9	17	7.88486	11.4739	0.294761	0.428932	1.45518	8	50	7.84543	50	0.293287	1.86916	6.37314	3.91416	1.14905
scf_8254814:68426-72471	68426	72471	4046	1990	13365	1743.43	9020.53	5.17083	26.7539	5.17401	1895	4922	1858.39	4922	5.51177	14.5981	2.64853	3.91127	20.676
scf_8254527:387840-389532	387840	389532	1693	552	3675	483.605	2480.39	3.42779	17.581	5.12897	497	1311	487.397	1311	3.45468	9.29238	2.6898	3.90938	13.4367
scf_8254638:168286-170970	168286	170970	2685	1121	7397	982.103	4992.5	4.38929	22.3129	5.08348	1094	2930	1072.86	2930	4.79492	13.095	2.73101	3.90725	17.7039
scf_8254652:263270-265224	263270	265224	1955	153	735	134.043	496.078	0.822768	3.04498	3.7009	122	491	119.643	491	0.73438	3.01381	4.10388	3.90239	3.0294
scf_8254769:151106-151777	151106	151777	672	104	684	91.1139	461.657	1.62703	8.24387	5.06681	72	193	70.6089	193	1.26087	3.44643	2.73337	3.90009	5.84515
scf_8254584:339253-339950	339253	339950	698	31	204	27.159	137.687	0.466916	2.36711	5.06967	34	91	33.3431	91	0.573233	1.56447	2.7292	3.89944	1.96579
scf_8254397:100655-100813	100655	100813	159	294	1958	257.572	1321.53	19.4394	99.7378	5.1307	222	580	217.711	580	16.431	43.7736	2.66409	3.89739	71.7557
scf_8254592:250700-252069	250700	252069	1370	1510	9720	1322.9	6560.38	11.5875	57.4632	4.95908	1318	3665	1292.53	3665	11.3215	32.1022	2.83551	3.8973	44.7827
scf_8254697:1551689-1552619	1551689	1552619	931	343	2167	300.501	1462.59	3.87326	18.8518	4.86717	386	1106	378.542	1106	4.87917	14.2556	2.92174	3.89445	16.5537
scf_8253815:120447-120894	120447	120894	448	11	95	9.63705	64.119	0.258135	1.71747	6.65338	18	20	17.6522	20	0.472827	0.535714	1.133	3.89319	1.12659
scf_8254752:356209-358939	356209	358939	2731	23	123	20.1502	83.0172	0.0885399	0.364777	4.11992	22	79	21.5749	79	0.0948001	0.347126	3.66166	3.89079	0.355951
scf_8254650:372077-377278	372077	377278	5202	1655	10899	1449.94	7356.13	3.34472	16.9692	5.07341	1546	4088	1516.13	4088	3.49741	9.43022	2.69634	3.88488	13.1997
scf_8254803:1308882-1310483	1308882	1310483	1602	443	2799	388.11	1889.15	2.90719	14.1509	4.86755	402	1144	394.233	1144	2.95306	8.56929	2.90184	3.8847	11.3601
scf_8254385:227177-228092	227177	228092	916	1259	8243	1103	5563.5	14.4498	72.8843	5.04395	1259	3350	1234.67	3350	16.1748	43.8865	2.71327	3.87861	58.3854
scf_8254437:475852-476585	475852	476585	734	362	2277	317.147	1536.83	5.18496	25.1253	4.84581	349	994	342.257	994	5.59548	16.2507	2.90425	3.87503	20.688
scf_8254565:115649-116205	115649	116205	557	13	0	11.3892	0	0.24537	0	0	5	38	4.90339	38	0.105639	0.818671	7.74973	3.87487	0.409336
scf_8254367:170736-171089	170736	171089	354	5	25	4.38048	16.8734	0.148491	0.57198	3.85196	11	42	10.7875	42	0.365677	1.42373	3.89341	3.87268	0.997854
scf_8254437:541588-542079	541588	542079	492	6	55	5.25657	37.1215	0.128209	0.905403	7.06192	18	12	17.6522	12	0.430542	0.292683	0.679801	3.87086	0.599043
scf_8254487:246693-249020	246693	249020	2328	1709	11771	1497.25	7944.68	7.71777	40.9519	5.30619	1700	4046	1667.15	4046	8.59358	20.8557	2.42689	3.86654	30.9038
scf_8254002:989-1716	989	1716	728	27	154	23.6546	103.94	0.389911	1.7133	4.39408	22	72	21.5749	72	0.355631	1.18681	3.33721	3.86565	1.45006
scf_8254574:70375-70861	70375	70861	487	11	65	9.63705	43.8709	0.237463	1.08101	4.55231	10	31	9.80679	31	0.241646	0.76386	3.16108	3.85669	0.922434
scf_8254548:325631-326918	325631	326918	1288	1583	9929	1386.86	6701.44	12.921	62.4358	4.8321	1402	3961	1374.91	3961	12.8097	36.9037	2.88091	3.85651	49.6698
scf_8254649:528510-529883	528510	529883	1374	126	548	110.388	369.865	0.964088	3.23026	3.35059	94	402	92.1838	402	0.805099	3.51092	4.36085	3.85572	3.37059
scf_8254397:173704-174617	173704	174617	914	696	4333	609.762	2924.5	8.00563	38.3961	4.79613	657	1878	644.306	1878	8.45916	24.6565	2.91476	3.85545	31.5263
scf_8254650:617587-618176	617587	618176	590	23	85	20.1502	57.3696	0.409834	1.16684	2.8471	13	62	12.7488	62	0.259298	1.26102	4.86319	3.85515	1.21393
scf_8254362:22429-22863	22429	22863	435	11	11	9.63705	7.4243	0.26585	0.204808	0.770391	5	34	4.90339	34	0.135266	0.937931	6.93397	3.85218	0.57137
scf_8254645:135414-136056	135414	136056	643	20	18	17.5219	12.1489	0.327003	0.226728	0.693352	8	55	7.84543	55	0.146415	1.02644	7.01045	3.8519	0.626583
scf_8254062:41801-42603	41801	42603	803	412	2657	360.951	1793.31	5.39404	26.7991	4.96828	388	1039	380.503	1039	5.68623	15.5268	2.73059	3.84944	21.1629
scf_8254428:118067-118717	118067	118717	651	106	700	92.8661	472.456	1.71182	8.70886	5.08749	101	258	99.0486	258	1.82578	4.75576	2.60478	3.84614	6.73231
scf_8254777:298039-300620	298039	300620	2582	1773	11365	1553.32	7670.65	7.21913	35.6498	4.93824	1707	4606	1674.02	4606	7.7801	21.4067	2.75146	3.84485	28.5282
scf_8254459:303132-304040	303132	304040	909	12	88	10.5131	59.3944	0.138787	0.784085	5.64954	18	36	17.6522	36	0.233033	0.475248	2.0394	3.84447	0.629666
scf_8254719:137740-139795	137740	139795	2056	814	5226	713.142	3527.22	4.16231	20.5869	4.94603	754	2020	739.432	2020	4.31575	11.7899	2.73183	3.83893	16.1884
scf_8254653:135521-136693	135521	136693	1173	308	2082	269.837	1405.22	2.76048	14.3756	5.20765	274	662	268.706	662	2.74891	6.77238	2.46366	3.83565	10.574
scf_8254645:379966-380480	379966	380480	515	16	114	14.0175	76.9428	0.326622	1.79284	5.48904	23	49	22.5556	49	0.525568	1.14175	2.17241	3.83072	1.46729
scf_8254658:148072-148190	148072	148190	119	654	4345	572.966	2932.6	57.7781	295.724	5.11827	514	1279	504.069	1279	50.8305	128.975	2.53735	3.82781	212.35
scf_8254752:686712-687715	686712	687715	1004	20	28	17.5219	18.8982	0.209425	0.225875	1.07855	9	58	8.82611	58	0.105491	0.693227	6.57141	3.82498	0.459551
scf_8254564:426511-426539	426511	426539	29	4	0	3.50438	0	1.45009	0	0	2	15	1.96136	15	0.811596	6.2069	7.64776	3.82388	3.10345
scf_8253811:58951-59097	58951	59097	147	6	0	5.25657	0	0.429108	0	0	2	15	1.96136	15	0.160111	1.22449	7.64776	3.82388	0.612245
scf_8254470:809453-811134	809453	811134	1682	172	870	150.688	587.195	1.07507	4.18926	3.89675	116	426	113.759	426	0.811596	3.03924	3.74477	3.82076	3.61425
scf_8254007:19610-20026	19610	20026	417	7	62	6.13267	41.8461	0.17648	1.2042	6.82347	5	4	4.90339	4	0.141105	0.115108	0.815762	3.81961	0.659656
scf_8254663:181029-182499	181029	182499	1471	620	4279	543.179	2888.05	4.4311	23.5599	5.31694	546	1243	535.451	1243	4.36805	10.14	2.32141	3.81918	16.85
scf_8254645:339078-339614	339078	339614	537	1070	6739	937.422	4548.4	20.948	101.64	4.85203	897	2448	879.669	2448	19.6574	54.7039	2.78287	3.81745	78.172
scf_8254034:87326-89920	87326	89920	2595	2778	18196	2433.79	12281.1	11.2545	56.7914	5.04609	2660	6747	2608.61	6747	12.0629	31.2	2.58644	3.81627	43.9957
scf_8254470:795660-797079	795660	797079	1420	498	3190	436.296	2153.05	3.687	18.1948	4.93484	492	1300	482.494	1300	4.07741	10.9859	2.69433	3.81459	14.5903
scf_8254803:1800594-1800887	1800594	1800887	294	11	7	9.63705	4.72456	0.393349	0.192839	0.490249	4	28	3.92271	28	0.160111	1.14286	7.13791	3.81408	0.667848
scf_8254043:246998-247402	246998	247402	405	308	2060	269.837	1390.37	7.99518	41.1961	5.15262	274	665	268.706	665	7.96166	19.7037	2.47482	3.81372	30.4499
scf_8254814:427119-431102	427119	431102	3984	591	3766	517.772	2541.81	1.55956	7.65606	4.90913	589	1565	577.62	1565	1.73982	4.71386	2.70939	3.80926	6.18496
scf_8254688:707460-708574	707460	708574	1115	904	5404	791.99	3647.36	8.52366	39.2541	4.6053	825	2431	809.06	2431	8.70737	26.1632	3.00472	3.80501	32.7086
scf_8254527:87937-88664	87937	88664	728	25	57	21.9024	38.4714	0.361028	0.634144	1.75649	23	132	22.5556	132	0.371796	2.17582	5.8522	3.80435	1.40498
scf_8254385:67122-69300	67122	69300	2179	1344	8972	1177.47	6055.53	6.48447	33.3485	5.14282	1395	3354	1368.05	3354	7.53399	18.4709	2.45167	3.79725	25.9097
scf_8255671:829-1165	829	1165	337	470	2958	411.765	1996.46	14.6622	71.0906	4.84855	445	1198	436.402	1198	15.5395	42.6588	2.74518	3.79686	56.8747
scf_8254476:187476-188135	187476	188135	660	15	116	13.1414	78.2926	0.238935	1.4235	5.95769	10	16	9.80679	16	0.178305	0.290909	1.63152	3.79461	0.857206
scf_8254788:659215-659919	659215	659919	705	57	401	49.9374	270.65	0.849999	4.6068	5.41977	74	157	72.5702	157	1.23524	2.67234	2.16342	3.7916	3.63957
scf_8254763:229984-231099	229984	231099	1116	24	70	21.0263	47.2456	0.226089	0.508017	2.24698	13	68	12.7488	68	0.137084	0.731183	5.33383	3.7904	0.6196
scf_8254697:1206272-1208744	1206272	1208744	2473	400	2208	350.438	1490.26	1.70047	7.23134	4.25256	288	939	282.435	939	1.37049	4.55641	3.32465	3.78861	5.89388
scf_8254379:458702-459424	458702	459424	723	22	27	19.2741	18.2233	0.319902	0.302461	0.94548	6	39	5.88407	39	0.097661	0.647303	6.62806	3.78677	0.474882
scf_8254584:153362-153870	153362	153870	509	24	100	21.0263	67.4936	0.495708	1.59121	3.20996	11	47	10.7875	47	0.254321	1.10806	4.35691	3.78344	1.34963
scf_8254373:488568-489025	488568	489025	458	14	92	12.2653	62.0942	0.321363	1.62692	5.06257	11	27	10.7875	27	0.282641	0.707424	2.5029	3.78274	1.16717
scf_8254610:372195-373960	372195	373960	1766	120	815	105.131	550.073	0.71437	3.73776	5.23224	120	273	117.681	273	0.799647	1.85504	2.31982	3.77603	2.7964
scf_8254034:103687-104124	103687	104124	438	7	51	6.13267	34.4218	0.168018	0.943062	5.61285	10	19	9.80679	19	0.268679	0.520548	1.93743	3.77514	0.731805
scf_8254688:359647-360114	359647	360114	468	11	30	9.63705	20.2481	0.247104	0.519182	2.10107	3	16	2.94204	16	0.0754368	0.410256	5.43841	3.76974	0.464719
scf_8254622:65463-65806	65463	65806	344	59	343	51.6896	231.503	1.80313	8.07569	4.47872	39	117	38.2465	117	1.33418	4.0814	3.05911	3.76891	6.07854
scf_8254379:644746-645409	644746	645409	664	17	125	14.8936	84.3671	0.269162	1.52471	5.66464	12	22	11.7681	22	0.212677	0.39759	1.86945	3.76705	0.961148
scf_8254417:196101-196929	196101	196929	829	26	86	22.7785	58.0445	0.329725	0.84021	2.54822	9	44	8.82611	44	0.12776	0.636912	4.98521	3.76671	0.738561
scf_8254611:498097-498972	498097	498972	876	559	3320	489.737	2240.79	6.70873	30.6957	4.57549	537	1555	526.624	1555	7.21403	21.3014	2.95277	3.76413	25.9986
scf_8254475:118392-119548	118392	119548	1157	142	923	124.406	622.966	1.29029	6.46119	5.00754	132	326	129.45	326	1.34261	3.38116	2.51835	3.76295	4.92117
scf_8254047:165913-167730	165913	167730	1818	288	1672	252.315	1128.49	1.66545	7.4488	4.47255	238	712	233.402	712	1.5406	4.69967	3.05054	3.76154	6.07424
scf_8254688:414841-415306	414841	415306	466	13	99	11.3892	66.8187	0.293285	1.72065	5.86683	21	34	20.5943	34	0.530324	0.875536	1.65095	3.75889	1.29809
scf_8254667:1576952-1577843	1576952	1577843	892	669	4249	586.108	2867.8	7.88486	38.5803	4.89296	647	1665	634.499	1665	8.53586	22.3991	2.62412	3.75854	30.4897
scf_8254379:514636-514969	514636	514969	334	8	71	7.00876	47.9205	0.251812	1.72169	6.83722	15	10	14.7102	10	0.528509	0.359281	0.679801	3.75851	1.04049
scf_8254607:557657-558682	557657	558682	1026	24	88	21.0263	59.3944	0.245922	0.694671	2.82477	15	69	14.7102	69	0.172049	0.807018	4.69063	3.7577	0.750844
scf_8254379:516128-516888	516128	516888	761	5	17	4.38048	11.4739	0.0690745	0.180929	2.61933	5	24	4.90339	24	0.0773203	0.378449	4.89457	3.75695	0.279689
scf_8254763:308562-310787	308562	310787	2226	3589	22335	3144.31	15074.7	16.9504	81.2653	4.79429	3221	8575	3158.77	8575	17.0284	46.2264	2.71467	3.75448	63.7458
scf_8254665:28037-28609	28037	28609	573	1448	8987	1268.59	6065.65	26.5672	127.029	4.78143	1419	3789	1391.58	3789	29.1431	79.3508	2.7228	3.75211	103.19
scf_8254440:143670-144481	143670	144481	812	22	61	19.2741	41.1711	0.284839	0.60844	2.13609	8	42	7.84543	42	0.115942	0.62069	5.35344	3.74476	0.614565
scf_8254513:1372-3140	1372	3140	1769	3844	24193	3367.71	16328.7	22.8448	110.766	4.84862	3743	9661	3670.68	9661	24.9	65.5353	2.63194	3.74028	88.1506
scf_8254752:891461-892443	891461	892443	983	118	573	103.379	386.739	1.26201	4.72112	3.74097	87	319	85.3191	319	1.04153	3.8942	3.73891	3.73994	4.30766
scf_8254636:483683-484697	483683	484697	1015	381	1998	333.792	1348.52	3.94631	15.9431	4.04001	284	954	278.513	954	3.29276	11.2788	3.42534	3.73267	13.611
scf_8254716:1094247-1094827	1094247	1094827	581	69	412	60.4506	278.074	1.24855	5.74335	4.60002	78	219	76.4929	219	1.57989	4.52324	2.86301	3.73151	5.13329
scf_8254617:384896-385353	384896	385353	458	5	47	4.38048	31.722	0.114772	0.831144	7.24168	14	3	13.7295	3	0.359725	0.0786026	0.218508	3.73009	0.454874
scf_8254284:33129-34047	33129	34047	919	130	776	113.892	523.751	1.48717	6.83896	4.59864	113	317	110.817	317	1.44701	4.13928	2.86058	3.72961	5.48912
scf_8254649:84749-86120	84749	86120	1372	183	1045	160.325	705.309	1.40226	6.16888	4.39923	158	472	154.947	472	1.35522	4.12828	3.0462	3.72271	5.14858
scf_8254391:218987-219541	218987	219541	555	22	123	19.2741	83.0172	0.416737	1.79497	4.30719	13	40	12.7488	40	0.27565	0.864865	3.13754	3.72237	1.32992
scf_8253880:70297-71537	70297	71537	1241	246	1426	215.519	962.459	2.08399	9.30662	4.46577	212	619	207.904	619	2.01035	5.9855	2.97734	3.72155	7.64606
scf_8254483:54390-56052	54390	56052	1663	381	2614	333.792	1764.28	2.4086	12.7309	5.28557	338	715	331.469	715	2.39184	5.15935	2.15706	3.72132	8.9451
scf_8254417:39956-40585	39956	40585	630	497	3302	435.419	2228.64	8.2937	42.4503	5.11838	538	1224	527.605	1224	10.0496	23.3143	2.31992	3.71915	32.8823
scf_8254028:97178-97863	97178	97863	686	30	113	26.2829	76.2678	0.459759	1.33413	2.90181	27	120	26.4783	120	0.463178	2.09913	4.53201	3.71691	1.71663
scf_8254497:6330-6949	6330	6949	620	1785	11128	1563.83	7510.69	30.2677	145.368	4.80275	1760	4539	1725.99	4539	33.4063	87.8516	2.62979	3.71627	116.61
scf_8254565:487838-488189	487838	488189	352	5	46	4.38048	31.0471	0.149334	1.05842	7.0876	6	2	5.88407	2	0.200593	0.0681818	0.339901	3.71375	0.563302
scf_8254609:155308-156216	155308	156216	909	9	5	7.88486	3.37468	0.104091	0.0445503	0.427995	7	48	6.86475	48	0.0906238	0.633663	6.99224	3.71012	0.339107
scf_8253930:135182-135750	135182	135750	569	13	64	11.3892	43.1959	0.240195	0.910986	3.7927	9	32	8.82611	32	0.186139	0.674868	3.62561	3.70915	0.792927
scf_8254605:192646-192953	192646	192953	308	8	32	7.00876	21.598	0.273069	0.841479	3.08157	4	17	3.92271	17	0.152833	0.662338	4.33373	3.70765	0.751908
scf_8254777:26358-26998	26358	26998	641	133	793	116.521	535.225	2.18135	10.0198	4.59339	93	257	91.2031	257	1.70739	4.81123	2.81789	3.70564	7.41552
scf_8253900:32103-32392	32103	32392	290	2	6	1.75219	4.04962	0.0725044	0.16757	2.31117	6	30	5.88407	30	0.243479	1.24138	5.09851	3.70484	0.704475
scf_8254670:185975-187436	185975	187436	1462	221	1501	193.617	1013.08	1.5892	8.31529	5.23239	225	480	220.653	480	1.8111	3.93981	2.17536	3.70388	6.12755
scf_8254469:35823-36522	35823	36522	700	12	40	10.5131	26.9975	0.180225	0.462814	2.56797	11	52	10.7875	52	0.184928	0.891429	4.82041	3.69419	0.677121
scf_8254579:160980-162129	160980	162129	1150	197	1191	172.591	803.849	1.80095	8.38799	4.65754	173	463	169.657	463	1.77034	4.8313	2.72903	3.69329	6.60965
scf_8254665:373387-373847	373387	373847	461	13	84	11.3892	56.6947	0.296466	1.47578	4.97791	14	33	13.7295	33	0.357384	0.859002	2.40358	3.69075	1.16739
scf_8254371:316980-317926	316980	317926	947	578	3633	506.383	2452.04	6.41668	31.0713	4.84227	570	1417	558.987	1417	7.08326	17.9556	2.53494	3.68861	24.5135
scf_8254666:393971-394309	393971	394309	339	62	381	54.3179	257.151	1.92276	9.10268	4.73418	61	158	59.8214	158	2.11757	5.59292	2.6412	3.68769	7.3478
scf_8254776:173946-175158	173946	175158	1213	702	4762	615.019	3214.05	6.08428	31.796	5.22593	635	1338	622.731	1338	6.16057	13.2366	2.1486	3.68727	22.5163
scf_8254491:84818-85603	84818	85603	786	22	172	19.2741	116.089	0.294261	1.77235	6.02306	28	37	27.459	37	0.419221	0.564885	1.34746	3.68526	1.16862
scf_8254373:476721-477654	476721	477654	934	112	607	98.1227	409.686	1.26068	5.26364	4.17525	83	260	81.3963	260	1.04578	3.34047	3.19425	3.68475	4.30205
scf_8254435:179869-180962	179869	180962	1094	483	3030	423.154	2045.06	4.64154	22.4321	4.83289	501	1246	491.32	1246	5.38925	13.6673	2.53603	3.68446	18.0497
scf_8254610:369917-370662	369917	370662	746	212	1334	185.732	900.365	2.98765	14.4831	4.84765	210	519	205.943	519	3.31275	8.34853	2.52012	3.68389	11.4158
scf_8254644:83447-84073	83447	84073	627	6	46	5.25657	31.0471	0.100604	0.594202	5.90633	14	20	13.7295	20	0.262766	0.382775	1.45672	3.68153	0.488489
scf_8254564:741520-742058	741520	742058	539	36	44	31.5394	29.6972	0.702177	0.661162	0.94159	17	107	16.6715	107	0.371166	2.38219	6.41812	3.67986	1.52168
scf_8254749:48627-50238	48627	50238	1612	255	1416	223.404	955.71	1.66306	7.11447	4.27794	180	544	176.522	544	1.31406	4.04963	3.08177	3.67985	5.58205
scf_8254664:470548-471050	470548	471050	503	81	559	70.9637	377.289	1.69297	9.00094	5.31665	102	204	100.029	204	2.38638	4.8668	2.0394	3.67803	6.93387
scf_8254475:146808-147074	146808	147074	267	13	38	11.3892	25.6476	0.511876	1.1527	2.25191	7	35	6.86475	35	0.308528	1.57303	5.09851	3.67521	1.36287
scf_8253815:423945-424508	423945	424508	564	13	1	11.3892	0.674936	0.242324	0.0143603	0.0592609	7	50	6.86475	50	0.146059	1.06383	7.28359	3.67142	0.539095
scf_8254752:583659-584785	583659	584785	1127	155	877	135.795	591.919	1.44591	6.3026	4.35892	129	377	126.508	377	1.34702	4.0142	2.98006	3.66949	5.1584
scf_8254496:110693-112485	110693	112485	1793	709	4292	621.152	2896.83	4.15718	19.3876	4.66364	657	1721	644.306	1721	4.31214	11.5181	2.67109	3.66737	15.4529
scf_8254483:85437-88885	85437	88885	3449	2184	13615	1913.39	9189.26	6.65721	31.9719	4.8026	2236	5549	2192.8	5549	7.62933	19.3065	2.53056	3.66658	25.6392
scf_8254815:244226-244465	244226	244465	240	7	46	6.13267	31.0471	0.306633	1.55235	5.06257	18	40	17.6522	40	0.882611	2	2.266	3.66429	1.77618
scf_8253915:188075-191456	188075	191456	3382	434	2338	380.225	1578	1.34911	5.59906	4.15017	379	1181	371.677	1181	1.31878	4.19042	3.17749	3.66383	4.89474
scf_8254551:194474-197602	194474	197602	3129	1846	11569	1617.27	7808.34	6.20239	29.9457	4.82809	1865	4569	1828.97	4569	7.01425	17.5225	2.49813	3.66311	23.7341
scf_8254593:527895-528230	527895	528230	336	105	649	91.99	438.034	3.28536	15.6441	4.76175	103	259	101.01	259	3.6075	9.25	2.5641	3.66293	12.447
scf_8254674:241595-241788	241595	241788	194	427	2545	374.093	1717.71	23.1398	106.25	4.59168	405	1084	397.175	1084	24.5675	67.0515	2.72928	3.66048	86.6509
scf_8254379:116576-116778	116576	116778	203	2	19	1.75219	12.8238	0.103578	0.758057	7.31872	3	0	2.94204	0	0.173913	0	0	3.65936	0.379028
scf_8254712:67045-69567	67045	69567	2523	932	5436	816.521	3668.95	3.88357	17.4504	4.4934	802	2220	786.504	2220	3.74081	10.5589	2.82262	3.65801	14.0046
scf_8254444:1-477	1	477	477	14	68	12.2653	45.8957	0.308562	1.15461	3.7419	4	14	3.92271	14	0.0986847	0.352201	3.56896	3.65543	0.753405
scf_8254379:195848-197364	195848	197364	1517	3799	23219	3328.29	15671.3	26.3279	123.966	4.70853	3578	9118	3508.87	9118	27.7564	72.1266	2.59856	3.65355	98.0462
scf_8254385:113832-116707	113832	116707	2876	133	784	116.521	529.15	0.486178	2.20786	4.54126	124	336	121.604	336	0.507389	1.40195	2.76306	3.65216	1.8049
scf_8254712:140910-141291	140910	141291	382	12	41	10.5131	27.6724	0.330256	0.86929	2.63217	7	32	6.86475	32	0.215647	1.00524	4.66149	3.64683	0.937263
scf_8254788:767657-769501	767657	769501	1845	650	4026	569.462	2717.29	3.70382	17.6735	4.77169	630	1556	617.828	1556	4.01839	10.1203	2.5185	3.64509	13.8969
scf_8254610:295417-296299	295417	296299	883	1287	8189	1127.53	5527.05	15.3232	75.1129	4.90189	1315	3077	1289.59	3077	17.5256	41.8165	2.38602	3.64396	58.4647
scf_8254664:352420-353026	352420	353026	607	92	555	80.6008	374.59	1.59343	7.4054	4.64747	90	233	88.2611	233	1.74486	4.60626	2.63989	3.64368	6.00583
scf_8254598:111873-113760	111873	113760	1888	197	834	172.591	562.897	1.09698	3.57774	3.26145	124	489	121.604	489	0.772908	3.10805	4.02124	3.64135	3.34289
scf_8254406:448810-450449	448810	450449	1640	321	1888	281.227	1274.28	2.05776	9.324	4.53115	322	867	315.779	867	2.31057	6.3439	2.74559	3.63837	7.83395
scf_8254600:277433-278181	277433	278181	749	358	2480	313.642	1673.84	5.02497	26.8172	5.33679	363	690	355.986	690	5.70339	11.0547	1.93828	3.63753	18.936
scf_8254611:219711-220421	219711	220421	711	6	50	5.25657	33.7468	0.0887185	0.569567	6.41993	18	15	17.6522	15	0.297928	0.253165	0.849752	3.63484	0.411366
scf_8254002:51128-52970	51128	52970	1843	274	1630	240.05	1100.15	1.563	7.16319	4.58299	262	690	256.938	690	1.67295	4.49267	2.68547	3.63423	5.82793
scf_8253894:54841-55450	54841	55450	610	744	4532	651.815	3058.81	12.8226	60.1733	4.69276	659	1662	646.267	1662	12.7135	32.6951	2.57169	3.63223	46.4342
scf_8254563:2544-3065	2544	3065	522	157	938	137.547	633.09	3.162	14.5538	4.60272	159	414	155.928	414	3.58455	9.51724	2.65507	3.6289	12.0355
scf_8254803:1758930-1759229	1758930	1759229	300	343	2170	300.501	1464.61	12.02	58.5845	4.87391	282	659	276.551	659	11.0621	26.36	2.38292	3.62841	42.4722
scf_8254610:329401-330350	329401	330350	950	576	3341	504.631	2254.96	6.37429	28.4837	4.46854	542	1480	531.528	1480	6.71404	18.6947	2.78443	3.62648	23.5892
scf_8253915:7130-7641	7130	7641	512	64	451	56.0701	304.396	1.31414	7.13429	5.42885	42	75	41.1885	75	0.965356	1.75781	1.8209	3.62487	4.44605
scf_8254803:133667-135341	133667	135341	1675	345	1700	302.253	1147.39	2.16539	8.22012	3.79613	275	931	269.687	931	1.93208	6.66985	3.45215	3.62414	7.44499
scf_8254638:978327-979535	978327	979535	1209	361	2177	316.27	1469.34	3.13916	14.584	4.64582	391	996	383.445	996	3.80591	9.88586	2.5975	3.62166	12.2349
scf_8254610:257105-257995	257105	257995	891	1520	9393	1331.67	6339.68	17.9349	85.3829	4.76072	1547	3764	1517.11	3764	20.4325	50.6936	2.48103	3.62087	68.0382
scf_8254708:88794-90962	88794	90962	2169	296	1527	259.324	1030.63	1.43471	5.70195	3.97428	222	711	217.711	711	1.20449	3.93361	3.2658	3.62004	4.81778
scf_8254663:63238-63724	63238	63724	487	4	27	3.50438	18.2233	0.0863503	0.449034	5.20014	8	16	7.84543	16	0.193317	0.394251	2.0394	3.61977	0.421642
scf_8254187:67829-68507	67829	68507	679	637	3973	558.073	2681.52	9.86285	47.3907	4.80497	588	1401	576.639	1401	10.191	24.7599	2.4296	3.61728	36.0753
scf_8254617:637400-637706	637400	637706	307	6	6	5.25657	4.04962	0.205469	0.158291	0.770391	3	19	2.94204	19	0.114998	0.742671	6.45811	3.61425	0.450481
scf_8254395:320212-320493	320212	320493	282	5	16	4.38048	10.799	0.186403	0.459531	2.46525	3	14	2.94204	14	0.125193	0.595745	4.75861	3.61193	0.527638
scf_8254584:90955-91300	90955	91300	346	18	2	15.7697	1.34987	0.546927	0.0468164	0.0855991	8	56	7.84543	56	0.272096	1.9422	7.13791	3.61176	0.994506
scf_8254371:528579-529076	528579	529076	498	107	608	93.7422	410.361	2.25885	9.88823	4.37755	79	219	77.4736	219	1.86683	5.27711	2.82677	3.60216	7.58267
scf_8254395:198320-198794	198320	198794	475	61	317	53.4418	213.955	1.35011	5.40518	4.00351	52	163	50.9953	163	1.2883	4.11789	3.19637	3.59994	4.76153
scf_8254373:34850-35000	34850	35000	151	3	28	2.62829	18.8982	0.20887	1.50185	7.19032	2	0	1.96136	0	0.155869	0	0	3.59516	0.750923
scf_8254594:756288-757235	756288	757235	948	466	2605	408.26	1758.21	5.16785	22.2558	4.30659	452	1277	443.267	1277	5.61097	16.1646	2.88088	3.59374	19.2102
scf_8254688:176750-177496	176750	177496	747	18	22	15.7697	14.8486	0.253329	0.238532	0.94159	8	49	7.84543	49	0.126031	0.787149	6.24567	3.59363	0.51284
scf_8254448:84650-85642	84650	85642	993	115	566	100.751	382.014	1.21753	4.61648	3.79167	94	313	92.1838	313	1.114	3.78248	3.39539	3.59353	4.19948
scf_8254716:1014283-1015948	1014283	1015948	1666	1490	9540	1305.38	6438.89	9.40251	46.3786	4.93257	1326	2919	1300.38	2919	9.36648	21.0252	2.24473	3.58865	33.7019
scf_8254697:1189931-1190636	1189931	1190636	706	19	119	16.6458	80.3174	0.282932	1.36517	4.82508	23	53	22.5556	53	0.383381	0.90085	2.34975	3.58742	1.13301
scf_8254476:158089-160652	158089	160652	2564	346	2083	303.129	1405.89	1.4187	6.57984	4.63793	342	849	335.392	849	1.5697	3.97348	2.53137	3.58465	5.27666
scf_8254433:23727-24417	23727	24417	691	703	4387	615.895	2960.95	10.6957	51.4202	4.80755	654	1511	641.364	1511	11.138	26.2402	2.35592	3.58173	38.8302
scf_8254550:91360-92396	91360	92396	1037	48	325	42.0526	219.354	0.486626	2.53833	5.21619	55	105	53.9373	105	0.624154	1.21504	1.9467	3.58145	1.87669
scf_8254600:147200-148231	147200	148231	1032	561	3130	491.49	2112.55	5.71499	24.5645	4.29826	486	1365	476.61	1365	5.54198	15.8721	2.86398	3.58112	20.2183
scf_8254475:74762-76491	74762	76491	1730	4204	25679	3683.11	17331.7	25.5475	120.22	4.70573	4224	10154	4142.39	10154	28.7333	70.4324	2.45124	3.57849	95.3261
scf_8254521:48241-48487	48241	48487	247	7	65	6.13267	43.8709	0.297943	2.13138	7.15364	2	0	1.96136	0	0.0952886	0	0	3.57682	1.06569
scf_8254543:180295-183375	180295	183375	3081	482	3110	422.278	2099.05	1.6447	8.17547	4.97078	375	802	367.755	802	1.43234	3.12366	2.1808	3.57579	5.64957
scf_8254028:329529-330668	329529	330668	1140	72	406	63.0789	274.024	0.663988	2.88447	4.34415	64	176	62.7634	176	0.660668	1.85263	2.80418	3.57417	2.36855
scf_8254564:644771-645773	644771	645773	1003	713	4350	624.656	2935.97	7.47345	35.1263	4.70014	695	1666	681.572	1666	8.1544	19.9322	2.44435	3.57225	27.5293
scf_8254667:1449557-1450791	1449557	1450791	1235	146	920	127.91	620.942	1.24285	6.03344	4.85452	145	325	142.198	325	1.38169	3.15789	2.28554	3.57003	4.59567
scf_8254731:15451-15479	15451	15479	29	7	0	6.13267	0	2.53766	0	0	1	7	0.980679	7	0.405798	2.89655	7.13791	3.56896	1.44828
scf_8254667:2111840-2112049	2111840	2112049	210	10	22	8.76095	14.8486	0.500626	0.848492	1.69486	3	16	2.94204	16	0.168116	0.914286	5.43841	3.56664	0.881389
scf_8254691:616890-617597	616890	617597	708	7	37	6.13267	24.9726	0.103944	0.423265	4.07207	1	3	0.980679	3	0.0166217	0.0508475	3.05911	3.56559	0.237056
scf_8254718:107061-107580	107061	107580	520	384	2302	336.421	1553.7	7.76355	35.8547	4.61834	351	864	344.218	864	7.9435	19.9385	2.51004	3.56419	27.8966
scf_8253811:341329-342305	341329	342305	977	273	1709	239.174	1153.47	2.93765	14.1674	4.82271	312	705	305.972	705	3.7581	8.65916	2.30413	3.56342	11.4133
scf_8254371:411143-411873	411143	411873	731	13	103	11.3892	69.5185	0.186964	1.14121	6.10387	17	17	16.6715	17	0.273678	0.27907	1.0197	3.56179	0.710138
scf_8254644:174086-175430	174086	175430	1345	71	471	62.2028	317.895	0.554969	2.83624	5.11063	74	146	72.5702	146	0.647467	1.3026	2.01184	3.56123	2.06942
scf_8254610:436460-438794	436460	438794	2335	184	1008	161.202	680.336	0.828445	3.49637	4.22041	165	469	161.812	469	0.831582	2.41028	2.89843	3.55942	2.95333
scf_8254444:304927-305961	304927	305961	1035	79	440	69.2115	296.972	0.802453	3.44315	4.29079	86	238	84.3384	238	0.977836	2.75942	2.82197	3.55638	3.10129
scf_8254379:712897-713740	712897	713740	844	47	26	41.1765	17.5483	0.585448	0.249503	0.426174	18	118	17.6522	118	0.250979	1.67773	6.68471	3.55544	0.963614
scf_8254652:292185-294001	292185	294001	1817	435	2657	381.102	1793.31	2.51691	11.8435	4.70559	399	938	391.291	938	2.5842	6.19483	2.39719	3.55139	9.01917
scf_8254788:85165-86720	85165	86720	1556	1376	8258	1205.51	5573.63	9.29697	42.9843	4.62347	1343	3264	1317.05	3264	10.1572	25.1722	2.47826	3.55087	34.0782
scf_8254610:29058-30044	29058	30044	987	76	459	66.5833	309.796	0.809523	3.76651	4.65276	80	192	78.4543	192	0.953852	2.33435	2.44728	3.55002	3.05043
scf_8254747:131531-131935	131531	131935	405	19	20	16.6458	13.4987	0.493209	0.399962	0.810938	6	37	5.88407	37	0.174343	1.0963	6.28816	3.54955	0.748129
scf_8254379:716153-718285	716153	718285	2133	3358	20014	2941.93	13508.2	16.5509	75.9954	4.59161	3276	8053	3212.7	8053	18.0743	45.3052	2.50661	3.54911	60.6503
scf_8254594:643365-643715	643365	643715	351	95	448	83.2291	302.372	2.84544	10.3375	3.633	76	258	74.5316	258	2.54809	8.82051	3.46162	3.54731	9.579
scf_8254470:518571-518796	518571	518796	226	427	2337	374.093	1577.33	19.8633	83.7518	4.2164	431	1216	422.673	1216	22.4428	64.5664	2.87693	3.54667	74.1591
scf_8254711:16923-19086	16923	19086	2164	3427	20060	3002.38	13539.2	16.6491	75.0789	4.5095	3127	7917	3066.58	7917	17.0051	43.902	2.5817	3.5456	59.4905
scf_8254811:496400-499772	496400	499772	3373	741	4729	649.187	3191.77	2.30959	11.3553	4.91657	746	1587	731.586	1587	2.60274	5.64601	2.16926	3.54292	8.50064
scf_8254593:623338-627379	623338	627379	4042	487	3038	426.658	2050.46	1.26668	6.08745	4.80585	501	1120	491.32	1120	1.45864	3.32509	2.27957	3.54271	4.70627
scf_8254716:774608-774795	774608	774795	188	132	754	115.645	508.902	7.38157	32.4831	4.40057	98	258	96.1065	258	6.13446	16.4681	2.68452	3.54255	24.4756
scf_8254594:155843-156917	155843	156917	1075	346	1765	303.129	1191.26	3.38377	13.2978	3.92989	250	773	245.17	773	2.73678	8.62884	3.15292	3.5414	10.9633
scf_8254609:329702-329966	329702	329966	265	10	76	8.76095	51.2952	0.396722	2.3228	5.85498	10	12	9.80679	12	0.444081	0.543396	1.22364	3.53931	1.4331
scf_8254667:1158054-1159995	1158054	1159995	1942	154	845	134.919	570.321	0.833689	3.52413	4.22715	137	383	134.353	383	0.830194	2.36663	2.8507	3.53892	2.94538
scf_8253899:49983-51603	49983	51603	1621	135	716	118.273	483.254	0.875555	3.57745	4.08593	99	290	97.0872	290	0.718721	2.14682	2.98701	3.53647	2.86214
scf_8254199:4165-4702	4165	4702	538	101	471	88.4856	317.895	1.97366	7.0906	3.59262	80	273	78.4543	273	1.74991	6.08922	3.47973	3.53618	6.58991
scf_8254563:78038-78401	78038	78401	364	10	50	8.76095	33.7468	0.288823	1.11253	3.85196	7	22	6.86475	22	0.22631	0.725275	3.20478	3.52837	0.918904
scf_8254747:575844-576605	575844	576605	762	24	15	21.0263	10.124	0.331123	0.159434	0.481495	9	58	8.82611	58	0.138994	0.913386	6.57141	3.52645	0.53641
scf_8254645:245904-246582	245904	246582	679	505	2971	442.428	2005.24	7.81905	35.4386	4.53234	533	1317	522.702	1317	9.23773	23.2754	2.5196	3.52597	29.357
scf_8254597:124715-125916	124715	125916	1202	641	3676	561.577	2481.07	5.60643	24.7694	4.41803	605	1561	593.311	1561	5.92323	15.584	2.631	3.52452	20.1767
scf_8253904:243628-244348	243628	244348	721	6	39	5.25657	26.3225	0.087488	0.4381	5.00754	10	20	9.80679	20	0.16322	0.332871	2.0394	3.52347	0.385486
scf_8254650:344471-347734	344471	347734	3264	654	3831	572.966	2585.68	2.10649	9.50618	4.5128	604	1501	592.33	1501	2.17768	5.51838	2.53406	3.52343	7.51228
scf_8254470:630845-631581	630845	631581	737	118	664	103.379	448.158	1.68324	7.29701	4.33508	120	319	117.681	319	1.91612	5.19403	2.71071	3.5229	6.24552
scf_8254645:468858-469665	468858	469665	808	35	17	30.6633	11.4739	0.455396	0.170405	0.37419	13	85	12.7488	85	0.189339	1.26238	6.66728	3.52074	0.71639
scf_8254548:232832-234345	232832	234345	1514	479	2813	419.65	1898.6	3.32615	15.0483	4.52424	480	1184	470.726	1184	3.73098	9.38441	2.51526	3.51975	12.2164
scf_8254552:200552-200977	200552	200977	426	12	62	10.5131	41.8461	0.296145	1.17876	3.98036	13	39	12.7488	39	0.359122	1.09859	3.05911	3.51973	1.13868
scf_8254638:817001-818417	817001	818417	1417	349	2143	305.757	1446.39	2.58933	12.2489	4.73051	385	869	377.561	869	3.19741	7.35921	2.30161	3.51606	9.80405
scf_8254670:241502-242262	241502	242262	761	661	3638	579.099	2455.42	9.13165	38.7188	4.24007	614	1679	602.137	1679	9.49493	26.4757	2.7884	3.51424	32.5973
scf_8254667:145139-146754	145139	146754	1616	339	1857	296.996	1253.36	2.20542	9.30711	4.22011	368	1011	360.89	1011	2.67987	7.50743	2.80141	3.51076	8.40727
scf_8254085:67181-70217	67181	70217	3037	647	3191	566.834	2153.72	2.23971	8.50993	3.79957	501	1581	491.32	1581	1.94134	6.24695	3.21786	3.50871	7.37844
scf_8254378:386477-386758	386477	386758	282	7	62	6.13267	41.8461	0.260965	1.78068	6.82347	16	3	15.6909	3	0.667696	0.12766	0.191194	3.50733	0.954171
scf_8254786:123082-125023	123082	125023	1942	358	1910	313.642	1289.13	1.93806	7.96578	4.11019	319	908	312.837	908	1.93308	5.61071	2.90247	3.50633	6.78824
scf_8254389:5481-6044	5481	6044	564	661	3741	579.099	2524.94	12.3213	53.7221	4.36011	631	1640	618.808	1640	13.1661	34.8936	2.65026	3.50518	44.3078
scf_8254798:283661-285100	283661	285100	1440	276	1438	241.802	970.559	2.01502	8.08799	4.01385	192	564	188.29	564	1.56909	4.7	2.99537	3.50461	6.39399
scf_8254418:32424-33170	32424	33170	747	18	97	15.7697	65.4688	0.253329	1.05171	4.15155	10	28	9.80679	28	0.157539	0.449799	2.85517	3.50336	0.750754
scf_8254464:273645-275779	273645	275779	2135	335	1981	293.492	1337.05	1.6496	7.51503	4.55566	253	608	248.112	608	1.39454	3.41733	2.45051	3.50308	5.46618
scf_8254284:137894-138513	137894	138513	620	564	3272	494.118	2208.39	9.56357	42.7431	4.46936	521	1295	510.934	1295	9.88904	25.0645	2.53458	3.50197	33.9038
scf_8254650:33836-35671	33836	35671	1836	727	3715	636.921	2507.39	4.16288	16.3882	3.93673	638	1919	625.673	1919	4.08937	12.5425	3.0671	3.50191	14.4653
scf_8254412:17922-18936	17922	18936	1015	121	687	106.008	463.681	1.25329	5.48195	4.37404	112	287	109.836	287	1.29855	3.3931	2.61299	3.49351	4.43753
scf_8254786:400531-401552	400531	401552	1022	184	1116	161.202	753.229	1.89278	8.84418	4.67259	153	347	150.044	347	1.76177	4.07436	2.31266	3.49262	6.45927
scf_8254610:554256-555091	554256	555091	836	173	1119	151.565	755.254	2.17557	10.841	4.98305	163	320	159.851	320	2.29451	4.5933	2.00187	3.49246	7.71713
scf_8254479:106986-107560	106986	107560	575	166	996	145.432	672.237	3.0351	14.0293	4.62235	182	421	178.484	421	3.72487	8.78609	2.35876	3.49055	11.4077
scf_8254607:429671-430031	429671	430031	361	195	970	170.839	654.688	5.67885	21.7625	3.8322	126	389	123.566	389	4.10744	12.9307	3.14813	3.49017	17.3466
scf_8254382:111608-113024	111608	113024	1417	39	106	34.1677	71.5433	0.289353	0.605871	2.09388	28	134	27.459	134	0.232539	1.13479	4.88	3.48694	0.870331
scf_8254449:165710-166772	165710	166772	1063	25	195	21.9024	131.613	0.247252	1.48575	6.00905	37	35	36.2851	35	0.409616	0.395108	0.964583	3.48682	0.940429
scf_8254666:545039-545167	545039	545167	129	9	1	7.88486	0.674936	0.733475	0.0627848	0.0855991	4	27	3.92271	27	0.364904	2.51163	6.88299	3.48429	1.28721
scf_8254667:1416963-1419201	1416963	1419201	2239	636	3773	557.197	2546.54	2.98632	13.6482	4.57026	538	1262	527.605	1262	2.82772	6.76373	2.39194	3.4811	10.206
scf_8254646:94173-96113	94173	96113	1941	374	2286	327.66	1542.9	2.02572	9.53882	4.70886	391	863	383.445	863	2.37061	5.33539	2.25065	3.47975	7.43711
scf_8254431:49919-50276	49919	50276	358	91	474	79.7247	319.92	2.67234	10.7236	4.01281	81	234	79.435	234	2.66262	7.84358	2.94581	3.47931	9.28357
scf_8254592:33125-39904	33125	39904	6780	1456	7791	1275.59	5258.43	2.25769	9.30696	4.12234	1290	3588	1265.08	3588	2.23907	6.35044	2.83619	3.47926	7.8287
scf_8254665:696543-699095	696543	699095	2553	447	2844	391.615	1919.52	1.84073	9.02242	4.90155	392	789	384.426	789	1.80694	3.70858	2.05241	3.47698	6.3655
scf_8254752:1104250-1106305	1104250	1106305	2056	152	890	133.167	600.693	0.777236	3.50599	4.51084	153	365	150.044	365	0.875742	2.13035	2.43262	3.47173	2.81817
scf_8254412:3923-4301	3923	4301	379	8	72	7.00876	48.5954	0.221913	1.53864	6.93352	11	0	10.7875	0	0.341556	0	0	3.46676	0.769321
scf_8253856:1-177	1	177	177	1	9	0.876095	6.07443	0.0593963	0.411826	6.93352	2	0	1.96136	0	0.132973	0	0	3.46676	0.205913
scf_8254470:294045-294440	294045	294440	396	2	18	1.75219	12.1489	0.0530967	0.368147	6.93352	5	0	4.90339	0	0.148588	0	0	3.46676	0.184074
scf_8254617:109120-109459	109120	109459	340	2	12	1.75219	8.09924	0.061842	0.285855	4.62235	4	9	3.92271	9	0.138449	0.317647	2.29433	3.45834	0.301751
scf_8254406:237288-238266	237288	238266	979	572	3407	501.127	2299.51	6.14251	28.186	4.58868	518	1182	507.992	1182	6.22666	14.4883	2.32681	3.45774	21.3371
scf_8254600:411382-413147	411382	413147	1766	367	1852	321.527	1249.98	2.18478	8.49365	3.88764	304	902	298.126	902	2.02577	6.12911	3.02556	3.4566	7.31138
scf_8254588:190863-191911	190863	191911	1049	679	3848	594.869	2597.16	6.80498	29.7101	4.36593	613	1528	601.156	1528	6.8769	17.4795	2.54177	3.45385	23.5948
scf_8254667:620020-620067	620020	620067	48	6	22	5.25657	14.8486	1.31414	3.71215	2.82477	3	12	2.94204	12	0.735509	3	4.07881	3.45179	3.35608
scf_8254617:917540-918217	917540	918217	678	95	484	83.2291	326.669	1.47308	5.78176	3.92494	75	219	73.5509	219	1.30179	3.87611	2.97753	3.45124	4.82893
scf_8254718:130301-131805	130301	131805	1505	506	2786	443.304	1880.37	3.53465	14.993	4.24172	477	1244	467.784	1244	3.72984	9.91894	2.65935	3.45053	12.456
scf_8254527:491317-491737	491317	491737	421	109	662	95.4944	446.808	2.72193	12.7356	4.67889	118	257	115.72	257	3.29843	7.32542	2.22088	3.44988	10.0305
scf_8254428:210580-211529	210580	211529	950	244	1202	213.767	811.274	2.70022	10.2477	3.79513	235	715	230.46	715	2.91107	9.03158	3.1025	3.44881	9.63962
scf_8254436:141455-143521	141455	143521	2067	708	3710	620.276	2504.01	3.60102	14.5371	4.03694	643	1802	630.576	1802	3.66082	10.4615	2.8577	3.44732	12.4993
scf_8253880:67024-68854	67024	68854	1831	508	2670	445.056	1802.08	2.91681	11.8105	4.0491	385	1074	377.561	1074	2.47446	7.03878	2.84457	3.44684	9.42462
scf_8254437:93736-93911	93736	93911	176	6	6	5.25657	4.04962	0.358403	0.27611	0.770391	7	42	6.86475	42	0.468051	2.86364	6.11821	3.4443	1.56987
scf_8254688:531361-531612	531361	531612	252	9	1	7.88486	0.674936	0.375469	0.0321398	0.0855991	3	20	2.94204	20	0.140097	0.952381	6.79801	3.44181	0.49226
scf_8254444:123843-125690	123843	125690	1848	667	3530	584.356	2382.53	3.79452	15.4709	4.07718	590	1618	578.6	1618	3.75715	10.5065	2.7964	3.43679	12.9887
scf_8254716:42829-44598	42829	44598	1770	371	1771	325.031	1195.31	2.2036	8.10381	3.67753	304	952	298.126	952	2.0212	6.45424	3.19328	3.4354	7.27903
scf_8254437:153330-153618	153330	153618	289	24	26	21.0263	17.5483	0.873064	0.728651	0.834591	12	71	11.7681	71	0.488643	2.9481	6.03324	3.43391	1.83837
scf_8254369:95964-97658	95964	97658	1695	608	3374	532.666	2277.24	3.77109	16.122	4.27517	565	1436	554.083	1436	3.92271	10.1664	2.59167	3.43342	13.1442
scf_8253894:13041-13341	13041	13341	301	85	496	74.4681	334.768	2.96883	13.3463	4.49546	83	193	81.3963	193	3.24504	7.69435	2.37111	3.43329	10.5203
scf_8253855:32955-35332	32955	35332	2378	2545	14469	2229.66	9765.66	11.2515	49.28	4.37988	2461	5995	2413.45	5995	12.1789	30.2523	2.484	3.43194	39.7662
scf_8254444:75122-75321	75122	75321	200	164	1020	143.68	688.435	8.62078	41.3061	4.79146	166	337	162.793	337	9.76756	20.22	2.07012	3.43079	30.7631
scf_8254649:753788-754651	753788	754651	864	155	837	135.795	564.922	1.88604	7.84614	4.16011	113	299	110.817	299	1.53912	4.15278	2.69815	3.42913	5.99946
scf_8254460:626913-627240	626913	627240	328	22	151	19.2741	101.915	0.70515	3.72861	5.28769	13	20	12.7488	20	0.46642	0.731707	1.56877	3.42823	2.23016
scf_8254444:249224-249940	249224	249940	717	509	2990	445.933	2018.06	7.46331	33.7751	4.52548	493	1126	483.475	1126	8.09163	18.8452	2.32897	3.42723	26.3101
scf_8254716:1182377-1183626	1182377	1183626	1250	492	2737	431.039	1847.3	4.13797	17.7341	4.28569	451	1136	442.286	1136	4.24595	10.9056	2.56847	3.42708	14.3198
scf_8253856:16509-16722	16509	16722	214	25	164	21.9024	110.69	1.22817	6.20689	5.05377	34	60	33.3431	60	1.86971	3.36449	1.79947	3.42662	4.78569
scf_8254563:325370-326662	325370	326662	1293	118	701	103.379	473.13	0.959436	4.391	4.57665	112	250	109.836	250	1.01936	2.32019	2.27612	3.42638	3.35559
scf_8254486:321767-322528	321767	322528	762	743	4177	650.939	2819.21	10.251	44.397	4.33099	737	1822	722.76	1822	11.3821	28.6929	2.52089	3.42594	36.545
scf_8254645:961441-961910	961441	961910	470	17	121	14.8936	81.6673	0.380263	2.08512	5.48337	30	40	29.4204	40	0.751158	1.02128	1.3596	3.42149	1.5532
scf_8254697:1-486	1	486	486	18	86	15.7697	58.0445	0.389376	1.4332	3.68076	10	31	9.80679	31	0.242143	0.765432	3.16108	3.42092	1.09932
scf_8254187:131411-132416	131411	132416	1006	580	3496	508.135	2359.58	6.06126	28.1461	4.6436	588	1266	576.639	1266	6.8784	15.1014	2.19548	3.41954	21.6237
scf_8254776:861295-863977	861295	863977	2683	1660	9454	1454.32	6380.85	6.50459	28.539	4.38752	1530	3672	1500.44	3672	6.71087	16.4234	2.44728	3.4174	22.4812
scf_8253964:24358-24677	24358	24677	320	9	39	7.88486	26.3225	0.295682	0.987095	3.33836	14	48	13.7295	48	0.514856	1.8	3.49612	3.41724	1.39355
scf_8254545:485675-486322	485675	486322	648	21	129	18.398	87.0668	0.340704	1.61235	4.7324	33	68	32.3624	68	0.599304	1.25926	2.1012	3.4168	1.4358
scf_8254598:204707-206755	204707	206755	2049	1051	5928	920.776	4001.02	5.39254	23.4321	4.34527	1067	2593	1046.38	2593	6.12817	15.1859	2.47806	3.41166	19.309
scf_8254788:523864-524274	523864	524274	411	11	87	9.63705	58.7195	0.281374	1.71444	6.0931	7	5	6.86475	5	0.200431	0.145985	0.728359	3.41073	0.930211
scf_8254600:485922-487090	485922	487090	1169	98	575	85.8573	388.088	0.881341	3.9838	4.52015	82	185	80.4157	185	0.825482	1.89906	2.30055	3.41035	2.94143
scf_8254187:221236-221879	221236	221879	644	32	65	28.0351	43.8709	0.522392	0.81747	1.56486	13	67	12.7488	67	0.237556	1.24845	5.25539	3.41012	1.03296
scf_8254811:327840-329254	327840	329254	1415	32	207	28.0351	139.712	0.237753	1.18484	4.98347	40	72	39.2271	72	0.332668	0.610601	1.83546	3.40947	0.897718
scf_8254786:81166-82593	81166	82593	1428	48	86	42.0526	58.0445	0.353383	0.487769	1.38028	36	192	35.3044	192	0.296676	1.61345	5.43841	3.40935	1.05061
scf_8254719:657683-658240	657683	658240	558	10	9	8.76095	6.07443	0.188408	0.130633	0.693352	8	48	7.84543	48	0.168719	1.03226	6.11821	3.40578	0.581445
scf_8254608:71007-71691	71007	71691	685	13	46	11.3892	31.0471	0.19952	0.54389	2.726	5	20	4.90339	20	0.0858989	0.350365	4.07881	3.4024	0.447128
scf_8254609:73619-75373	73619	75373	1755	351	2166	307.509	1461.91	2.10263	9.99598	4.75404	339	681	332.45	681	2.27316	4.65641	2.04843	3.40123	7.3262
scf_8254777:106673-108603	106673	108603	1931	559	3174	489.737	2142.25	3.04342	13.3128	4.37428	555	1321	544.277	1321	3.38235	8.20922	2.42707	3.40068	10.761
scf_8254583:60234-62892	60234	62892	2659	1660	8747	1454.32	5903.67	6.5633	26.6431	4.05941	1491	4006	1462.19	4006	6.59884	18.079	2.73972	3.39956	22.361
scf_8254403:296870-298376	296870	298376	1507	41	101	35.9199	68.1686	0.286025	0.542816	1.89779	25	120	24.517	120	0.195225	0.955541	4.89457	3.39618	0.749178
scf_8254666:459495-459658	459495	459658	164	5	6	4.38048	4.04962	0.320523	0.296314	0.92447	4	23	3.92271	23	0.287028	1.68293	5.86329	3.39388	0.98962
scf_8254671:377847-380221	377847	380221	2375	230	892	201.502	602.043	1.01812	3.0419	2.98778	186	693	182.406	693	0.921632	3.50147	3.79921	3.3935	3.27169
scf_8254548:322395-323230	322395	323230	836	308	1692	269.837	1141.99	3.87326	16.3922	4.23215	287	719	281.455	719	4.04002	10.3206	2.55458	3.39337	13.3564
scf_8254777:159991-163167	159991	163167	3177	421	2464	368.836	1663.04	1.39315	6.28156	4.50889	347	775	340.296	775	1.28535	2.92729	2.27743	3.39316	4.60443
scf_8254607:244728-245542	244728	245542	815	37	130	32.4155	87.7417	0.477284	1.2919	2.70678	17	68	16.6715	68	0.245471	1.00123	4.07881	3.39279	1.14656
scf_8254428:50028-50317	50028	50317	290	641	3983	561.577	2688.27	23.2377	111.239	4.787	624	1223	611.944	1223	25.3218	50.6069	1.99855	3.39278	80.9229
scf_8254731:183458-184879	183458	184879	1422	180	900	157.697	607.443	1.33078	5.1261	3.85196	170	489	166.715	489	1.40688	4.12658	2.93314	3.39255	4.62634
scf_8254395:542294-542723	542294	542723	430	7	32	6.13267	21.598	0.171144	0.602734	3.52179	10	32	9.80679	32	0.273678	0.893023	3.26305	3.39242	0.747879
scf_8254716:155794-157915	155794	157915	2122	418	2284	366.208	1541.55	2.07092	8.71756	4.20951	360	909	353.044	909	1.99648	5.14043	2.57475	3.39213	6.929
scf_8254716:31924-33303	31924	33303	1380	738	4415	646.558	2979.84	5.62225	25.9117	4.60878	712	1514	698.243	1514	6.07168	13.1652	2.1683	3.38854	19.5385
scf_8254667:143767-144970	143767	144970	1204	229	1137	200.626	767.403	1.99959	7.64853	3.82504	183	529	179.464	529	1.78868	5.27243	2.94766	3.38635	6.46048
scf_8254593:57801-59272	57801	59272	1472	90	465	78.8486	313.845	0.642787	2.55852	3.98036	57	156	55.8987	156	0.455696	1.27174	2.79076	3.38556	1.91513
scf_8254470:194831-197597	194831	197597	2767	438	2450	383.73	1653.59	1.66417	7.17135	4.30927	416	1004	407.962	1004	1.76926	4.35417	2.46101	3.38514	5.76276
scf_8254659:1458704-1459531	1458704	1459531	828	25	65	21.9024	43.8709	0.317426	0.63581	2.00302	12	56	11.7681	56	0.170553	0.811594	4.75861	3.38081	0.723702
scf_8254187:69063-69712	69063	69712	650	982	5430	860.326	3664.9	15.8829	67.6598	4.2599	942	2303	923.799	2303	17.0548	42.5169	2.49297	3.37643	55.0884
scf_8254564:366801-367441	366801	367441	641	14	98	12.2653	66.1438	0.229616	1.23826	5.39274	12	16	11.7681	16	0.220308	0.299532	1.3596	3.37617	0.768896
scf_8254667:1992524-1993386	1992524	1993386	863	107	698	93.7422	471.106	1.30348	6.55072	5.02554	101	171	99.0486	171	1.37727	2.37775	1.72643	3.37599	4.46423
scf_8254579:162604-165866	162604	165866	3263	385	1933	337.297	1304.65	1.24044	4.79799	3.86797	340	961	333.431	961	1.22622	3.53417	2.88216	3.37506	4.16608
scf_8254181:185263-185740	185263	185740	478	11	37	9.63705	24.9726	0.241934	0.626928	2.59132	13	53	12.7488	53	0.320054	1.33054	4.15725	3.37428	0.978736
scf_8254460:302852-303556	302852	303556	705	18	96	15.7697	64.7939	0.268421	1.10287	4.10875	17	44	16.6715	44	0.283771	0.748936	2.63923	3.37399	0.925906
scf_8254605:228563-230427	228563	230427	1865	197	1074	172.591	724.882	1.1105	4.66412	4.2	189	472	185.348	472	1.19259	3.037	2.54656	3.37328	3.85056
scf_8254587:53674-54129	53674	54129	456	50	271	43.8048	182.908	1.15276	4.81336	4.17552	56	141	54.918	141	1.44521	3.71053	2.56746	3.37149	4.26194
scf_8254609:556271-556538	556271	556538	268	16	83	14.0175	56.0197	0.62765	2.50835	3.99641	16	43	15.6909	43	0.702576	1.92537	2.74045	3.36843	2.21686
scf_8254803:34848-36701	34848	36701	1854	1139	6709	997.873	4528.15	6.45872	29.3084	4.5378	1209	2602	1185.64	2602	7.67405	16.8414	2.19459	3.3662	23.0749
scf_8254752:290803-291558	290803	291558	756	341	1792	298.749	1209.49	4.74204	19.1982	4.04851	292	768	286.358	768	4.54537	12.1905	2.68196	3.36523	15.6943
scf_8254811:1044684-1045277	1044684	1045277	594	34	36	29.7872	24.2977	0.601762	0.490863	0.815709	10	58	9.80679	58	0.198117	1.17172	5.91427	3.36499	0.83129
scf_8254670:96972-97470	96972	97470	499	14	69	12.2653	46.5706	0.294958	1.11993	3.79693	16	46	15.6909	46	0.377335	1.10621	2.93164	3.36429	1.11307
scf_8254397:47637-50178	47637	50178	2542	540	3068	473.092	2070.7	2.23332	9.77516	4.37696	477	1100	467.784	1100	2.20826	5.19276	2.35151	3.36424	7.48396
scf_8254406:6216-6744	6216	6744	529	9	50	7.88486	33.7468	0.178863	0.765523	4.27995	5	12	4.90339	12	0.11123	0.272212	2.44728	3.36362	0.518868
scf_8254747:372031-372218	372031	372218	188	219	1074	191.865	724.882	12.2467	46.269	3.77808	193	558	189.271	558	12.0811	35.617	2.94815	3.36312	40.943
scf_8254545:997844-998697	997844	998697	854	9	16	7.88486	10.799	0.110794	0.151742	1.36958	8	42	7.84543	42	0.11024	0.590164	5.35344	3.36151	0.370953
scf_8254385:248084-249044	248084	249044	961	349	2257	305.757	1523.33	3.81799	19.0218	4.98216	302	514	296.165	514	3.69821	6.41831	1.73552	3.35884	12.7201
scf_8254431:691703-694506	691703	694506	2804	240	1245	210.263	840.296	0.899841	3.59613	3.99641	164	436	160.831	436	0.688294	1.86591	2.71091	3.35366	2.73102
scf_8254460:405353-407661	405353	407661	2309	316	1852	276.846	1249.98	1.43878	6.49623	4.51508	302	649	296.165	649	1.53919	3.37289	2.19135	3.35321	4.93456
scf_8254814:351931-352662	351931	352662	732	1581	8771	1385.11	5919.87	22.7067	97.047	4.27394	1640	3911	1608.31	3911	26.3658	64.1148	2.43174	3.35284	80.5809
scf_8254551:118312-118674	118312	118674	363	23	131	20.1502	88.4167	0.666122	2.92287	4.38788	26	59	25.4976	59	0.842897	1.95041	2.31394	3.35091	2.43664
scf_8254548:189353-189870	189353	189870	518	11	24	9.63705	16.1985	0.223252	0.375254	1.68085	13	64	12.7488	64	0.29534	1.48263	5.02007	3.35046	0.92894
scf_8254667:1679866-1680721	1679866	1680721	856	577	3443	505.507	2323.81	7.08655	32.5767	4.59698	596	1226	584.485	1226	8.19371	17.1869	2.09757	3.34728	24.8818
scf_8254638:180408-180571	180408	180571	164	33	168	28.9111	113.389	2.11545	8.29678	3.92199	32	87	31.3817	87	2.29622	6.36585	2.77231	3.34715	7.33132
scf_8254418:85205-85747	85205	85747	543	21	138	18.398	93.1412	0.406586	2.05837	5.06257	20	32	19.6136	32	0.433449	0.707182	1.63152	3.34705	1.38278
scf_8254577:94710-95028	94710	95028	319	56	258	49.0613	174.134	1.84557	6.55048	3.5493	48	148	47.0726	148	1.77076	5.5674	3.14408	3.34669	6.05894
scf_8254747:820985-821887	820985	821887	903	35	136	30.6633	91.7914	0.407486	1.21982	2.99352	16	58	15.6909	58	0.208516	0.770764	3.69642	3.34497	0.995291
scf_8254187:172560-172959	172560	172959	400	164	870	143.68	587.195	4.31039	17.6158	4.08683	139	354	136.314	354	4.08943	10.62	2.59694	3.34189	14.1179
scf_8254752:1034115-1036770	1034115	1036770	2656	798	4573	699.124	3086.48	3.15869	13.945	4.41479	681	1512	667.842	1512	3.01736	6.83133	2.26401	3.3394	10.3881
scf_8254497:3895-6033	3895	6033	2139	5817	32594	5096.25	21998.9	28.5904	123.416	4.31668	5509	12753	5402.56	12753	30.3089	71.5456	2.36055	3.33862	97.4807
scf_8254607:201058-203331	201058	203331	2274	1036	5898	907.635	3980.78	4.78963	21.0067	4.38588	966	2167	947.336	2167	4.99913	11.4354	2.28747	3.33667	16.221
scf_8254545:322227-322911	322227	322911	685	138	763	120.901	514.977	2.11798	9.02149	4.25948	105	248	102.971	248	1.80388	4.34453	2.40844	3.33396	6.68301
scf_8254593:386425-387167	386425	387167	743	68	340	59.5745	229.478	0.962172	3.70625	3.85196	58	160	56.8794	160	0.918644	2.58412	2.81297	3.33246	3.14518
scf_8254485:129558-129628	129558	129628	71	21	79	18.398	53.32	3.10952	9.01183	2.89814	13	48	12.7488	48	2.15473	8.11268	3.76505	3.3316	8.56225
scf_8254479:132928-133297	132928	133297	370	10	67	8.76095	45.2207	0.284139	1.46662	5.16162	17	25	16.6715	25	0.540699	0.810811	1.49956	3.33059	1.13871
scf_8254582:266194-266860	266194	266860	667	9	53	7.88486	35.7716	0.141857	0.643568	4.53675	12	25	11.7681	25	0.211721	0.449775	2.12438	3.33056	0.546671
scf_8254609:184882-185542	184882	185542	661	182	995	159.449	671.562	2.89469	12.1917	4.21176	169	404	165.735	404	3.0088	7.33434	2.43763	3.32469	9.76304
scf_8254373:428451-429124	428451	429124	674	287	1581	251.439	1067.07	4.47667	18.9984	4.24386	240	566	235.363	566	4.19044	10.0772	2.4048	3.32433	14.5378
scf_8254395:362153-363164	362153	363164	1012	708	4005	620.276	2703.12	7.35505	32.0528	4.35793	686	1540	672.746	1540	7.97722	18.2609	2.28913	3.32353	25.1568
scf_8254470:93361-95870	93361	95870	2510	445	2531	389.862	1708.26	1.86388	8.167	4.38171	487	1081	477.591	1081	2.2833	5.16813	2.26345	3.32258	6.66756
scf_8253984:62087-62620	62087	62620	534	17	41	14.8936	27.6724	0.334688	0.621852	1.858	13	61	12.7488	61	0.28649	1.37079	4.78476	3.32138	0.996319
scf_8254370:55970-58229	55970	58229	2260	200	1190	175.219	803.174	0.930367	4.26464	4.58383	182	367	178.484	367	0.9477	1.94867	2.05621	3.32002	3.10666
scf_8254580:272184-273861	272184	273861	1678	959	5069	840.175	3421.25	6.00841	24.4666	4.07207	914	2299	896.34	2299	6.41006	16.441	2.56487	3.31847	20.4538
scf_8254486:77781-78641	77781	78641	861	10	70	8.76095	47.2456	0.122104	0.658475	5.39274	14	17	13.7295	17	0.191352	0.236934	1.23821	3.31547	0.447704
scf_8254549:183533-184613	183533	184613	1081	135	460	118.273	310.471	1.31293	3.44648	2.62504	83	326	81.3963	326	0.903567	3.61887	4.00509	3.31507	3.53268
scf_8254588:208721-209086	208721	209086	366	16	0	14.0175	0	0.459591	0	0	6	39	5.88407	39	0.19292	1.27869	6.62806	3.31403	0.639344
scf_8254588:2624-3210	2624	3210	587	12	41	10.5131	27.6724	0.214919	0.565705	2.63217	12	47	11.7681	47	0.240575	0.960818	3.99383	3.313	0.763261
scf_8254776:145466-146608	145466	146608	1143	116	427	101.627	288.198	1.06695	3.0257	2.83584	70	260	68.6475	260	0.720709	2.72966	3.78746	3.31165	2.87768
scf_8254659:1613978-1615974	1613978	1615974	1997	236	1072	206.759	723.532	1.24241	4.34771	3.49941	168	514	164.754	514	0.990009	3.08863	3.1198	3.3096	3.71817
scf_8254803:482310-482703	482310	482703	394	12	13	10.5131	8.77417	0.320197	0.267234	0.834591	6	34	5.88407	34	0.17921	1.03553	5.77831	3.30645	0.651383
scf_8254752:1598297-1599409	1598297	1599409	1113	41	41	35.9199	27.6724	0.387277	0.298355	0.770391	22	126	21.5749	126	0.232614	1.35849	5.84011	3.30525	0.828423
scf_8254454:6744-8174	6744	8174	1431	48	236	42.0526	159.285	0.352642	1.33572	3.78776	60	166	58.8407	166	0.493423	1.39203	2.82118	3.30447	1.36388
scf_8254470:324251-326796	324251	326796	2546	1963	10771	1719.78	7269.74	8.10578	34.2643	4.22715	1875	4349	1838.77	4349	8.66664	20.498	2.36516	3.29616	27.3812
scf_8254666:369074-370149	369074	370149	1076	209	1301	183.104	878.092	2.04205	9.79285	4.79559	200	352	196.136	352	2.18739	3.92565	1.79468	3.29514	6.85925
scf_8254646:36957-37561	36957	37561	605	16	45	14.0175	30.3721	0.278034	0.602423	2.16673	9	39	8.82611	39	0.175063	0.773554	4.41871	3.29272	0.687988
scf_8254431:1016661-1017141	1016661	1017141	481	811	4618	710.513	3116.86	17.7259	77.7594	4.38677	850	1831	833.577	1831	20.7961	45.6798	2.19656	3.29166	61.7196
scf_8254607:1940-2360	1940	2360	421	12	91	10.5131	61.4192	0.299662	1.75067	5.84214	18	13	17.6522	13	0.503151	0.370546	0.736451	3.28929	1.06061
scf_8254719:615204-616432	615204	616432	1229	633	3308	554.568	2232.69	5.41483	21.8001	4.026	604	1511	592.33	1511	5.78353	14.7535	2.55094	3.28847	18.2768
scf_8254582:679497-680162	679497	680162	666	258	1291	226.033	871.343	4.07266	15.6999	3.85494	196	523	192.213	523	3.4633	9.42342	2.72094	3.28794	12.5616
scf_8254674:263449-264934	263449	264934	1486	592	3147	518.648	2124.02	4.18828	17.1523	4.09531	548	1333	537.412	1333	4.3398	10.7645	2.48041	3.28786	13.9584
scf_8254367:165454-169235	165454	169235	3782	11289	61816	9890.24	41721.9	31.381	132.38	4.21849	10954	25303	10742.4	25303	34.0847	80.2845	2.35544	3.28697	106.332
scf_8254815:385743-386044	385743	386044	302	101	451	88.4856	304.396	3.51599	12.0952	3.44006	82	252	80.4157	252	3.19532	10.0132	3.13372	3.28689	11.0542
scf_8254575:92857-93425	92857	93425	569	22	51	19.2741	34.4218	0.406484	0.725942	1.78591	13	61	12.7488	61	0.268868	1.28647	4.78476	3.28533	1.0062
scf_8254697:1074630-1075719	1074630	1075719	1090	115	708	100.751	477.855	1.10919	5.26079	4.74293	120	215	117.681	215	1.29558	2.36697	1.82697	3.28495	3.81388
scf_8254650:487096-488623	487096	488623	1528	253	1394	221.652	940.861	1.74072	7.38896	4.24477	208	474	203.981	474	1.60195	3.72251	2.32374	3.28425	5.55574
scf_8254431:722985-723341	722985	723341	357	7	1	6.13267	0.674936	0.20614	0.0226869	0.110056	3	19	2.94204	19	0.098892	0.638655	6.45811	3.28408	0.330671
scf_8254548:64135-64845	64135	64845	711	21	111	18.398	74.9179	0.310515	1.26444	4.07207	18	44	17.6522	44	0.297928	0.742616	2.4926	3.28234	1.00353
scf_8254645:392724-393531	392724	393531	808	25	148	21.9024	99.8906	0.325283	1.48352	4.56072	27	53	26.4783	53	0.393242	0.787129	2.00164	3.28118	1.13533
scf_8254176:29916-30540	29916	30540	625	28	139	24.5307	93.8162	0.470989	1.80127	3.82444	19	51	18.6329	51	0.357752	0.9792	2.73709	3.28077	1.39024
scf_8254664:491952-492999	491952	492999	1048	21	23	18.398	15.5235	0.210664	0.17775	0.843762	10	56	9.80679	56	0.112291	0.641221	5.71033	3.27705	0.409486
scf_8254582:690456-691395	690456	691395	940	151	854	132.29	576.396	1.68881	7.35824	4.35705	123	265	120.623	265	1.53987	3.38298	2.19692	3.27698	5.37061
scf_8254672:47271-50101	47271	50101	2831	1543	8148	1351.82	5499.38	5.73005	23.3107	4.06815	1358	3304	1331.76	3304	5.64505	14.0049	2.48092	3.27454	18.6578
scf_8254650:356555-360507	356555	360507	3953	690	3909	604.506	2638.33	1.83508	8.00909	4.36444	702	1501	688.436	1501	2.08987	4.55654	2.1803	3.27237	6.28281
scf_8254719:776401-776754	776401	776754	354	15	44	13.1414	29.6972	0.445472	1.00668	2.25982	15	63	14.7102	63	0.49865	2.13559	4.28275	3.27128	1.57114
scf_8254666:80748-83713	80748	83713	2966	448	2649	392.491	1787.91	1.58796	7.23361	4.55528	483	940	473.668	940	1.91639	3.8031	1.98451	3.2699	5.51835
scf_8254545:325189-326145	325189	326145	957	49	254	42.9287	171.434	0.538291	2.14964	3.99346	63	157	61.7828	157	0.774705	1.96865	2.54116	3.26731	2.05915
scf_8254181:160586-161325	160586	161325	740	94	499	82.353	336.793	1.33545	5.46151	4.08963	78	187	76.4929	187	1.24043	3.03243	2.44467	3.26715	4.24697
scf_8254777:15309-16335	15309	16335	1027	25	103	21.9024	69.5185	0.255919	0.81229	3.17401	17	56	16.6715	56	0.194799	0.654333	3.35902	3.26652	0.733311
scf_8254814:561270-561885	561270	561885	616	225	1492	197.121	1007.01	3.84003	19.617	5.10855	255	356	250.073	356	4.87155	6.93506	1.42358	3.26607	13.276
scf_8254470:493541-494287	493541	494287	747	488	2595	427.535	1751.46	6.86803	28.1359	4.09665	485	1157	475.629	1157	7.64063	18.5863	2.43257	3.26461	23.3611
scf_8254602:53304-54323	53304	54323	1020	27	50	23.6546	33.7468	0.278289	0.397021	1.42665	15	75	14.7102	75	0.173061	0.882353	5.09851	3.26258	0.639687
scf_8254551:526588-527675	526588	527675	1088	62	60	54.3179	40.4962	0.599095	0.446649	0.74554	15	85	14.7102	85	0.162245	0.9375	5.77831	3.26193	0.692075
scf_8254697:1272010-1273785	1272010	1273785	1776	774	3997	678.098	2697.72	4.58174	18.2278	3.97837	687	1714	673.726	1714	4.5522	11.5811	2.54406	3.26121	14.9045
scf_8254788:811889-813515	811889	813515	1627	1014	5408	888.361	3650.06	6.55214	26.9211	4.10875	980	2318	961.065	2318	7.08837	17.0965	2.41191	3.26033	22.0088
scf_8254440:89457-90335	89457	90335	879	68	316	59.5745	213.28	0.813304	2.91167	3.58005	41	118	40.2078	118	0.548912	1.61092	2.93475	3.2574	2.2613
scf_8254803:2180142-2180630	2180142	2180630	489	57	245	49.9374	165.359	1.22546	4.0579	3.31133	57	179	55.8987	179	1.37175	4.39264	3.20222	3.25678	4.22527
scf_8254475:181391-181854	181391	181854	464	84	484	73.592	326.669	1.90324	8.44834	4.43892	100	203	98.0679	203	2.53624	5.25	2.06999	3.25446	6.84917
scf_8254814:160458-161951	160458	161951	1494	205	1204	179.6	812.623	1.44257	6.5271	4.52464	178	346	174.561	346	1.40209	2.77912	1.98212	3.25338	4.65311
scf_8254712:218046-219781	218046	219781	1736	161	748	141.051	504.852	0.975009	3.48976	3.57921	145	414	142.198	414	0.982938	2.86175	2.91142	3.24532	3.17576
scf_8254610:392332-393659	392332	393659	1328	528	2783	462.578	1878.35	4.17993	16.973	4.06061	526	1253	515.837	1253	4.66118	11.3223	2.42906	3.24483	14.1477
scf_8254736:144800-146543	144800	146543	1744	600	2892	525.657	1951.92	3.61691	13.4306	3.71329	500	1361	490.339	1361	3.37389	9.36468	2.77563	3.24446	11.3976
scf_8254697:418923-419059	418923	419059	137	12	64	10.5131	43.1959	0.920859	3.78359	4.10875	15	35	14.7102	35	1.28848	3.06569	2.3793	3.24403	3.42464
scf_8254659:500769-501875	500769	501875	1107	40	28	35.0438	18.8982	0.379879	0.204859	0.539274	24	140	23.5363	140	0.255136	1.51762	5.94826	3.24377	0.861237
scf_8254433:38929-39626	38929	39626	698	32	175	28.0351	118.114	0.481978	2.03061	4.21308	36	80	35.3044	80	0.606953	1.37536	2.266	3.23954	1.70298
scf_8254597:498182-498548	498182	498548	367	12	1	10.5131	0.674936	0.343754	0.0220688	0.0641993	7	44	6.86475	44	0.224461	1.43869	6.40955	3.23688	0.73038
scf_8254590:752669-753452	752669	753452	784	18	92	15.7697	62.0942	0.241373	0.950421	3.93756	27	67	26.4783	67	0.40528	1.02551	2.53037	3.23396	0.987965
scf_8254752:1110669-1111027	1110669	1111027	359	306	1556	268.085	1050.2	8.96106	35.1042	3.91742	287	716	281.455	716	9.40796	23.9331	2.54393	3.23067	29.5187
scf_8254460:33937-34199	33937	34199	263	1085	5647	950.564	3811.37	43.3717	173.903	4.00959	963	2315	944.394	2315	43.0902	105.627	2.45131	3.23045	139.765
scf_8254691:298902-299355	298902	299355	454	198	990	173.467	668.187	4.58503	17.6613	3.85196	141	360	138.276	360	3.65486	9.51542	2.60349	3.22773	13.5884
scf_8254564:538532-540374	538532	540374	1843	168	963	147.184	649.964	0.958333	4.23199	4.41599	155	310	152.005	310	0.989725	2.01845	2.0394	3.2277	3.12522
scf_8254653:119119-120514	119119	120514	1396	160	805	140.175	543.324	1.20494	4.67041	3.87603	167	422	163.773	422	1.40779	3.62751	2.57673	3.22638	4.14896
scf_8254607:470558-471733	470558	471733	1176	35	137	30.6633	92.4663	0.312891	0.943534	3.01553	30	101	29.4204	101	0.300208	1.03061	3.433	3.22426	0.987073
scf_8254379:528830-529581	528830	529581	752	35	61	30.6633	41.1711	0.489309	0.656986	1.34268	8	40	7.84543	40	0.125193	0.638298	5.09851	3.2206	0.647642
scf_8254719:685648-686366	685648	686366	719	249	1306	218.148	881.467	3.64085	14.7115	4.04069	210	494	205.943	494	3.43715	8.24478	2.39873	3.21971	11.4782
scf_8253894:212787-214095	212787	214095	1309	472	2647	413.517	1786.56	3.79084	16.3779	4.32039	384	797	376.581	797	3.45223	7.30634	2.11641	3.2184	11.8421
scf_8254373:131389-133040	131389	133040	1652	5064	27048	4436.55	18255.7	32.2267	132.608	4.11484	4679	10653	4588.6	10653	33.3312	77.3826	2.32163	3.21823	104.995
scf_8254674:218084-218407	218084	218407	324	11	36	9.63705	24.2977	0.356928	0.899915	2.52128	6	23	5.88407	23	0.217929	0.851852	3.90886	3.21507	0.875884
scf_8254486:275391-276024	275391	276024	634	7	48	6.13267	32.3969	0.116076	0.613191	5.28268	8	9	7.84543	9	0.148494	0.170347	1.14716	3.21492	0.391769
scf_8254470:247462-248430	247462	248430	969	1799	9922	1576.1	6696.72	19.5182	82.9315	4.24893	1841	3926	1805.43	3926	22.3583	48.6192	2.17455	3.21174	65.7754
scf_8254491:140825-140940	140825	140940	116	190	1034	166.458	697.884	17.2198	72.1949	4.19255	150	327	147.102	327	15.2174	33.8276	2.22295	3.20775	53.0113
scf_8254665:474001-474868	474001	474868	868	14	27	12.2653	18.2233	0.169567	0.251935	1.48576	6	29	5.88407	29	0.0813466	0.400922	4.92856	3.20716	0.326428
scf_8254697:1752087-1753648	1752087	1753648	1562	548	3135	480.1	2115.93	3.68835	16.2555	4.40726	578	1137	566.832	1137	4.35467	8.73496	2.00588	3.20657	12.4952
scf_8254446:257532-257810	257532	257810	279	7	49	6.13267	33.0719	0.263771	1.42245	5.39274	11	11	10.7875	11	0.463977	0.473118	1.0197	3.20622	0.947782
scf_8254788:779666-783365	779666	783365	3700	5433	27782	4759.83	18751.1	15.4373	60.8143	3.93945	5163	12511	5063.24	12511	16.4213	40.5762	2.47095	3.2052	50.6953
scf_8254803:1647187-1648982	1647187	1648982	1796	590	3073	516.896	2074.08	3.45365	13.858	4.01256	529	1239	518.779	1239	3.46623	8.2784	2.3883	3.20043	11.0682
scf_8254686:65292-66910	65292	66910	1619	699	3322	612.391	2242.14	4.53903	16.6187	3.66129	641	1722	628.615	1722	4.65928	12.7634	2.73936	3.20032	14.6911
scf_8254002:11872-13885	11872	13885	2014	283	1418	247.935	957.06	1.47727	5.70244	3.86012	261	650	255.957	650	1.52507	3.87289	2.53949	3.19981	4.78767
scf_8254645:731418-733145	731418	733145	1728	142	624	124.406	421.16	0.863927	2.92472	3.38538	108	319	105.913	319	0.735509	2.21528	3.0119	3.19864	2.57
scf_8254403:1-226	1	226	226	47	203	41.1765	137.012	2.18636	7.27498	3.32744	37	111	36.2851	111	1.92664	5.89381	3.05911	3.19327	6.58439
scf_8254747:520059-520499	520059	520499	441	11	79	9.63705	53.32	0.262233	1.45088	5.53281	12	10	11.7681	10	0.320222	0.272109	0.849752	3.19128	0.861496
scf_8254653:115715-118092	115715	118092	2378	142	811	124.406	547.373	0.627782	2.76219	4.39991	137	266	134.353	266	0.67798	1.3423	1.97986	3.18989	2.05225
scf_8254728:70321-71567	70321	71567	1247	204	964	178.723	650.639	1.71987	6.26116	3.64048	192	515	188.29	515	1.81194	4.95589	2.73514	3.18781	5.60853
scf_8254397:60704-61453	60704	61453	750	388	1964	339.925	1325.58	5.4388	21.2092	3.89961	420	1019	411.885	1019	6.59016	16.304	2.47399	3.1868	18.7566
scf_8254659:600377-600514	600377	600514	138	3	0	2.62829	0	0.228547	0	0	4	25	3.92271	25	0.341106	2.17391	6.37314	3.18657	1.08696
scf_8254592:117430-117850	117430	117850	421	8	0	7.00876	0	0.199775	0	0	4	25	3.92271	25	0.111811	0.712589	6.37314	3.18657	0.356295
scf_8253811:325545-325988	325545	325988	444	15	108	13.1414	72.8931	0.355174	1.97008	5.54682	36	29	35.3044	29	0.954174	0.783784	0.821427	3.18412	1.37693
scf_8254667:571876-572445	571876	572445	570	9	65	7.88486	43.8709	0.165997	0.923597	5.56394	14	11	13.7295	11	0.289042	0.231579	0.801194	3.18257	0.577588
scf_8254761:111215-113310	111215	113310	2096	226	1248	197.998	842.321	1.13357	4.82245	4.2542	227	469	222.614	469	1.27451	2.68511	2.10679	3.18049	3.75378
scf_8254332:12986-13170	12986	13170	185	98	435	85.8573	293.597	5.56913	19.0442	3.41959	68	196	66.6862	196	4.32559	12.7135	2.93914	3.17937	15.8788
scf_8254555:143764-144698	143764	144698	935	1387	7356	1215.14	4964.83	15.5954	63.7198	4.0858	1136	2532	1114.05	2532	14.298	32.4963	2.27279	3.17929	48.108
scf_8254650:756204-756490	756204	756490	287	18	52	15.7697	35.0967	0.659361	1.46746	2.22558	19	77	18.6329	77	0.779076	3.21951	4.13248	3.17903	2.34348
scf_8254185:14680-15721	14680	15721	1042	31	37	27.159	24.9726	0.312771	0.287593	0.9195	9	48	8.82611	48	0.101644	0.552783	5.43841	3.17895	0.420188
scf_8253815:287556-287896	287556	287896	341	19	31	16.6458	20.923	0.585776	0.736294	1.25695	4	20	3.92271	20	0.138043	0.703812	5.09851	3.17773	0.720053
scf_8254752:1015033-1016164	1015033	1016164	1132	206	993	180.476	670.212	1.91317	7.10472	3.71359	161	417	157.889	417	1.67374	4.42049	2.64109	3.17734	5.76261
scf_8254481:36187-36976	36187	36976	790	16	88	14.0175	59.3944	0.212924	0.902194	4.23715	27	56	26.4783	56	0.402202	0.850633	2.11494	3.17605	0.876413
scf_8254763:169165-170751	169165	170751	1587	676	3556	592.24	2400.07	4.47819	18.148	4.05253	700	1578	686.475	1578	5.19074	11.9319	2.2987	3.17562	15.04
scf_8254593:181355-182713	181355	182713	1359	473	2559	414.393	1727.16	3.6591	15.2509	4.16793	426	912	417.769	912	3.68891	8.05298	2.18302	3.17548	11.6519
scf_8254095:78037-78869	78037	78869	833	592	2872	518.648	1938.42	7.47153	27.9244	3.73744	546	1397	535.451	1397	7.71357	20.1248	2.60902	3.17323	24.0246
scf_8254752:739437-740988	739437	740988	1552	48	151	42.0526	101.915	0.325149	0.788006	2.42352	45	173	44.1305	173	0.341216	1.33763	3.92019	3.17186	1.06282
scf_8254678:8326-8985	8326	8985	660	133	596	116.521	402.262	2.11856	7.31386	3.45228	91	258	89.2418	258	1.62258	4.69091	2.89102	3.17165	6.00238
scf_8254489:70101-71634	70101	71634	1534	152	722	133.167	487.304	1.04172	3.81203	3.65936	137	360	134.353	360	1.051	2.81617	2.67951	3.16943	3.3141
scf_8254459:1-658	1	658	658	14	65	12.2653	43.8709	0.223684	0.800077	3.57682	17	46	16.6715	46	0.30404	0.838906	2.75919	3.16801	0.819491
scf_8254747:372807-374477	372807	374477	1671	372	1565	325.907	1056.28	2.34045	7.58546	3.24103	263	798	257.919	798	1.8522	5.7307	3.094	3.16751	6.65808
scf_8254769:99850-100989	99850	100989	1140	544	3070	476.596	2072.05	5.0168	21.8111	4.34761	498	970	488.378	970	5.14082	10.2105	1.98617	3.16689	16.0108
scf_8254476:246870-247555	246870	247555	686	24	12	21.0263	8.09924	0.367807	0.141678	0.385196	6	35	5.88407	35	0.102928	0.612245	5.94826	3.16673	0.376961
scf_8254002:14375-15697	14375	15697	1323	116	570	101.627	384.714	0.921787	3.48947	3.78554	98	244	96.1065	244	0.871714	2.21315	2.53885	3.1622	2.85131
scf_8254646:116465-119950	116465	119950	3486	431	2205	377.597	1488.23	1.29982	5.12301	3.94133	390	910	382.465	910	1.31657	3.13253	2.3793	3.16032	4.12777
scf_8254803:1952554-1954087	1952554	1954087	1534	120	646	105.131	436.009	0.82241	3.41076	4.14727	99	211	97.0872	211	0.759483	1.65059	2.1733	3.16029	2.53067
scf_8254552:211448-211841	211448	211841	394	5	41	4.38048	27.6724	0.133416	0.842814	6.31721	8	0	7.84543	0	0.238947	0	0	3.15861	0.421407
scf_8254611:1-583	1	583	583	40	227	35.0438	153.211	0.721314	3.15356	4.37197	32	61	31.3817	61	0.645936	1.25557	1.94381	3.15789	2.20457
scf_8254776:279946-280953	279946	280953	1008	247	1107	216.396	747.155	2.57614	8.8947	3.45273	145	407	142.198	407	1.69284	4.84524	2.8622	3.15746	6.86997
scf_8254551:190620-192572	190620	192572	1953	1020	5207	893.617	3514.39	5.49074	21.5938	3.93277	913	2127	895.36	2127	5.50144	13.0691	2.37558	3.15418	17.3315
scf_8254365:298371-299645	298371	299645	1275	217	1161	190.113	783.601	1.7893	7.37507	4.12177	185	396	181.426	396	1.70753	3.72706	2.18271	3.15224	5.55106
scf_8254486:104155-104691	104155	104691	537	20	151	17.5219	101.915	0.391551	2.27744	5.81646	21	10	20.5943	10	0.460207	0.223464	0.485572	3.15101	1.25045
scf_8254652:481006-482770	481006	482770	1765	572	2891	501.127	1951.24	3.40709	13.2662	3.89371	496	1171	486.417	1171	3.30708	7.96147	2.4074	3.15056	10.6139
scf_8254393:21627-22449	21627	22449	823	104	598	91.1139	403.612	1.32851	5.88499	4.42975	91	167	89.2418	167	1.30122	2.43499	1.87132	3.15054	4.15999
scf_8253886:136536-137087	136536	137087	552	20	10	17.5219	6.74936	0.380911	0.146725	0.385196	5	29	4.90339	29	0.106596	0.630435	5.91427	3.14973	0.38858
scf_8254391:92606-94387	92606	94387	1782	267	1288	233.917	869.318	1.5752	5.85399	3.71635	212	537	207.904	537	1.40003	3.61616	2.58292	3.14963	4.73508
scf_8254487:512279-512877	512279	512877	599	87	361	76.2203	243.652	1.52695	4.88118	3.19668	69	209	67.6668	209	1.3556	4.18698	3.08866	3.14267	4.53408
scf_8254468:28563-31765	28563	31765	3203	5159	26147	4519.78	17647.6	16.9333	66.1164	3.90452	4747	11059	4655.28	11059	17.441	41.4324	2.37558	3.14005	53.7744
scf_8254716:150950-153398	150950	153398	2449	623	3155	545.807	2129.42	2.67443	10.4341	3.90142	547	1271	536.431	1271	2.62849	6.22785	2.36936	3.13539	8.33097
scf_8254811:545405-546658	545405	546658	1254	1043	5218	913.768	3521.82	8.74419	33.7016	3.85417	946	2237	927.722	2237	8.87772	21.4067	2.41128	3.13273	27.5542
scf_8254491:247905-247993	247905	247993	89	246	1296	215.519	874.718	29.0588	117.939	4.05865	281	608	275.571	608	37.1556	81.9775	2.20633	3.13249	99.9585
scf_8254716:75078-76491	75078	76491	1414	173	767	151.565	517.676	1.28626	4.39329	3.41555	136	380	133.372	380	1.13187	3.22489	2.84917	3.13236	3.80909
scf_8254495:389596-390558	389596	390558	963	17	31	14.8936	20.923	0.18559	0.260723	1.40483	17	81	16.6715	81	0.207745	1.00935	4.85858	3.13171	0.635034
scf_8253843:93660-94275	93660	94275	616	7	52	6.13267	35.0967	0.119468	0.683702	5.72291	17	9	16.6715	9	0.32477	0.175325	0.539842	3.13138	0.429513
scf_8254464:95145-96072	95145	96072	928	148	625	129.662	421.835	1.67667	5.45477	3.25334	122	360	119.643	360	1.54711	4.65517	3.00896	3.13115	5.05497
scf_8254803:1753234-1755476	1753234	1755476	2243	378	1589	331.164	1072.47	1.77172	5.73771	3.2385	273	808	267.725	808	1.43232	4.32278	3.01802	3.12826	5.03025
scf_8254588:209638-210396	209638	210396	759	469	2376	410.889	1603.65	6.49626	25.3541	3.90288	465	1073	456.016	1073	7.20973	16.9644	2.35299	3.12793	21.1593
scf_8254555:371966-372442	371966	372442	477	14	53	12.2653	35.7716	0.308562	0.899915	2.91648	11	36	10.7875	36	0.271383	0.90566	3.33721	3.12684	0.902788
scf_8254047:105175-105628	105175	105628	454	12	35	10.5131	23.6228	0.27788	0.624391	2.24698	14	55	13.7295	55	0.362894	1.45374	4.00597	3.12647	1.03907
scf_8254691:258605-258825	258605	258825	221	31	166	27.159	112.039	1.47469	6.08359	4.12532	35	73	34.3238	73	1.86373	3.9638	2.12681	3.12606	5.0237
scf_8254652:286597-290735	286597	290735	4139	529	2667	463.454	1800.06	1.34367	5.21881	3.884	447	1038	438.363	1038	1.27093	3.00942	2.3679	3.12595	4.11412
scf_8254401:106993-107097	106993	107097	105	6	5	5.25657	3.37468	0.600751	0.385678	0.641993	2	11	1.96136	11	0.224155	1.25714	5.60836	3.12518	0.82141
scf_8254607:198571-199054	198571	199054	484	330	1853	289.111	1250.66	7.16805	31.008	4.32586	312	588	305.972	588	7.58608	14.5785	1.92175	3.12381	22.7933
scf_8254716:955713-956144	955713	956144	432	6	1	5.25657	0.674936	0.146016	0.0187482	0.128399	4	24	3.92271	24	0.108964	0.666667	6.11821	3.12331	0.342707
scf_8254584:1-620	1	620	620	675	3487	591.364	2353.5	11.4458	45.5517	3.97979	660	1467	647.248	1467	12.5274	28.3935	2.26652	3.12315	36.9726
scf_8254605:279942-280417	279942	280417	476	16	96	14.0175	64.7939	0.353383	1.63346	4.62235	17	27	16.6715	27	0.420291	0.680672	1.61953	3.12094	1.15707
scf_8254688:215346-216881	215346	216881	1536	173	764	151.565	515.651	1.1841	4.02853	3.40219	163	453	159.851	453	1.24883	3.53906	2.8339	3.11804	3.78379
scf_8254464:364534-365013	364534	365013	480	20	25	17.5219	16.8734	0.438048	0.421835	0.962989	6	31	5.88407	31	0.147102	0.775	5.26846	3.11572	0.598418
scf_8254607:120017-122987	120017	122987	2971	2704	13885	2368.96	9371.49	9.56834	37.8519	3.95595	2579	5753	2529.17	5753	10.2154	23.2366	2.27466	3.1153	30.5442
scf_8254457:12273-12878	12273	12878	606	14	39	12.2653	26.3225	0.242878	0.521238	2.14609	7	28	6.86475	28	0.135936	0.554455	4.07881	3.11245	0.537847
scf_8254379:491630-492675	491630	492675	1046	74	420	64.8311	283.473	0.74376	3.25208	4.37249	75	136	73.5509	136	0.843796	1.56023	1.84906	3.11078	2.40616
scf_8254580:388342-388664	388342	388664	323	6	28	5.25657	18.8982	0.195291	0.702101	3.59516	7	18	6.86475	18	0.255037	0.668731	2.62209	3.10863	0.685416
scf_8254671:306613-307255	306613	307255	643	28	64	24.5307	43.1959	0.457804	0.806145	1.76089	19	83	18.6329	83	0.347737	1.54899	4.45449	3.10769	1.17757
scf_8254594:434405-435468	434405	435468	1064	130	681	113.892	459.632	1.2845	5.18382	4.03567	111	237	108.855	237	1.22769	2.67293	2.1772	3.10643	3.92837
scf_8254803:1398951-1400644	1398951	1400644	1694	103	502	90.2378	338.818	0.639229	2.40013	3.75472	83	200	81.3963	200	0.576597	1.41677	2.45711	3.10592	1.90845
scf_8254403:408852-409228	408852	409228	377	18	56	15.7697	37.7964	0.501954	1.20307	2.39677	19	71	18.6329	71	0.59309	2.25995	3.81047	3.10362	1.73151
scf_8254645:157906-157950	157906	157950	45	95	489	83.2291	330.044	22.1944	88.0117	3.96549	86	189	84.3384	189	22.4902	50.4	2.24097	3.10323	69.2059
scf_8254719:279909-282365	279909	282365	2457	5592	28575	4899.13	19286.3	23.9274	94.1944	3.93668	5278	11717	5176.02	11717	25.2797	57.2259	2.26371	3.1002	75.7102
scf_8254648:191183-192104	191183	192104	922	44	60	38.5482	40.4962	0.501712	0.527065	1.05053	20	101	19.6136	101	0.255274	1.31453	5.14949	3.10001	0.920799
scf_8253891:186746-189036	186746	189036	2291	219	1095	191.865	739.055	1.00497	3.87109	3.85196	215	495	210.846	495	1.10439	2.59275	2.34769	3.09982	3.23192
scf_8254667:136768-137102	136768	137102	335	12	13	10.5131	8.77417	0.37659	0.314299	0.834591	4	21	3.92271	21	0.140515	0.752239	5.35344	3.09401	0.533269
scf_8254636:268454-268907	268454	268907	454	8	61	7.00876	41.1711	0.185254	1.08822	5.87424	13	4	12.7488	4	0.336973	0.105727	0.313754	3.09399	0.596975
scf_8254608:81007-85478	81007	85478	4472	1486	7434	1301.88	5017.48	3.49341	13.4637	3.85403	1316	3010	1290.57	3010	3.46308	8.07692	2.3323	3.09316	10.7703
scf_8254751:36520-37251	36520	37251	732	9	18	7.88486	12.1489	0.12926	0.199162	1.54078	9	41	8.82611	41	0.14469	0.672131	4.64531	3.09305	0.435646
scf_8254528:179771-180294	179771	180294	524	14	42	12.2653	28.3473	0.280886	0.649176	2.31117	5	19	4.90339	19	0.112291	0.435115	3.87487	3.09302	0.542145
scf_8254415:50344-51137	50344	51137	794	13	95	11.3892	64.119	0.17213	0.969052	5.62978	11	6	10.7875	6	0.163035	0.0906801	0.556201	3.09299	0.529866
scf_8254435:188524-190828	188524	190828	2305	2802	14607	2454.82	9858.8	12.78	51.3256	4.0161	2609	5540	2558.59	5540	13.3202	28.8416	2.16525	3.09068	40.0836
scf_8254688:473434-474254	473434	474254	821	123	571	107.76	385.389	1.57505	5.63297	3.57637	110	281	107.875	281	1.57673	4.10719	2.60487	3.09062	4.87008
scf_8254752:632357-632666	632357	632666	310	204	788	178.723	531.85	6.91833	20.5877	2.97583	141	443	138.276	443	5.35261	17.1484	3.20374	3.08979	18.8681
scf_8254645:664670-665718	664670	665718	1049	21	122	18.398	82.3422	0.210463	0.941951	4.47561	27	45	26.4783	45	0.302898	0.514776	1.6995	3.08756	0.728364
scf_8253891:329980-331213	329980	331213	1234	19	119	16.6458	80.3174	0.161872	0.781045	4.82508	31	41	30.401	41	0.295634	0.398703	1.34864	3.08686	0.589874
scf_8254686:248548-250714	248548	250714	2167	1224	6243	1072.34	4213.63	5.9382	23.3334	3.92937	1187	2612	1164.07	2612	6.44614	14.4642	2.24386	3.08662	18.8988
scf_8254636:367365-368021	367365	368021	657	15	54	13.1414	36.4466	0.240026	0.665691	2.77341	6	20	5.88407	20	0.107472	0.365297	3.39901	3.08621	0.515494
scf_8254776:144422-145078	144422	145078	657	20	138	17.5219	93.1412	0.320035	1.70121	5.3157	31	26	30.401	26	0.55527	0.474886	0.855234	3.08547	1.08805
scf_8254597:148054-153269	148054	153269	5216	1007	4841	882.228	3267.37	2.02967	7.51695	3.70354	832	2009	815.925	2009	1.87713	4.62193	2.46224	3.08289	6.06944
scf_8254697:1329148-1331050	1329148	1331050	1903	223	1030	195.369	695.185	1.23197	4.38372	3.55831	203	519	199.078	519	1.25535	3.27273	2.60702	3.08267	3.82822
scf_8254786:1-936	1	936	936	415	2108	363.58	1422.77	4.66128	18.2406	3.91322	399	881	391.291	881	5.01655	11.2949	2.25152	3.08237	14.7677
scf_8254500:13738-13739	13738	13739	2	1	8	0.876095	5.39949	5.25657	32.3969	6.16313	5	0	4.90339	0	29.4204	0	0	3.08157	16.1985
scf_8254707:27440-28283	27440	28283	844	144	725	126.158	489.329	1.79371	6.95728	3.87871	102	228	100.029	228	1.42222	3.24171	2.27933	3.07902	5.09949
scf_8254707:107116-110647	107116	110647	3532	550	2747	481.852	1854.05	1.6371	6.29915	3.84776	551	1248	540.354	1248	1.83586	4.24009	2.3096	3.07868	5.26962
scf_8254563:146527-148468	146527	148468	1942	1022	5478	895.37	3697.3	5.53266	22.8464	4.12936	961	1909	942.432	1909	5.82347	11.7961	2.02561	3.07748	17.3212
scf_8254653:340274-342787	340274	342787	2514	638	3313	558.949	2236.06	2.66801	10.6733	4.00048	674	1424	660.977	1424	3.15502	6.79714	2.15439	3.07743	8.73524
scf_8254600:39404-40023	39404	40023	620	9	4	7.88486	2.69975	0.15261	0.0522531	0.342396	10	57	9.80679	57	0.189809	1.10323	5.8123	3.07735	0.577739
scf_8254431:185678-186203	185678	186203	526	3	17	2.62829	11.4739	0.0599609	0.261762	4.36555	8	14	7.84543	14	0.178983	0.319392	1.78448	3.07502	0.290577
scf_8254760:82564-82748	82564	82748	185	11	15	9.63705	10.124	0.625106	0.656695	1.05053	6	30	5.88407	30	0.38167	1.94595	5.09851	3.07452	1.30132
scf_8254600:435187-436434	435187	436434	1248	35	94	30.6633	63.444	0.29484	0.610039	2.06905	27	108	26.4783	108	0.254599	1.03846	4.07881	3.07393	0.82425
scf_8254406:457607-458144	457607	458144	538	16	87	14.0175	58.7195	0.312659	1.30973	4.189	12	23	11.7681	23	0.262487	0.513011	1.95443	3.07172	0.91137
scf_8254763:47739-48218	47739	48218	480	22	57	19.2741	38.4714	0.481852	0.961784	1.99601	16	65	15.6909	65	0.392271	1.625	4.14254	3.06928	1.29339
scf_8253887:15793-16679	15793	16679	887	24	21	21.0263	14.1737	0.284459	0.191752	0.674093	14	75	13.7295	75	0.185743	1.01466	5.46269	3.06839	0.603204
scf_8254072:6614-7363	6614	7363	750	69	360	60.4506	242.977	0.967209	3.88763	4.01943	79	164	77.4736	164	1.23958	2.624	2.11685	3.06814	3.25582
scf_8254370:94158-94945	94158	94945	788	22	108	19.2741	72.8931	0.293514	1.11005	3.78192	23	53	22.5556	53	0.343486	0.807107	2.34975	3.06583	0.958577
scf_8254047:95053-95670	95053	95670	618	18	106	15.7697	71.5433	0.306208	1.38919	4.53675	16	25	15.6909	25	0.304677	0.485437	1.59328	3.06502	0.937313
scf_8254470:1073985-1075459	1073985	1075459	1475	197	912	172.591	615.542	1.40413	5.0078	3.56648	146	367	143.179	367	1.16485	2.98576	2.56322	3.06485	3.99678
scf_8254820:209874-210155	209874	210155	282	4	23	3.50438	15.5235	0.149123	0.660576	4.42975	3	5	2.94204	5	0.125193	0.212766	1.6995	3.06463	0.436671
scf_8254483:196894-198043	196894	198043	1150	88	493	77.0964	332.744	0.804484	3.47211	4.31594	112	199	109.836	199	1.14611	2.07652	1.81179	3.06387	2.77431
scf_8254697:1371582-1372077	1371582	1372077	496	16	79	14.0175	53.32	0.339134	1.29	3.80381	18	41	17.6522	41	0.42707	0.991935	2.32265	3.06323	1.14097
scf_8254379:727125-728104	727125	728104	980	204	750	178.723	506.202	2.18845	6.1984	2.83232	149	481	146.121	481	1.78924	5.8898	3.29179	3.06206	6.0441
scf_8254823:353125-353924	353125	353924	800	45	20	39.4243	13.4987	0.591364	0.202481	0.342396	21	119	20.5943	119	0.308914	1.785	5.77831	3.06035	0.99374
scf_8254431:943917-944985	943917	944985	1069	230	998	201.502	673.587	2.26195	7.56131	3.34283	191	520	187.31	520	2.10263	5.83723	2.77615	3.05949	6.69927
scf_8254788:274577-274604	274577	274604	28	2	0	1.75219	0	0.750939	0	0	1	6	0.980679	6	0.420291	2.57143	6.11821	3.05911	1.28571
scf_8253891:327546-327598	327546	327598	53	4	0	3.50438	0	0.793445	0	0	1	6	0.980679	6	0.22204	1.35849	6.11821	3.05911	0.679245
scf_8255716:727-1039	727	1039	313	2	0	1.75219	0	0.0671766	0	0	1	6	0.980679	6	0.0375979	0.230032	6.11821	3.05911	0.115016
scf_8254551:496625-497599	496625	497599	975	729	3701	638.674	2497.94	7.8606	30.7439	3.91114	719	1553	705.108	1553	8.67825	19.1138	2.2025	3.05682	24.9289
scf_8254545:255539-258882	255539	258882	3344	361	2142	316.27	1445.71	1.13494	5.18797	4.57113	365	552	357.948	552	1.2845	1.98086	1.54212	3.05663	3.58441
scf_8254095:38074-38715	38074	38715	642	14	42	12.2653	28.3473	0.229259	0.529857	2.31117	11	41	10.7875	41	0.201635	0.766355	3.80071	3.05594	0.648106
scf_8253894:89068-93871	89068	93871	4804	1478	7380	1294.87	4981.03	3.23448	12.4422	3.84675	1370	3040	1343.53	3040	3.35603	7.59367	2.2627	3.05472	10.0179
scf_8254763:243032-243926	243032	243926	895	33	49	28.9111	33.0719	0.387636	0.443422	1.14391	21	102	20.5943	102	0.276124	1.3676	4.95284	3.04838	0.90551
scf_8254034:96211-97049	96211	97049	839	562	3131	492.366	2113.23	7.04218	30.2249	4.29199	647	1145	634.499	1145	9.07508	16.3766	1.80457	3.04828	23.3008
scf_8254610:194644-195210	194644	195210	567	15	76	13.1414	51.2952	0.278126	1.08561	3.90332	20	43	19.6136	43	0.415102	0.910053	2.19236	3.04784	0.997832
scf_8254716:394545-394795	394545	394795	251	8	40	7.00876	26.9975	0.33508	1.29072	3.85196	10	22	9.80679	22	0.46885	1.05179	2.24334	3.04765	1.17125
scf_8254607:299721-300143	299721	300143	423	17	108	14.8936	72.8931	0.422514	2.06789	4.89425	17	20	16.6715	20	0.472951	0.567376	1.19965	3.04695	1.31763
scf_8254403:305216-305870	305216	305870	655	13	27	11.3892	18.2233	0.208658	0.333862	1.60004	10	44	9.80679	44	0.179666	0.806107	4.48669	3.04337	0.569984
scf_8254367:262768-263221	262768	263221	454	82	320	71.8398	215.98	1.89885	5.70871	3.00641	53	160	51.976	160	1.37381	4.22907	3.07835	3.04238	4.96889
scf_8254436:125643-126185	125643	126185	543	855	4292	749.062	2896.83	16.5538	64.0183	3.86728	772	1678	757.084	1678	16.7311	37.0829	2.2164	3.04184	50.5506
scf_8254564:542952-543606	542952	543606	655	15	68	13.1414	45.8957	0.240759	0.840837	3.49244	15	38	14.7102	38	0.2695	0.696183	2.58324	3.03784	0.76851
scf_8254487:122608-123280	122608	123280	673	32	205	28.0351	138.362	0.499882	2.46708	4.93532	34	38	33.3431	38	0.594527	0.677563	1.13967	3.03749	1.57232
scf_8254181:50470-51320	50470	51320	851	18	93	15.7697	62.7691	0.22237	0.885111	3.98036	19	39	18.6329	39	0.262744	0.549941	2.09307	3.03671	0.717526
scf_8254495:243537-244389	243537	244389	853	94	473	82.353	319.245	1.15854	4.49114	3.87654	104	224	101.991	224	1.4348	3.15123	2.19628	3.03641	3.82118
scf_8254707:164319-173643	164319	173643	9325	5126	26428	4490.87	17837.2	5.77913	22.9541	3.97189	5229	10769	5127.97	10769	6.599	13.8582	2.10005	3.03597	18.4061
scf_8254563:54362-55141	54362	55141	780	306	1616	268.085	1090.7	4.12439	16.78	4.06847	254	499	249.092	499	3.83219	7.67692	2.00327	3.03587	12.2284
scf_8254688:131930-132985	131930	132985	1056	120	362	105.131	244.327	1.19468	2.77644	2.32401	73	268	71.5895	268	0.813518	3.04545	3.74356	3.03379	2.91095
scf_8254397:56307-58713	56307	58713	2407	656	3596	574.719	2427.07	2.86524	12.1001	4.22306	522	944	511.914	944	2.55213	4.70627	1.84406	3.03356	8.40317
scf_8254449:1-453	1	453	453	13	95	11.3892	64.119	0.301702	1.69852	5.62978	14	6	13.7295	6	0.363695	0.15894	0.437015	3.0334	0.928728
scf_8254811:1042651-1042897	1042651	1042897	247	7	23	6.13267	15.5235	0.297943	0.75418	2.53129	13	45	12.7488	45	0.619376	2.18623	3.52974	3.03051	1.47021
scf_8254503:64571-65053	64571	65053	483	56	275	49.0613	185.608	1.21892	4.61137	3.78317	56	125	54.918	125	1.36442	3.10559	2.27612	3.02965	3.85848
scf_8253899:60903-61682	60903	61682	780	64	226	56.0701	152.536	0.862617	2.3467	2.72044	62	203	60.8021	203	0.935417	3.12308	3.3387	3.02957	2.73489
scf_8254814:204562-208630	204562	208630	4069	762	3843	667.585	2593.78	1.96879	7.64939	3.88532	724	1542	710.011	1542	2.09391	4.54755	2.1718	3.02856	6.09847
scf_8254062:22818-23548	22818	23548	731	57	351	49.9374	236.903	0.819766	3.88896	4.74399	63	81	61.7828	81	1.01422	1.32969	1.31105	3.02752	2.60932
scf_8254077:35457-36204	35457	36204	748	17	42	14.8936	28.3473	0.238935	0.45477	1.90332	14	57	13.7295	57	0.220259	0.914439	4.15164	3.02748	0.684604
scf_8254199:101624-102451	101624	102451	828	679	3656	594.869	2467.57	8.62129	35.7618	4.14809	717	1339	703.147	1339	10.1905	19.4058	1.9043	3.02619	27.5838
scf_8254428:1-1120	1	1120	1120	27	78	23.6546	52.645	0.253442	0.564054	2.22558	16	60	15.6909	60	0.168116	0.642857	3.82388	3.02473	0.603456
scf_8254719:621619-623047	621619	623047	1429	503	2512	440.676	1695.44	3.70057	14.2374	3.84736	505	1090	495.243	1090	4.15879	9.15325	2.20094	3.02415	11.6953
scf_8253815:177113-177764	177113	177764	652	11	73	9.63705	49.2704	0.177369	0.906816	5.1126	24	22	23.5363	22	0.433183	0.404908	0.934727	3.02366	0.655862
scf_8254799:98569-98846	98569	98846	278	26	180	22.7785	121.489	0.983244	5.24411	5.33348	20	14	19.6136	14	0.846629	0.604317	0.713791	3.02364	2.92421
scf_8253891:152589-153644	152589	153644	1056	27	61	23.6546	41.1711	0.268802	0.467854	1.74051	18	76	17.6522	76	0.200593	0.863636	4.30541	3.02296	0.665745
scf_8254776:765014-765662	765014	765662	649	24	93	21.0263	62.7691	0.388776	1.1606	2.98527	13	39	12.7488	39	0.235726	0.721109	3.05911	3.02219	0.940854
scf_8254362:1-982	1	982	982	33	118	28.9111	79.6425	0.353293	0.973228	2.75473	31	100	30.401	100	0.371499	1.222	3.28936	3.02205	1.09761
scf_8254565:371539-372654	371539	372654	1116	1819	8864	1593.62	5982.64	17.1357	64.3294	3.75412	1704	3825	1671.08	3825	17.9686	41.129	2.28894	3.02153	52.7292
scf_8254555:153041-154525	153041	154525	1485	128	617	112.14	416.436	0.906184	3.36514	3.71353	124	283	121.604	283	0.98266	2.28687	2.32722	3.02038	2.826
scf_8254072:19592-20531	19592	20531	940	182	1039	159.449	701.259	2.03552	8.95224	4.398	151	243	148.082	243	1.89041	3.10213	1.64098	3.01949	6.02718
scf_8254671:197753-198201	197753	198201	449	10	10	8.76095	6.74936	0.234146	0.180384	0.770391	12	62	11.7681	62	0.314516	1.65702	5.26846	3.01943	0.9187
scf_8254385:1-950	1	950	950	10	66	8.76095	44.5458	0.110665	0.562684	5.08458	31	29	30.401	29	0.384013	0.366316	0.953915	3.01925	0.4645
scf_8254460:145389-146448	145389	146448	1060	83	432	72.7159	291.573	0.823199	3.30082	4.00975	82	163	80.4157	163	0.910366	1.84528	2.02697	3.01836	2.57305
scf_8254650:1111497-1111888	1111497	1111888	392	59	289	51.6896	195.057	1.58234	5.97112	3.77361	70	155	68.6475	155	2.10145	4.7449	2.25791	3.01576	5.35801
scf_8254752:795217-795533	795217	795533	317	27	113	23.6546	76.2678	0.895441	2.88711	3.22423	20	55	19.6136	55	0.74247	2.08202	2.80418	3.01421	2.48456
scf_8254486:27901-28302	27901	28302	402	226	1374	197.998	927.363	5.91037	27.6825	4.68371	230	303	225.556	303	6.73302	9.04478	1.34335	3.01353	18.3636
scf_8254688:634668-635098	634668	635098	431	27	68	23.6546	45.8957	0.658596	1.27784	1.94025	11	44	10.7875	44	0.300347	1.22506	4.07881	3.00953	1.25145
scf_8254449:2420-3008	2420	3008	589	19	73	16.6458	49.2704	0.339134	1.00381	2.95993	12	36	11.7681	36	0.239758	0.733447	3.05911	3.00952	0.868628
scf_8254807:1-540	1	540	540	24	89	21.0263	60.0693	0.467251	1.33487	2.85687	20	62	19.6136	62	0.435857	1.37778	3.16108	3.00897	1.35633
scf_8254362:210737-211432	210737	211432	696	48	141	42.0526	95.166	0.725044	1.64079	2.26302	22	81	21.5749	81	0.371982	1.39655	3.75436	3.00869	1.51867
scf_8254433:4688-5867	4688	5867	1180	720	3669	630.789	2476.34	6.4148	25.1831	3.92579	705	1445	691.379	1445	7.03097	14.6949	2.09003	3.00791	19.939
scf_8254664:212255-213633	212255	213633	1379	29	137	25.4068	92.4663	0.221089	0.804638	3.63944	28	65	27.459	65	0.238947	0.565627	2.36717	3.0033	0.685133
scf_8253904:100522-101334	100522	101334	813	32	137	28.0351	92.4663	0.413802	1.36482	3.29824	29	77	28.4397	77	0.419774	1.13653	2.70748	3.00286	1.25067
scf_8254682:78833-80341	78833	80341	1509	117	511	102.503	344.893	0.815134	2.74268	3.3647	127	328	124.546	328	0.990427	2.60835	2.63356	2.99913	2.67552
scf_8254777:150798-151903	150798	151903	1106	101	419	88.4856	282.798	0.960061	3.06834	3.19598	75	206	73.5509	206	0.798021	2.23508	2.80078	2.99838	2.65171
scf_8253811:232038-232423	232038	232423	386	10	57	8.76095	38.4714	0.272361	1.196	4.39123	7	11	6.86475	11	0.213412	0.341969	1.60239	2.99681	0.768985
scf_8254028:110837-111281	110837	111281	445	17	16	14.8936	10.799	0.401626	0.291209	0.725074	6	31	5.88407	31	0.158672	0.835955	5.26846	2.99677	0.563582
scf_8254674:97732-101310	97732	101310	3579	347	1773	304.005	1196.66	1.0193	4.01228	3.93632	371	748	363.832	748	1.21989	2.50796	2.05589	2.99611	3.26012
scf_8254610:3550-5967	3550	5967	2418	422	1815	369.712	1225.01	1.8348	6.07945	3.31341	307	806	301.068	806	1.49414	4	2.67713	2.99527	5.03973
scf_8254719:854358-854860	854358	854860	503	11	55	9.63705	37.1215	0.22991	0.885602	3.85196	11	23	10.7875	23	0.257355	0.548708	2.1321	2.99203	0.717155
scf_8254373:429509-429691	429509	429691	183	216	1038	189.237	700.584	12.409	45.9399	3.70216	193	431	189.271	431	12.4112	28.2623	2.27716	2.98966	37.1011
scf_8254483:214034-217129	214034	217129	3096	1200	6305	1051.31	4255.47	4.07486	16.4941	4.04777	1242	2351	1218	2351	4.72094	9.1124	1.93021	2.98899	12.8032
scf_8254752:83892-84162	83892	84162	271	28	163	24.5307	110.015	1.08623	4.8715	4.48478	28	41	27.459	41	1.2159	1.8155	1.49313	2.98896	3.3435
scf_8254527:130747-132790	130747	132790	2044	701	3552	614.143	2397.37	3.60554	14.0746	3.90361	624	1269	611.944	1269	3.59262	7.4501	2.07372	2.98867	10.7624
scf_8253886:55434-56552	55434	56552	1119	295	1572	258.448	1061	2.77156	11.378	4.10527	249	457	244.189	457	2.61865	4.9008	1.8715	2.98839	8.13941
scf_8254406:803092-804848	803092	804848	1757	75	390	65.7072	263.225	0.448768	1.79778	4.00604	58	112	56.8794	112	0.388476	0.76494	1.96908	2.98756	1.28136
scf_8254682:37761-38216	37761	38216	456	236	1348	206.759	909.814	5.44101	23.9425	4.40037	265	409	259.88	409	6.83894	10.7632	1.5738	2.98709	17.3528
scf_8254373:350062-350573	350062	350573	512	18	63	15.7697	42.521	0.369603	0.996586	2.69637	14	45	13.7295	45	0.321785	1.05469	3.27761	2.98699	1.02564
scf_8254433:80100-81100	80100	81100	1001	140	675	122.653	455.582	1.47037	5.46152	3.71439	121	268	118.662	268	1.42252	3.21279	2.25851	2.98645	4.33716
scf_8254547:1-1489	1	1489	1489	1082	5223	947.935	3525.19	7.6395	28.4099	3.71881	1078	2378	1057.17	2378	8.51985	19.1645	2.2494	2.98411	23.7872
scf_8254049:77076-77773	77076	77773	698	144	631	126.158	425.885	2.1689	7.3218	3.37581	110	279	107.875	279	1.85458	4.79656	2.58633	2.98107	6.05918
scf_8254428:154290-154700	154290	154700	411	5	16	4.38048	10.799	0.127897	0.315299	2.46525	7	24	6.86475	24	0.200431	0.70073	3.49612	2.98069	0.508014
scf_8254649:346984-348030	346984	348030	1047	253	1163	221.652	784.951	2.54043	8.99657	3.54136	207	490	203	490	2.32665	5.61605	2.41379	2.97758	7.30631
scf_8254688:251642-252219	251642	252219	578	27	155	23.6546	104.615	0.491098	2.17194	4.42262	36	54	35.3044	54	0.732964	1.12111	1.52955	2.97609	1.64652
scf_8254587:335120-335388	335120	335388	269	10	64	8.76095	43.1959	0.390823	1.92696	4.93051	11	11	10.7875	11	0.481225	0.490706	1.0197	2.9751	1.20883
scf_8254594:626478-627170	626478	627170	693	113	526	98.9988	355.017	1.71426	6.14747	3.58607	79	183	77.4736	183	1.34153	3.16883	2.36209	2.97408	4.65815
scf_8254527:350694-352239	350694	352239	1546	185	836	162.078	564.247	1.25804	4.37967	3.48134	160	387	156.909	387	1.21792	3.00388	2.4664	2.97387	3.69177
scf_8254691:147511-148131	147511	148131	621	23	36	20.1502	24.2977	0.389376	0.469521	1.20583	20	93	19.6136	93	0.379006	1.7971	4.74161	2.97372	1.13331
scf_8254757:10989-13030	10989	13030	2042	415	1656	363.58	1117.69	2.13661	6.56824	3.07414	317	893	310.875	893	1.82689	5.2478	2.87254	2.97334	5.90802
scf_8254527:317011-317395	317011	317395	385	25	100	21.9024	67.4936	0.682672	2.1037	3.08157	21	59	20.5943	59	0.641899	1.83896	2.86488	2.97322	1.97133
scf_8254811:1100735-1101470	1100735	1101470	736	22	37	19.2741	24.9726	0.314252	0.407163	1.29566	25	114	24.517	114	0.399733	1.8587	4.64984	2.97275	1.13293
scf_8254403:438604-439136	438604	439136	533	25	44	21.9024	29.6972	0.493112	0.668605	1.35589	14	63	13.7295	63	0.309107	1.41839	4.58866	2.97227	1.0435
scf_8254371:321117-321872	321117	321872	756	12	48	10.5131	32.3969	0.166875	0.514237	3.08157	10	28	9.80679	28	0.155663	0.444444	2.85517	2.96837	0.479341
scf_8254582:386294-386821	386294	386821	528	12	90	10.5131	60.7443	0.238935	1.38055	5.77794	13	2	12.7488	2	0.289746	0.0454545	0.156877	2.96741	0.713003
scf_8254406:36035-37045	36035	37045	1011	683	3668	598.373	2475.67	7.10235	29.3848	4.13733	712	1255	698.243	1255	8.28775	14.8961	1.79737	2.96735	22.1405
scf_8254597:82119-82430	82119	82430	312	19	8	16.6458	5.39949	0.640224	0.207673	0.324375	8	44	7.84543	44	0.301747	1.69231	5.60836	2.96637	0.94999
scf_8254654:4153-4894	4153	4894	742	195	818	170.839	552.098	2.76289	8.92881	3.23169	179	474	175.541	474	2.83895	7.66577	2.70022	2.96595	8.29729
scf_8254564:264979-265687	264979	265687	709	32	57	28.0351	38.4714	0.4745	0.651138	1.37226	15	67	14.7102	67	0.248973	1.13399	4.55467	2.96346	0.892565
scf_8254814:167065-169965	167065	169965	2901	315	1168	275.97	788.326	1.14155	3.26091	2.85656	219	659	214.769	659	0.888391	2.72596	3.06842	2.96249	2.99343
scf_8254590:62790-66262	62790	66262	3473	684	3231	599.249	2180.72	2.07054	7.53488	3.63909	634	1421	621.75	1421	2.14829	4.90988	2.28548	2.96228	6.22238
scf_8254437:119682-120944	119682	120944	1263	170	837	148.936	564.922	1.41507	5.36743	3.79305	151	315	148.082	315	1.40696	2.99287	2.12719	2.96012	4.18015
scf_8254594:419302-420467	419302	420467	1166	35	149	30.6633	100.566	0.315575	1.03498	3.27967	29	75	28.4397	75	0.29269	0.77187	2.63716	2.95841	0.903425
scf_8254592:596837-597399	596837	597399	563	106	472	92.8661	318.57	1.97938	6.79012	3.43042	91	221	89.2418	221	1.90213	4.71048	2.47642	2.95342	5.7503
scf_8254803:1820451-1820613	1820451	1820613	163	34	149	29.7872	100.566	2.19293	7.4036	3.37613	27	67	26.4783	67	1.94932	4.93252	2.53037	2.95325	6.16806
scf_8254479:203475-204400	203475	204400	926	68	297	59.5745	200.456	0.772024	2.5977	3.3648	67	167	65.7055	167	0.851475	2.16415	2.54165	2.95322	2.38093
scf_8254593:104912-105419	104912	105419	508	343	1552	300.501	1047.5	7.09844	24.7441	3.48585	297	705	291.262	705	6.88019	16.6535	2.4205	2.95318	20.6988
scf_8254476:210214-210810	210214	210810	597	9	69	7.88486	46.5706	0.15849	0.936093	5.90633	20	0	19.6136	0	0.394243	0	0	2.95317	0.468046
scf_8254446:323350-323729	323350	323729	380	13	5	11.3892	3.37468	0.35966	0.106569	0.296304	4	22	3.92271	22	0.123875	0.694737	5.60836	2.95233	0.400653
scf_8254776:360857-361459	360857	361459	603	41	216	35.9199	145.786	0.714824	2.90122	4.05865	67	121	65.7055	121	1.30757	2.40796	1.84155	2.9501	2.65459
scf_8254751:148323-148837	148323	148837	515	56	268	49.0613	180.883	1.14318	4.21475	3.68687	47	102	46.0919	102	1.07399	2.3767	2.21297	2.94992	3.29572
scf_8254449:253790-254533	253790	254533	744	15	97	13.1414	65.4688	0.211959	1.05595	4.98186	20	18	19.6136	18	0.316348	0.290323	0.917732	2.9498	0.673136
scf_8254543:171508-171836	171508	171836	329	15	79	13.1414	53.32	0.479323	1.9448	4.0574	15	27	14.7102	27	0.536542	0.984802	1.83546	2.94643	1.4648
scf_8254747:822419-823763	822419	823763	1345	437	2296	382.854	1549.65	3.4158	13.8259	4.04764	401	724	393.252	724	3.50857	6.45948	1.84106	2.94435	10.1427
scf_8254748:290712-291460	290712	291460	749	624	3306	546.684	2231.34	8.75861	35.7491	4.08159	698	1233	684.514	1233	10.9668	19.7543	1.80128	2.94144	27.7517
scf_8254719:679975-680657	679975	680657	683	448	2155	392.491	1454.49	6.89588	25.5547	3.70579	447	954	438.363	954	7.70185	16.7613	2.17628	2.94103	21.158
scf_8254587:435464-436554	435464	436554	1091	448	2222	392.491	1499.71	4.31704	16.4954	3.821	477	963	467.784	963	5.14519	10.5921	2.05864	2.93982	13.5438
scf_8254582:892357-893238	892357	893238	882	202	789	176.971	532.525	2.40777	7.24524	3.0091	113	318	110.817	318	1.50771	4.32653	2.8696	2.93935	5.78588
scf_8254417:211051-211180	211051	211180	130	6	16	5.25657	10.799	0.485222	0.996829	2.05438	4	15	3.92271	15	0.362097	1.38462	3.82388	2.93913	1.19072
scf_8254611:18044-18241	18044	18241	198	12	26	10.5131	17.5483	0.63716	1.06354	1.66918	8	33	7.84543	33	0.475481	2	4.20627	2.93773	1.53177
scf_8254365:300216-301741	300216	301741	1526	111	360	97.2466	242.977	0.764718	1.9107	2.49857	71	235	69.6282	235	0.547535	1.84797	3.37507	2.93682	1.87933
scf_8254406:324354-324917	324354	324917	564	29	38	25.4068	25.6476	0.54057	0.545693	1.00948	26	124	25.4976	124	0.542503	2.6383	4.86319	2.93634	1.592
scf_8254743:11536-12377	11536	12377	842	2	2	1.75219	1.34987	0.0249718	0.0192381	0.770391	1	5	0.980679	5	0.0139764	0.0712589	5.09851	2.93445	0.0452485
scf_8254592:561118-563482	561118	563482	2365	300	1669	262.829	1126.47	1.33359	5.7157	4.28594	288	447	282.435	447	1.43308	2.26808	1.58266	2.9343	3.99189
scf_8254392:35493-36994	35493	36994	1502	629	3210	551.064	2166.55	4.40264	17.3093	3.93157	602	1143	590.369	1143	4.71666	9.13182	1.93608	2.93382	13.2206
scf_8254580:2626-2905	2626	2905	280	9	6	7.88486	4.04962	0.337923	0.173555	0.513594	8	42	7.84543	42	0.336233	1.8	5.35344	2.93351	0.986778
scf_8254719:283382-284482	283382	284482	1101	2773	13037	2429.41	8799.15	26.4786	95.9035	3.62192	2598	5713	2547.8	5713	27.769	62.267	2.24232	2.93212	79.0853
scf_8254373:450820-451446	450820	451446	627	23	4	20.1502	2.69975	0.38565	0.0516698	0.133981	13	73	12.7488	73	0.243997	1.39713	5.72602	2.93	0.724399
scf_8254812:41376-44931	41376	44931	3556	452	2268	395.995	1530.76	1.33632	5.16566	3.86559	495	966	485.436	966	1.63814	3.25984	1.98996	2.92778	4.21275
scf_8254674:212277-216873	212277	216873	4597	690	3400	604.506	2294.78	1.578	5.9903	3.79613	630	1272	617.828	1272	1.61278	3.32043	2.05883	2.92748	4.65536
scf_8254607:196857-198165	196857	198165	1309	1963	9514	1719.78	6421.35	15.7657	58.8664	3.73383	1847	3842	1811.31	3842	16.6049	35.2208	2.12111	2.92747	47.0436
scf_8254431:651818-652302	651818	652302	485	82	330	71.8398	222.729	1.77748	5.51082	3.10036	73	197	71.5895	197	1.77129	4.87423	2.7518	2.92608	5.19252
scf_8254798:229864-233920	229864	233920	4057	575	2857	503.755	1928.29	1.49003	5.7036	3.82784	569	1123	558.006	1123	1.6505	3.32167	2.01252	2.92018	4.51264
scf_8254763:315258-315875	315258	315875	618	17	60	14.8936	40.4962	0.289197	0.786334	2.71903	17	52	16.6715	52	0.323719	1.00971	3.11909	2.91906	0.898021
scf_8254597:146930-147603	146930	147603	674	38	128	33.2916	86.3919	0.592729	1.53813	2.595	28	89	27.459	89	0.488884	1.58457	3.2412	2.9181	1.56135
scf_8254590:21912-22276	21912	22276	365	11	5	9.63705	3.37468	0.316835	0.110948	0.350178	8	43	7.84543	43	0.257932	1.4137	5.4809	2.91554	0.762324
scf_8254010:475243-476099	475243	476099	857	211	1072	184.856	723.532	2.58842	10.1311	3.91403	158	297	154.947	297	2.16962	4.15869	1.91678	2.9154	7.14491
scf_8253984:8823-9732	8823	9732	910	89	472	77.9725	318.57	1.02821	4.20092	4.08567	76	130	74.5316	130	0.982834	1.71429	1.74423	2.91495	2.9576
scf_8254803:1415287-1417160	1415287	1417160	1874	131	554	114.768	373.915	0.73491	2.39433	3.25799	140	353	137.295	353	0.879157	2.26041	2.57111	2.91455	2.32737
scf_8254034:138326-139219	138326	139219	894	57	291	49.9374	196.407	0.670301	2.63633	3.93305	56	104	54.918	104	0.737154	1.39597	1.89373	2.91339	2.01615
scf_8254600:218337-219687	218337	219687	1351	409	2341	358.323	1580.03	3.18274	14.0343	4.4095	355	493	348.141	493	3.0923	4.37898	1.41609	2.9128	9.20663
scf_8254486:305074-305545	305074	305545	472	24	30	21.0263	20.2481	0.534567	0.514782	0.962989	17	81	16.6715	81	0.423853	2.05932	4.85858	2.91078	1.28705
scf_8254649:693242-694266	693242	694266	1025	30	55	26.2829	37.1215	0.307702	0.434593	1.41238	22	95	21.5749	95	0.252585	1.1122	4.40326	2.90782	0.773394
scf_8253886:32878-33490	32878	33490	613	67	435	58.6984	293.597	1.14907	5.74742	5.0018	83	66	81.3963	66	1.5934	1.29201	0.810847	2.90632	3.51971
scf_8254677:48898-49205	48898	49205	308	8	18	7.00876	12.1489	0.273069	0.473332	1.73338	6	24	5.88407	24	0.22925	0.935065	4.07881	2.90609	0.704198
scf_8254486:203004-203338	203004	203338	335	8	54	7.00876	36.4466	0.25106	1.30555	5.20014	5	3	4.90339	3	0.175644	0.107463	0.611821	2.90598	0.706506
scf_8254697:33172-33301	33172	33301	130	3	16	2.62829	10.799	0.242611	0.996829	4.10875	9	15	8.82611	15	0.814718	1.38462	1.6995	2.90413	1.19072
scf_8253815:22170-22930	22170	22930	761	14	96	12.2653	64.7939	0.193409	1.02172	5.28268	33	17	32.3624	17	0.510314	0.268068	0.525301	2.90399	0.644893
scf_8254385:453295-456701	453295	456701	3407	293	1469	256.696	991.482	0.904124	3.49216	3.86247	256	488	251.054	488	0.884252	1.71881	1.94381	2.90314	2.60549
scf_8254446:385727-388592	385727	388592	2866	4740	23014	4152.69	15533	17.3874	65.0369	3.74046	4559	9231	4470.91	9231	18.7198	38.6504	2.06468	2.90257	51.8437
scf_8254788:44352-46270	44352	46270	1919	121	621	106.008	419.136	0.662892	2.62096	3.95383	134	243	131.411	243	0.821746	1.51954	1.84916	2.90149	2.07025
scf_8254470:337751-339418	337751	339418	1668	1049	5076	919.024	3425.98	6.61168	24.6473	3.72784	1066	2168	1045.4	2168	7.52089	15.5971	2.07384	2.90084	20.1222
scf_8254587:100436-101752	100436	101752	1317	121	524	106.008	353.667	0.9659	3.22248	3.33624	85	205	83.3577	205	0.759523	1.86788	2.45928	2.89776	2.54518
scf_8254659:301953-302974	301953	302974	1022	132	704	115.645	475.155	1.35786	5.57912	4.10875	95	157	93.1645	157	1.09391	1.84344	1.68519	2.89697	3.71128
scf_8253823:230381-231612	230381	231612	1232	59	175	51.6896	118.114	0.50347	1.15046	2.28506	59	203	57.86	203	0.563572	1.97727	3.50847	2.89676	1.56387
scf_8254377:152023-152224	152023	152224	202	25	39	21.9024	26.3225	1.30113	1.56371	1.20181	12	54	11.7681	54	0.699098	3.20792	4.58866	2.89523	2.38582
scf_8254288:37182-37790	37182	37790	609	15	112	13.1414	75.5929	0.258944	1.48951	5.75226	34	1	33.3431	1	0.657006	0.0197044	0.0299912	2.89112	0.75461
scf_8254752:730791-731549	730791	731549	759	21	29	18.398	19.5732	0.290878	0.309457	1.06387	8	37	7.84543	37	0.124038	0.58498	4.71612	2.89	0.447219
scf_8254373:648710-654805	648710	654805	6096	829	3755	726.283	2534.39	1.42969	4.98895	3.48953	802	1801	786.504	1801	1.54824	3.54528	2.28988	2.8897	4.26711
scf_8254431:1115554-1117243	1115554	1117243	1690	244	1007	213.767	679.661	1.51787	4.826	3.17944	142	362	139.256	362	0.988803	2.57041	2.59952	2.88948	3.6982
scf_8254594:103113-104445	103113	104445	1333	88	516	77.0964	348.267	0.694041	3.13519	4.5173	85	105	83.3577	105	0.750407	0.945236	1.25963	2.88846	2.04021
scf_8254803:107637-107909	107637	107909	273	114	537	99.8749	362.441	4.3901	15.9315	3.62895	86	181	84.3384	181	3.70718	7.95604	2.14612	2.88753	11.9438
scf_8254594:153295-154941	153295	154941	1647	227	1136	198.874	766.728	1.44899	5.58636	3.85535	238	448	233.402	448	1.70056	3.26412	1.91944	2.8874	4.42524
scf_8254545:776231-780647	776231	780647	4417	1802	8690	1578.72	5865.2	4.28904	15.9344	3.71515	1794	3620	1759.34	3620	4.77973	9.83473	2.05759	2.88637	12.8846
scf_8254594:113543-114120	113543	114120	578	28	55	24.5307	37.1215	0.509287	0.770689	1.51327	17	71	16.6715	71	0.346122	1.47405	4.25876	2.88601	1.12237
scf_8254185:113978-114561	113978	114561	584	17	46	14.8936	31.0471	0.306033	0.637954	2.08459	13	47	12.7488	47	0.261962	0.965753	3.68661	2.8856	0.801854
scf_8254719:378286-379270	378286	379270	985	25	144	21.9024	97.1908	0.266831	1.18405	4.43745	26	34	25.4976	34	0.310631	0.414213	1.33346	2.88546	0.799132
scf_8254362:11946-12909	11946	12909	964	62	133	54.3179	89.7665	0.676157	1.11743	1.65261	28	113	27.459	113	0.341813	1.40664	4.11523	2.88392	1.26203
scf_8254028:277600-280475	277600	280475	2876	419	1722	367.084	1162.24	1.53164	4.8494	3.16614	345	880	338.334	880	1.41169	3.67177	2.60098	2.88356	4.26059
scf_8254006:137059-137498	137059	137498	440	15	3	13.1414	2.02481	0.358403	0.0552221	0.154078	4	22	3.92271	22	0.106983	0.6	5.60836	2.88122	0.327611
scf_8254663:185618-186262	185618	186262	645	69	245	60.4506	165.359	1.12466	3.07645	2.73545	30	89	29.4204	89	0.547356	1.65581	3.02512	2.88028	2.36613
scf_8254464:22441-23258	22441	23258	818	28	57	24.5307	38.4714	0.359863	0.564372	1.5683	18	74	17.6522	74	0.258957	1.08557	4.19211	2.8802	0.824973
scf_8254659:1413468-1415269	1413468	1415269	1802	156	717	136.671	483.929	0.910128	3.22262	3.54084	125	272	122.585	272	0.816325	1.81132	2.21887	2.87985	2.51697
scf_8254667:2072603-2072906	2072603	2072906	304	28	24	24.5307	16.1985	0.968316	0.639413	0.660336	6	30	5.88407	30	0.232266	1.18421	5.09851	2.87942	0.911812
scf_8254667:1215139-1216158	1215139	1216158	1020	17	82	14.8936	55.3448	0.175219	0.651115	3.71601	17	34	16.6715	34	0.196136	0.4	2.0394	2.8777	0.525558
scf_8254652:301184-305809	301184	305809	4626	411	2150	360.075	1451.11	0.934047	3.76424	4.03003	402	680	394.233	680	1.02265	1.76394	1.72487	2.87745	2.76409
scf_8254697:1275239-1275689	1275239	1275689	451	15	58	13.1414	39.1463	0.349661	1.04159	2.97885	18	49	17.6522	49	0.469682	1.30377	2.77586	2.87735	1.17268
scf_8254803:927004-929291	927004	929291	2288	4082	19117	3576.22	12902.8	18.7564	67.6718	3.60793	4090	8610	4010.98	8610	21.0366	45.1573	2.14661	2.87727	56.4146
scf_8254565:463110-464476	463110	464476	1367	57	223	49.9374	150.511	0.438368	1.32124	3.01399	64	172	62.7634	172	0.550959	1.50988	2.74045	2.87722	1.41556
scf_8254674:103489-109112	103489	109112	5624	1115	5481	976.846	3699.33	2.08431	7.8933	3.78701	1089	2100	1067.96	2100	2.27872	4.4808	1.96637	2.87669	6.18705
scf_8254487:376457-377316	376457	377316	860	66	315	57.8223	212.605	0.806823	2.96658	3.67687	84	171	82.377	171	1.14945	2.38605	2.07582	2.87635	2.67631
scf_8254527:520264-520942	520264	520942	679	8	20	7.00876	13.4987	0.123866	0.238564	1.92598	8	30	7.84543	30	0.138653	0.530191	3.82388	2.87493	0.384378
scf_8254824:116641-117230	116641	117230	590	19	60	16.6458	40.4962	0.338559	0.823651	2.43282	4	13	3.92271	13	0.079784	0.264407	3.31403	2.87342	0.544029
scf_8254600:368644-371143	368644	371143	2500	729	3503	638.674	2364.3	3.06563	11.3487	3.70189	775	1552	760.026	1552	3.64812	7.4496	2.04204	2.87197	9.39913
scf_8253992:98388-99243	98388	99243	856	47	250	41.1765	168.734	0.57724	2.36543	4.09783	49	79	48.0533	79	0.673644	1.10748	1.64401	2.87092	1.73645
scf_8254565:266351-266799	266351	266799	449	11	0	9.63705	0	0.25756	0	0	8	45	7.84543	45	0.209677	1.20267	5.73582	2.86791	0.601336
scf_8254395:303099-303324	303099	303324	226	7	28	6.13267	18.8982	0.325628	1.00345	3.08157	5	13	4.90339	13	0.260357	0.690265	2.65123	2.8664	0.846855
scf_8254563:381483-381965	381483	381965	483	10	40	8.76095	26.9975	0.217663	0.670744	3.08157	5	13	4.90339	13	0.121823	0.322981	2.65123	2.8664	0.496863
scf_8254659:1440154-1441298	1440154	1441298	1145	106	304	92.8661	205.181	0.973269	2.15037	2.20942	64	221	62.7634	221	0.657783	2.31616	3.52116	2.86529	2.23326
scf_8254815:224802-225355	224802	225355	554	28	60	24.5307	40.4962	0.53135	0.877174	1.65084	8	32	7.84543	32	0.169937	0.693141	4.07881	2.86482	0.785157
scf_8254422:256345-256944	256345	256944	600	26	174	22.7785	117.439	0.45557	2.34878	5.1557	32	18	31.3817	18	0.627634	0.36	0.573582	2.86464	1.35439
scf_8254788:800088-800956	800088	800956	869	508	2434	445.056	1642.8	6.14577	22.6853	3.69121	524	1046	513.876	1046	7.0961	14.4442	2.03551	2.86336	18.5648
scf_8254718:85175-87102	85175	87102	1928	284	1251	248.811	844.345	1.54862	5.25526	3.39352	199	455	195.155	455	1.21466	2.83195	2.33148	2.8625	4.04361
scf_8254814:162387-166473	162387	166473	4087	521	2145	456.446	1447.74	1.34019	4.25076	3.17177	382	954	374.619	954	1.09993	2.80108	2.54659	2.85918	3.52592
scf_8254674:139490-143708	139490	143708	4219	545	2527	477.472	1705.56	1.35806	4.8511	3.57207	508	1069	498.185	1069	1.41698	3.04053	2.14579	2.85893	3.94581
scf_8254697:860775-864540	860775	864540	3766	723	3220	633.417	2173.3	2.01832	6.925	3.43107	650	1457	637.441	1457	2.03115	4.64259	2.2857	2.85838	5.7838
scf_8254747:1013750-1014492	1013750	1014492	743	24	62	21.0263	41.8461	0.33959	0.675845	1.99018	20	73	19.6136	73	0.316774	1.179	3.72191	2.85605	0.927424
scf_8254431:685646-686695	685646	686695	1050	44	146	38.5482	98.5407	0.440551	1.12618	2.5563	33	102	32.3624	102	0.369856	1.16571	3.15181	2.85405	1.14595
scf_8254332:11397-12625	11397	12625	1229	267	1252	233.917	845.02	2.28398	8.25081	3.61247	255	524	250.073	524	2.44172	5.11635	2.09539	2.85393	6.68358
scf_8254527:14340-15394	14340	15394	1055	94	473	82.353	319.245	0.936716	3.63122	3.87654	98	176	96.1065	176	1.09315	2.0019	1.8313	2.85392	2.81656
scf_8254788:90913-94032	90913	94032	3120	1454	6729	1273.84	4541.65	4.8994	17.4679	3.56531	1247	2620	1222.91	2620	4.70349	10.0769	2.14244	2.85387	13.7724
scf_8254653:274492-275600	274492	275600	1109	57	270	49.9374	182.233	0.540351	1.97186	3.64922	55	111	53.9373	111	0.583632	1.20108	2.05794	2.85358	1.58647
scf_8253815:1-292	1	292	292	20	54	17.5219	36.4466	0.720078	1.4978	2.08006	9	32	8.82611	32	0.362717	1.31507	3.62561	2.85283	1.40644
scf_8254752:1040045-1040908	1040045	1040908	864	22	55	19.2741	37.1215	0.267696	0.515576	1.92598	17	63	16.6715	63	0.231549	0.875	3.7789	2.85244	0.695288
scf_8254645:1025909-1026864	1025909	1026864	956	23	40	20.1502	26.9975	0.252931	0.33888	1.33981	18	77	17.6522	77	0.221576	0.966527	4.36206	2.85093	0.652704
scf_8253900:105145-106520	105145	106520	1376	86	463	75.3442	312.496	0.657072	2.72525	4.14757	65	99	63.7441	99	0.555908	0.863372	1.55308	2.85033	1.79431
scf_8254749:1-91	1	91	91	4	25	3.50438	16.8734	0.462116	2.22507	4.81495	15	13	14.7102	13	1.9398	1.71429	0.883742	2.84934	1.96968
scf_8254371:94719-95628	94719	95628	910	756	3750	662.328	2531.01	8.734	33.376	3.82139	752	1384	737.47	1384	9.72488	18.2505	1.87669	2.84904	25.8133
scf_8254528:364559-364884	364559	364884	326	21	125	18.398	84.3671	0.677227	3.10554	4.58566	22	24	21.5749	24	0.794169	0.883436	1.1124	2.84903	1.99449
scf_8254370:6848-7113	6848	7113	266	9	7	7.88486	4.72456	0.355708	0.213138	0.599193	6	30	5.88407	30	0.265447	1.35338	5.09851	2.84885	0.783261
scf_8254373:262656-264838	262656	264838	2183	560	2846	490.613	1920.87	2.69691	10.5591	3.91524	602	1051	590.369	1051	3.24527	5.77737	1.78024	2.84774	8.16822
scf_8254565:259186-260727	259186	260727	1542	2259	10588	1979.1	7146.23	15.4016	55.6127	3.61085	2176	4440	2133.96	4440	16.6067	34.5525	2.08064	2.84574	45.0826
scf_8254582:685844-686509	685844	686509	666	27	155	23.6546	104.615	0.426209	1.88496	4.42262	41	51	40.2078	51	0.724465	0.918919	1.26841	2.84551	1.40194
scf_8253921:1224-1535	1224	1535	312	10	51	8.76095	34.4218	0.33696	1.32391	3.929	11	19	10.7875	19	0.414903	0.730769	1.7613	2.84515	1.02734
scf_8254454:1-1319	1	1319	1319	29	118	25.4068	79.6425	0.231146	0.724572	3.1347	22	55	21.5749	55	0.196284	0.500379	2.54925	2.84198	0.612475
scf_8254391:286587-287335	286587	287335	749	507	2393	444.18	1615.12	7.11637	25.8765	3.63619	503	1010	493.281	1010	7.90304	16.1816	2.04751	2.84185	21.029
scf_8254638:183928-184600	183928	184600	673	16	64	14.0175	43.1959	0.249941	0.77021	3.08157	20	51	19.6136	51	0.349722	0.909361	2.60024	2.8409	0.839785
scf_8255555:1283-1346	1283	1346	64	26	124	22.7785	83.6921	4.27097	15.6923	3.67417	26	51	25.4976	51	4.78081	9.5625	2.00018	2.83718	12.6274
scf_8254617:34000-34500	34000	34500	501	12	28	10.5131	18.8982	0.251812	0.452652	1.79758	10	38	9.80679	38	0.234893	0.91018	3.87487	2.83622	0.681416
scf_8254816:41766-42605	41766	42605	840	15	88	13.1414	59.3944	0.187735	0.848492	4.51963	23	26	22.5556	26	0.322223	0.371429	1.15271	2.83617	0.60996
scf_8254527:508504-509284	508504	509284	781	156	677	136.671	456.932	2.09994	7.02072	3.3433	106	242	103.952	242	1.59721	3.71831	2.328	2.83565	5.36952
scf_8254496:41044-41504	41044	41504	461	15	31	13.1414	20.923	0.342076	0.544634	1.59214	9	36	8.82611	36	0.229747	0.937093	4.07881	2.83548	0.740864
scf_8254428:10870-11921	10870	11921	1052	88	459	77.0964	309.796	0.879427	3.53379	4.01829	60	97	58.8407	97	0.671187	1.10646	1.64852	2.83341	2.32013
scf_8254527:304902-305159	304902	305159	258	79	300	69.2115	202.481	3.21914	9.41772	2.92554	48	129	47.0726	129	2.18942	6	2.74045	2.83299	7.70886
scf_8254379:1-1213	1	1213	1213	23	103	20.1502	69.5185	0.199342	0.687734	3.45001	29	63	28.4397	63	0.281349	0.623248	2.21521	2.83261	0.655491
scf_8254609:336487-337018	336487	337018	532	25	134	21.9024	90.4415	0.494039	2.04003	4.1293	22	33	21.5749	33	0.486653	0.744361	1.52955	2.82943	1.3922
scf_8254588:1-831	1	831	831	25	83	21.9024	56.0197	0.31628	0.808949	2.5577	25	76	24.517	76	0.354036	1.09747	3.09989	2.8288	0.953211
scf_8254594:68780-68908	68780	68908	129	5	21	4.38048	14.1737	0.407486	1.31848	3.23564	8	19	7.84543	19	0.729807	1.76744	2.42179	2.82872	1.54296
scf_8254592:401964-402769	401964	402769	806	24	52	21.0263	35.0967	0.313046	0.522531	1.66918	22	86	21.5749	86	0.321215	1.2804	3.98611	2.82764	0.901464
scf_8254679:44465-45596	44465	45596	1132	789	3821	691.239	2578.93	7.32762	27.3385	3.73088	760	1434	745.316	1434	7.90087	15.2014	1.92402	2.82745	21.27
scf_8254747:236310-236603	236310	236603	294	7	22	6.13267	14.8486	0.250313	0.606065	2.42123	6	19	5.88407	19	0.240166	0.77551	3.22906	2.82514	0.690788
scf_8254527:52900-53486	52900	53486	587	126	608	110.388	410.361	2.25665	8.38899	3.71744	122	231	119.643	231	2.44585	4.72232	1.93075	2.8241	6.55565
scf_8254822:143983-144471	143983	144471	489	40	66	35.0438	44.5458	0.859971	1.09315	1.27115	24	103	23.5363	103	0.577578	2.52761	4.37622	2.82368	1.81038
scf_8254406:75949-77087	75949	77087	1139	62	121	54.3179	81.6673	0.57227	0.860411	1.50351	32	130	31.3817	130	0.330624	1.36962	4.14254	2.82302	1.11502
scf_8254403:230415-233159	230415	233159	2745	365	1673	319.775	1129.17	1.39792	4.93626	3.53114	346	717	339.315	717	1.48334	3.13443	2.11308	2.82211	4.03534
scf_8254576:121770-124120	121770	124120	2351	3486	16475	3054.07	11119.6	15.5886	56.7567	3.64091	3179	6243	3117.58	6243	15.9128	31.8656	2.00252	2.82171	44.3111
scf_8254811:1078505-1079070	1078505	1079070	566	38	147	33.2916	99.2157	0.70583	2.10351	2.9802	28	73	27.459	73	0.58217	1.5477	2.65851	2.81935	1.82561
scf_8254593:351117-352456	351117	352456	1340	226	1071	197.998	722.857	1.77311	6.47335	3.65084	178	347	174.561	347	1.56323	3.10746	1.98785	2.81934	4.7904
scf_8254548:398922-400591	398922	400591	1670	43	139	37.6721	93.8162	0.270698	0.674128	2.49034	46	142	45.1112	142	0.324152	1.02036	3.14778	2.81906	0.847244
scf_8254378:318812-319277	318812	319277	466	12	29	10.5131	19.5732	0.270725	0.50403	1.86178	10	37	9.80679	37	0.252535	0.95279	3.7729	2.81734	0.72841
scf_8254649:798652-801116	798652	801116	2465	3808	17758	3336.17	11985.5	16.241	58.3474	3.5926	3684	7375	3612.82	7375	17.5878	35.9026	2.04134	2.81697	47.125
scf_8253915:270015-273125	270015	273125	3111	690	3074	604.506	2074.75	2.33175	8.00291	3.43215	559	1207	548.199	1207	2.11456	4.65574	2.20175	2.81695	6.32932
scf_8254645:311015-312837	311015	312837	1823	1400	6561	1226.53	4428.26	8.07373	29.1493	3.61038	1489	2953	1460.23	2953	9.61205	19.4383	2.02228	2.81633	24.2938
scf_8254369:40492-41716	40492	41716	1225	554	2688	485.357	1814.23	4.75452	17.772	3.73793	448	832	439.344	832	4.30378	8.1502	1.89373	2.81583	12.9611
scf_8254716:133974-136261	133974	136261	2288	518	2401	453.817	1620.52	2.38016	8.49924	3.57087	481	972	471.706	972	2.47398	5.0979	2.0606	2.81574	6.79857
scf_8254645:305652-307734	305652	307734	2083	1036	4952	907.635	3342.29	5.22881	19.2546	3.68241	1004	1915	984.601	1915	5.67221	11.0322	1.94495	2.81368	15.1434
scf_8254449:177220-178493	177220	178493	1274	282	1240	247.059	836.921	2.32709	7.88309	3.38754	189	415	185.348	415	1.74582	3.90895	2.23903	2.81328	5.89602
scf_8254815:284522-285912	284522	285912	1391	31	56	27.159	37.7964	0.234297	0.326066	1.39167	20	83	19.6136	83	0.169204	0.716032	4.23176	2.81172	0.521049
scf_8254593:557922-559317	557922	559317	1396	149	832	130.538	561.547	1.1221	4.82705	4.30178	148	191	145.14	191	1.24763	1.64183	1.31597	2.80888	3.23444
scf_8254412:31464-32088	31464	32088	625	25	80	21.9024	53.9949	0.420526	1.0367	2.46525	11	34	10.7875	34	0.207119	0.6528	3.15181	2.80853	0.844751
scf_8254697:1091613-1092558	1091613	1092558	946	69	360	60.4506	242.977	0.766815	3.08216	4.01943	83	130	81.3963	130	1.03251	1.64905	1.59712	2.80828	2.36561
scf_8254748:1-542	1	542	542	40	223	35.0438	150.511	0.775878	3.33234	4.29493	41	53	40.2078	53	0.89021	1.17343	1.31815	2.80654	2.25289
scf_8254551:1-580	1	580	580	14	39	12.2653	26.3225	0.253766	0.544604	2.14609	10	34	9.80679	34	0.202899	0.703448	3.46699	2.80654	0.624026
scf_8254607:453215-453665	453215	453665	451	20	52	17.5219	35.0967	0.466215	0.933837	2.00302	13	46	12.7488	46	0.339215	1.22395	3.60818	2.8056	1.07889
scf_8254697:1807412-1807781	1807412	1807781	370	7	17	6.13267	11.4739	0.198897	0.372127	1.87095	6	22	5.88407	22	0.190835	0.713514	3.73891	2.80493	0.54282
scf_8254665:305443-306107	305443	306107	665	19	65	16.6458	43.8709	0.300376	0.791655	2.63555	24	70	23.5363	70	0.424715	1.26316	2.97413	2.80484	1.02741
scf_8254406:806265-806752	806265	806752	488	39	142	34.1677	95.841	0.84019	2.35675	2.80502	16	44	15.6909	44	0.385841	1.08197	2.80418	2.8046	1.71936
scf_8254487:422330-422609	422330	422609	280	5	0	4.38048	0	0.187735	0	0	4	22	3.92271	22	0.168116	0.942857	5.60836	2.80418	0.471429
scf_8254748:265276-265517	265276	265517	242	2	0	1.75219	0	0.0868855	0	0	2	11	1.96136	11	0.0972574	0.545455	5.60836	2.80418	0.272727
scf_8254403:358205-358757	358205	358757	553	23	78	20.1502	52.645	0.437256	1.14239	2.61263	16	47	15.6909	47	0.340489	1.01989	2.99537	2.804	1.08114
scf_8254582:317762-319072	317762	319072	1311	56	87	49.0613	58.7195	0.449074	0.537478	1.19686	31	134	30.401	134	0.27827	1.22654	4.40774	2.8023	0.882011
scf_8254545:250020-250860	250020	250860	841	43	246	37.6721	166.034	0.537533	2.3691	4.40736	46	54	45.1112	54	0.64368	0.770511	1.19704	2.8022	1.56981
scf_8254592:516297-516841	516297	516841	545	17	25	14.8936	16.8734	0.327933	0.371525	1.13293	13	57	12.7488	57	0.280708	1.25505	4.471	2.80196	0.813285
scf_8254010:186053-186745	186053	186745	693	23	131	20.1502	88.4167	0.348921	1.53102	4.38788	26	31	25.4976	31	0.441518	0.536797	1.2158	2.80184	1.03391
scf_8254707:46940-48170	46940	48170	1231	52	187	45.557	126.213	0.444097	1.23035	2.77045	44	122	43.1499	122	0.420632	1.18928	2.82736	2.7989	1.20981
scf_8254592:389399-390003	389399	390003	605	17	56	14.8936	37.7964	0.295411	0.749681	2.53776	8	24	7.84543	24	0.155612	0.476033	3.05911	2.79843	0.612857
scf_8254373:449391-449905	449391	449905	515	57	155	49.9374	104.615	1.16359	2.43763	2.09492	30	103	29.4204	103	0.685523	2.4	3.50098	2.79795	2.41882
scf_8254666:397353-398434	397353	398434	1082	212	840	185.732	566.947	2.05988	6.28776	3.05249	170	424	166.715	424	1.84897	4.7024	2.54326	2.79788	5.49508
scf_8254440:189841-190275	189841	190275	435	60	284	52.5657	191.682	1.45009	5.28778	3.64652	65	124	63.7441	124	1.75846	3.42069	1.94528	2.7959	4.35423
scf_8254479:162103-162138	162103	162138	36	19	98	16.6458	66.1438	5.5486	22.0479	3.9736	29	46	28.4397	46	9.47989	15.3333	1.61746	2.79553	18.6906
scf_8254449:231939-232399	231939	232399	461	18	77	15.7697	51.9701	0.410492	1.3528	3.29556	16	36	15.6909	36	0.408439	0.937093	2.29433	2.79495	1.14495
scf_8254373:257471-258639	257471	258639	1169	166	726	145.432	490.004	1.49288	5.02998	3.3693	137	298	134.353	298	1.37916	3.05902	2.21804	2.79367	4.0445
scf_8254645:336919-338347	336919	338347	1429	2636	12491	2309.39	8430.63	19.393	70.7961	3.65059	2459	4663	2411.49	4663	20.2504	39.1575	1.93366	2.79213	54.9768
scf_8253904:273915-274828	273915	274828	914	24	108	21.0263	72.8931	0.276056	0.957021	3.46676	27	56	26.4783	56	0.347637	0.73523	2.11494	2.79085	0.846126
scf_8254649:372168-373904	372168	373904	1737	193	898	169.086	606.093	1.16813	4.18717	3.58452	162	317	158.87	317	1.09755	2.18998	1.99534	2.78993	3.18858
scf_8254697:368679-369021	368679	369021	343	16	8	14.0175	5.39949	0.490409	0.188903	0.385196	11	56	10.7875	56	0.377404	1.95918	5.19121	2.7882	1.07404
scf_8254617:24869-26049	24869	26049	1181	191	776	167.334	523.751	1.70026	5.32177	3.12997	178	427	174.561	427	1.77369	4.3387	2.44614	2.78805	4.83023
scf_8254667:473287-474177	473287	474177	891	27	85	23.6546	57.3696	0.31858	0.772655	2.42531	23	71	22.5556	71	0.303779	0.956229	3.14778	2.78654	0.864442
scf_8254650:700538-702691	700538	702691	2154	306	1636	268.085	1104.2	1.49351	6.15151	4.11883	292	416	286.358	416	1.59531	2.31755	1.45273	2.78578	4.23453
scf_8254571:25472-27855	25472	27855	2384	459	2194	402.128	1480.81	2.02413	7.45374	3.68244	460	852	451.112	852	2.2707	4.28859	1.88867	2.78555	5.87117
scf_8254736:136737-139287	136737	139287	2551	315	1689	275.97	1139.97	1.29817	5.36245	4.13077	330	466	323.624	466	1.52234	2.19208	1.43994	2.78535	3.77727
scf_8254638:150458-153510	150458	153510	3053	566	2538	495.87	1712.99	1.94905	6.733	3.45451	495	1027	485.436	1027	1.90804	4.03669	2.11562	2.78507	5.38485
scf_8254658:175237-175554	175237	175554	318	10	16	8.76095	10.799	0.330602	0.407509	1.23263	12	51	11.7681	51	0.444081	1.92453	4.33373	2.78318	1.16602
scf_8254391:177975-178644	177975	178644	670	32	122	28.0351	82.3422	0.50212	1.47479	2.93712	26	67	25.4976	67	0.456674	1.2	2.62769	2.78241	1.33739
scf_8254579:154497-155568	154497	155568	1072	71	285	62.2028	192.357	0.6963	2.15325	3.09242	66	160	64.7248	160	0.724531	1.79104	2.472	2.78221	1.97215
scf_8254489:52224-53998	52224	53998	1775	140	581	122.653	392.138	0.829206	2.65107	3.19712	131	304	128.469	304	0.868522	2.05521	2.36633	2.78173	2.35314
scf_8254284:251841-252729	251841	252729	889	64	208	56.0701	140.387	0.756852	1.89498	2.50377	43	129	42.1692	129	0.569213	1.74128	3.05911	2.78144	1.81813
scf_8254594:424650-425219	424650	425219	570	27	165	23.6546	111.365	0.497991	2.34452	4.70795	37	31	36.2851	31	0.763897	0.652632	0.854345	2.78115	1.49857
scf_8254593:292829-295520	292829	295520	2692	308	1290	269.837	870.668	1.20284	3.88114	3.22664	280	640	274.59	640	1.22403	2.8529	2.33075	2.77869	3.36702
scf_8254475:551089-551422	551089	551422	334	9	53	7.88486	35.7716	0.283288	1.28521	4.53675	9	9	8.82611	9	0.317106	0.323353	1.0197	2.77823	0.804281
scf_8254747:65255-66917	65255	66917	1663	311	1138	272.466	768.078	1.96608	5.54235	2.81899	215	577	210.846	577	1.52144	4.16356	2.7366	2.77779	4.85296
scf_8254395:369090-369891	369090	369891	802	24	115	21.0263	77.6177	0.314608	1.16136	3.69146	29	53	28.4397	53	0.425531	0.793017	1.86359	2.77753	0.97719
scf_8253855:42790-43511	42790	43511	722	99	493	86.7334	332.744	1.44155	5.53037	3.83639	88	148	86.2997	148	1.43434	2.45983	1.71495	2.77567	3.9951
scf_8254393:28960-30307	28960	30307	1348	229	1017	200.626	686.41	1.78599	6.11048	3.42135	210	438	205.943	438	1.83332	3.89911	2.12681	2.77408	5.00479
scf_8254476:124587-125702	124587	125702	1116	27	62	23.6546	41.8461	0.25435	0.449958	1.76905	17	63	16.6715	63	0.179264	0.677419	3.7789	2.77397	0.563688
scf_8254167:1-625	1	625	625	7	37	6.13267	24.9726	0.117747	0.479475	4.07207	9	13	8.82611	13	0.169461	0.2496	1.4729	2.77249	0.364537
scf_8254688:404840-405485	404840	405485	646	5	31	4.38048	20.923	0.0813711	0.388663	4.77643	16	12	15.6909	12	0.291471	0.22291	0.764776	2.7706	0.305787
scf_8254666:266819-268379	266819	268379	1561	41	89	35.9199	60.0693	0.27613	0.461776	1.67231	34	129	33.3431	129	0.256321	0.991672	3.86887	2.77059	0.726724
scf_8254611:23081-24994	23081	24994	1914	111	548	97.2466	369.865	0.609696	2.3189	3.80337	117	199	114.739	199	0.719369	1.24765	1.73436	2.76887	1.78328
scf_8254815:882594-882878	882594	882878	285	16	0	14.0175	0	0.590212	0	0	7	38	6.86475	38	0.289042	1.6	5.53552	2.76776	0.8
scf_8254187:33538-34349	33538	34349	812	25	84	21.9024	56.6947	0.323681	0.837852	2.58852	18	52	17.6522	52	0.26087	0.768473	2.94581	2.76716	0.803163
scf_8254486:431140-431790	431140	431790	651	15	73	13.1414	49.2704	0.242238	0.908209	3.74924	20	35	19.6136	35	0.361541	0.645161	1.78448	2.76686	0.776685
scf_8254495:77303-78406	77303	78406	1104	384	1907	336.421	1287.1	3.65675	13.9903	3.82588	282	472	276.551	472	3.00599	5.13043	1.70674	2.76631	9.56035
scf_8254437:420887-422011	420887	422011	1125	16	84	14.0175	56.6947	0.14952	0.604743	4.04456	24	35	23.5363	35	0.251054	0.373333	1.48707	2.76581	0.489038
scf_8254638:606816-607918	606816	607918	1103	146	524	127.91	353.667	1.39159	3.84769	2.76497	100	271	98.0679	271	1.06692	2.94832	2.76339	2.76418	3.39801
scf_8254752:663804-664544	663804	664544	741	12	35	10.5131	23.6228	0.170253	0.382555	2.24698	14	45	13.7295	45	0.22234	0.728745	3.27761	2.76229	0.55565
scf_8254751:27156-28185	27156	28185	1030	144	442	126.158	298.322	1.4698	3.4756	2.36467	112	347	109.836	347	1.27964	4.04272	3.15926	2.76196	3.75916
scf_8254776:785146-785713	785146	785713	568	37	59	32.4155	39.8212	0.684835	0.841294	1.22846	33	139	32.3624	139	0.683713	2.93662	4.29511	2.76179	1.88896
scf_8253886:14165-15209	14165	15209	1045	82	290	71.8398	195.732	0.824955	2.24764	2.72456	86	236	84.3384	236	0.968479	2.71005	2.79825	2.7614	2.47884
scf_8254645:336345-336714	336345	336714	370	779	3716	682.478	2508.06	22.1344	81.3426	3.67494	762	1380	747.277	1380	24.236	44.7568	1.8467	2.76082	63.0497
scf_8254379:703748-706008	703748	706008	2261	168	636	147.184	429.26	0.781162	2.27825	2.91648	147	375	144.16	375	0.765112	1.99027	2.60128	2.75888	2.13426
scf_8254444:94016-94959	94016	94959	944	19	88	16.6458	59.3944	0.211599	0.755014	3.56813	21	40	20.5943	40	0.261791	0.508475	1.94229	2.75521	0.631744
scf_8254552:147318-148079	147318	148079	762	15	56	13.1414	37.7964	0.206952	0.59522	2.87613	12	31	11.7681	31	0.185325	0.488189	2.63423	2.75518	0.541704
scf_8254828:37965-39620	37965	39620	1656	95	516	83.2291	348.267	0.603109	2.52368	4.18444	111	144	108.855	144	0.788807	1.04348	1.32286	2.75365	1.78358
scf_8254811:225140-226398	225140	226398	1259	531	2317	465.207	1563.83	4.43406	14.9054	3.36158	529	1112	518.779	1112	4.94468	10.5989	2.14349	2.75254	12.7522
scf_8254811:339051-339769	339051	339769	719	49	219	42.9287	147.811	0.716473	2.46694	3.44318	63	127	61.7828	127	1.03114	2.11961	2.05559	2.74938	2.29328
scf_8254719:214124-217179	214124	217179	3056	262	1116	229.537	753.229	0.901323	2.95771	3.28151	202	439	198.097	439	0.777868	1.72382	2.21608	2.7488	2.34076
scf_8254565:468252-468569	468252	468569	318	16	62	14.0175	41.8461	0.528963	1.5791	2.98527	13	32	12.7488	32	0.481088	1.20755	2.51004	2.74765	1.39332
scf_8254600:115449-115929	115449	115929	481	4	15	3.50438	10.124	0.0874274	0.252575	2.88897	9	23	8.82611	23	0.220194	0.573805	2.6059	2.74744	0.41319
scf_8254659:1253886-1254164	1253886	1254164	279	229	1040	200.626	701.934	8.62907	30.1907	3.49872	212	415	207.904	415	8.9421	17.8495	1.99611	2.74742	24.0201
scf_8254697:1040071-1042614	1040071	1042614	2544	73	182	63.955	122.838	0.301674	0.579427	1.9207	60	210	58.8407	210	0.277551	0.990566	3.56896	2.74483	0.784996
scf_8254645:319085-321387	319085	321387	2303	66	235	57.8223	158.61	0.301289	0.826453	2.74306	55	148	53.9373	148	0.281046	0.771168	2.74393	2.74349	0.79881
scf_8254551:337713-339305	337713	339305	1593	82	379	71.8398	255.801	0.541166	1.92694	3.56071	98	185	96.1065	185	0.723966	1.3936	1.92495	2.74283	1.66027
scf_8254803:1926389-1926878	1926389	1926878	490	121	523	106.008	352.992	2.5961	8.6447	3.32987	107	226	104.933	226	2.56978	5.53469	2.15376	2.74182	7.08969
scf_8254707:25891-26830	25891	26830	940	48	89	42.0526	60.0693	0.536841	0.766843	1.42843	41	163	40.2078	163	0.513291	2.08085	4.05394	2.74119	1.42385
scf_8254763:406189-408257	406189	408257	2069	1932	9007	1692.62	6079.15	9.81701	35.2585	3.59157	1860	3445	1824.06	3445	10.5794	19.9807	1.88864	2.74011	27.6196
scf_8254815:631004-631929	631004	631929	926	81	427	70.9637	288.198	0.919616	3.73475	4.0612	69	96	67.6668	96	0.876892	1.24406	1.41872	2.73996	2.4894
scf_8254594:1-595	1	595	595	37	165	32.4155	111.365	0.653759	2.24601	3.43553	28	56	27.459	56	0.553795	1.12941	2.0394	2.73747	1.68771
scf_8254654:119812-121279	119812	121279	1468	131	546	114.768	368.515	0.938162	3.01239	3.21094	100	222	98.0679	222	0.801645	1.81471	2.26374	2.73734	2.41355
scf_8254486:352849-353391	352849	353391	543	14	28	12.2653	18.8982	0.271057	0.41764	1.54078	7	27	6.86475	27	0.151707	0.596685	3.93314	2.73696	0.507163
scf_8254470:505474-507480	505474	507480	2007	722	3206	632.541	2163.85	3.78201	12.9378	3.42088	678	1365	664.9	1365	3.97549	8.16143	2.05294	2.73691	10.5496
scf_8254747:462345-463026	462345	463026	682	25	110	21.9024	74.243	0.385379	1.30633	3.38972	24	49	23.5363	49	0.414128	0.86217	2.08189	2.73581	1.08425
scf_8254814:424299-425006	424299	425006	708	13	67	11.3892	45.2207	0.193038	0.766453	3.97048	17	25	16.6715	25	0.282568	0.423729	1.49956	2.73502	0.595091
scf_8253811:487531-487913	487531	487913	383	84	290	73.592	195.732	2.30576	6.13258	2.65968	53	146	51.976	146	1.62849	4.57441	2.80899	2.73434	5.3535
scf_8254590:588132-588560	588132	588560	429	19	72	16.6458	48.5954	0.465617	1.35931	2.91938	16	40	15.6909	40	0.438905	1.11888	2.54925	2.73432	1.2391
scf_8254688:656175-656314	656175	656314	140	13	17	11.3892	11.4739	0.976221	0.983479	1.00744	8	35	7.84543	35	0.672465	3	4.4612	2.73432	1.99174
scf_8254600:550163-550330	550163	550330	168	12	82	10.5131	55.3448	0.750939	3.9532	5.26434	10	2	9.80679	2	0.700485	0.142857	0.20394	2.73414	2.04803
scf_8254718:220801-221100	220801	221100	300	31	162	27.159	109.34	1.08636	4.37359	4.02592	51	72	50.0146	72	2.00058	2.88	1.43958	2.73275	3.62679
scf_8254811:195486-196276	195486	196276	791	31	92	27.159	62.0942	0.41202	0.94201	2.28632	17	53	16.6715	53	0.252918	0.804046	3.17907	2.7327	0.873028
scf_8254650:545546-546420	545546	546420	875	21	84	18.398	56.6947	0.252315	0.777527	3.08157	27	63	26.4783	63	0.363131	0.864	2.3793	2.73044	0.820763
scf_8254617:351084-351110	351084	351110	27	162	801	141.927	540.624	63.0789	240.277	3.80916	165	267	161.812	267	71.9164	118.667	1.65006	2.72961	179.472
scf_8254459:33664-34376	33664	34376	713	159	620	139.299	418.461	2.34445	7.04282	3.00404	108	260	105.913	260	1.78255	4.37588	2.45484	2.72944	5.70935
scf_8254448:102654-105289	102654	105289	2636	346	1359	303.129	917.239	1.37995	4.17559	3.0259	275	656	269.687	656	1.22771	2.98634	2.43245	2.72918	3.58097
scf_8254798:830547-830754	830547	830754	208	9	11	7.88486	7.4243	0.454896	0.428325	0.94159	7	31	6.86475	31	0.396043	1.78846	4.51582	2.72871	1.10839
scf_8254431:1010020-1010726	1010020	1010726	707	35	147	30.6633	99.2157	0.520453	1.684	3.23564	28	61	27.459	61	0.466065	1.03536	2.22149	2.72857	1.35968
scf_8254486:75807-76812	75807	76812	1006	28	19	24.5307	12.8238	0.292612	0.152968	0.522766	31	150	30.401	150	0.362637	1.78926	4.93404	2.7284	0.971116
scf_8254594:761551-762266	761551	762266	716	40	112	35.0438	75.5929	0.587327	1.26692	2.1571	34	110	33.3431	110	0.558823	1.84358	3.29904	2.72807	1.55525
scf_8254563:393951-394042	393951	394042	92	9	25	7.88486	16.8734	1.02846	2.20088	2.13998	8	26	7.84543	26	1.02332	3.3913	3.31403	2.727	2.79609
scf_8254549:28866-30263	28866	30263	1398	42	207	36.796	139.712	0.315846	1.19924	3.79693	56	91	54.918	91	0.471399	0.781116	1.65702	2.72697	0.99018
scf_8254697:1790541-1790992	1790541	1790992	452	19	59	16.6458	39.8212	0.441924	1.0572	2.39227	14	42	13.7295	42	0.3645	1.11504	3.05911	2.72569	1.08612
scf_8254476:274927-275916	274927	275916	990	35	124	30.6633	83.6921	0.371677	1.01445	2.72939	42	112	41.1885	112	0.499255	1.35758	2.71921	2.7243	1.18601
scf_8254437:118903-119282	118903	119282	380	164	642	143.68	433.309	4.53725	13.6834	3.0158	145	345	142.198	345	4.49048	10.8947	2.42619	2.72099	12.2891
scf_8254287:1194-2485	1194	2485	1292	274	1221	240.05	824.097	2.22957	7.65416	3.43302	228	449	223.595	449	2.07673	4.17028	2.0081	2.72056	5.91222
scf_8254486:185872-186595	185872	186595	724	223	1004	195.369	677.636	3.23816	11.2315	3.46849	193	373	189.271	373	3.13709	6.18232	1.97072	2.7196	8.70693
scf_8254410:137635-138568	137635	138568	934	34	120	29.7872	80.9924	0.382705	1.04059	2.71903	30	80	29.4204	80	0.377992	1.02784	2.71921	2.71912	1.03421
scf_8254663:140946-142367	140946	142367	1422	893	4093	782.353	2762.51	6.60214	23.3124	3.53103	876	1638	859.075	1638	7.24957	13.8228	1.9067	2.71887	18.5676
scf_8254564:37277-37689	37277	37689	413	13	52	11.3892	35.0967	0.330922	1.01976	3.08157	13	30	12.7488	30	0.370426	0.871671	2.35316	2.71736	0.945715
scf_8254428:120218-121248	120218	121248	1031	104	383	91.1139	258.501	1.06049	3.00874	2.83711	90	229	88.2611	229	1.02729	2.66537	2.59457	2.71584	2.83706
scf_8254659:1-522	1	522	522	23	59	20.1502	39.8212	0.463223	0.915431	1.97622	13	44	12.7488	44	0.293076	1.01149	3.4513	2.71376	0.963463
scf_8253915:209988-210839	209988	210839	852	14	97	12.2653	65.4688	0.172751	0.922096	5.33771	23	2	22.5556	2	0.317685	0.028169	0.0886697	2.71319	0.475133
scf_8254051:1-598	1	598	598	17	39	14.8936	26.3225	0.298869	0.528211	1.76737	17	61	16.6715	61	0.334546	1.22408	3.65893	2.71315	0.876146
scf_8254403:493805-494390	493805	494390	586	13	77	11.3892	51.9701	0.233227	1.06423	4.56309	13	11	12.7488	11	0.261068	0.225256	0.862825	2.71296	0.644745
scf_8254736:147198-147696	147198	147696	499	29	179	25.4068	120.814	0.610984	2.90534	4.75518	35	23	34.3238	23	0.825421	0.553106	0.67009	2.71263	1.72922
scf_8254649:10096-12248	10096	12248	2153	465	2367	407.384	1597.57	2.2706	8.90427	3.92154	399	588	391.291	588	2.18091	3.27729	1.50272	2.71213	6.09078
scf_8254747:659799-660464	659799	660464	666	31	127	27.159	85.7169	0.489351	1.54445	3.15612	27	60	26.4783	60	0.477087	1.08108	2.266	2.71106	1.31277
scf_8254652:459081-460316	459081	460316	1236	86	444	75.3442	299.672	0.731497	2.90943	3.97737	84	119	82.377	119	0.799777	1.15534	1.44458	2.71097	2.03239
scf_8254682:32914-35368	32914	35368	2455	343	1520	300.501	1025.9	1.46884	5.0146	3.41398	314	617	307.933	617	1.50517	3.01589	2.00368	2.70883	4.01524
scf_8254528:40330-43437	40330	43437	3108	388	1588	339.925	1071.8	1.31245	4.13822	3.15305	372	826	364.812	826	1.40854	3.18919	2.26418	2.70861	3.6637
scf_8254551:494973-496159	494973	496159	1187	98	359	85.8573	242.302	0.867977	2.44956	2.82215	68	173	66.6862	173	0.674165	1.74895	2.59424	2.7082	2.09925
scf_8254370:220964-221526	220964	221526	563	46	23	40.3004	15.5235	0.858978	0.330875	0.385196	15	74	14.7102	74	0.313538	1.57726	5.03053	2.70786	0.95407
scf_8254650:764662-767220	764662	767220	2559	289	1044	253.192	704.634	1.1873	3.30426	2.78301	220	568	215.749	568	1.01172	2.66354	2.63268	2.70785	2.9839
scf_8254410:37436-37762	37436	37762	327	5	10	4.38048	6.74936	0.160751	0.247683	1.54078	5	19	4.90339	19	0.179941	0.697248	3.87487	2.70783	0.472465
scf_8254373:477997-479563	477997	479563	1567	176	713	154.193	481.23	1.1808	3.68523	3.12096	168	378	164.754	378	1.26168	2.8947	2.29433	2.70765	3.28997
scf_8254095:50451-52285	50451	52285	1835	634	2557	555.444	1725.81	3.63233	11.286	3.10708	516	1168	506.03	1168	3.30919	7.63815	2.30816	2.70762	9.46206
scf_8254449:13377-13714	13377	13714	338	11	30	9.63705	20.2481	0.342144	0.718867	2.10107	8	26	7.84543	26	0.278536	0.923077	3.31403	2.70755	0.820972
scf_8254395:4122-5627	4122	5627	1506	92	267	80.6008	180.208	0.642237	1.43592	2.23581	77	240	75.5123	240	0.601691	1.91235	3.17829	2.70705	1.67414
scf_8254803:425148-429620	425148	429620	4473	2262	10368	1981.73	6997.74	5.31651	18.7733	3.53113	2195	4046	2152.59	4046	5.77489	10.8545	1.8796	2.70536	14.8139
scf_8254431:74156-74456	74156	74456	301	15	11	13.1414	7.4243	0.523911	0.295985	0.564954	8	38	7.84543	38	0.312775	1.51495	4.84358	2.70427	0.905468
scf_8254592:449100-452317	449100	452317	3218	363	1490	318.023	1005.66	1.18591	3.75011	3.16221	330	726	323.624	726	1.2068	2.70727	2.24334	2.70278	3.22869
scf_8254811:401285-402561	401285	402561	1277	44	134	38.5482	90.4415	0.362238	0.849881	2.34619	27	81	26.4783	81	0.248817	0.761159	3.05911	2.70265	0.80552
scf_8254564:1-603	1	603	603	14	83	12.2653	56.0197	0.244086	1.11482	4.56732	28	23	27.459	23	0.546448	0.457711	0.837612	2.70247	0.786266
scf_8254611:340150-340695	340150	340695	546	116	411	101.627	277.399	2.23356	6.09668	2.72958	90	236	88.2611	236	1.9398	5.18681	2.67389	2.70173	5.64175
scf_8254428:222274-222958	222274	222958	685	43	24	37.6721	16.1985	0.659949	0.283769	0.429986	24	117	23.5363	117	0.412315	2.04964	4.97105	2.70052	1.1667
scf_8254584:360338-360612	360338	360612	275	71	225	62.2028	151.861	2.7143	6.62665	2.44138	61	177	59.8214	177	2.61039	7.72364	2.95881	2.70009	7.17514
scf_8254671:375746-376886	375746	376886	1141	81	336	70.9637	226.779	0.746332	2.38505	3.1957	76	164	74.5316	164	0.783855	1.7248	2.20041	2.69805	2.05493
scf_8254644:100233-100457	100233	100457	225	9	13	7.88486	8.77417	0.420526	0.467956	1.11279	5	21	4.90339	21	0.261514	1.12	4.28275	2.69777	0.793978
scf_8254763:330118-333361	330118	333361	3244	1159	5534	1015.39	3735.1	3.75608	13.8166	3.67847	1111	1868	1089.53	1868	4.03034	6.90999	1.71449	2.69648	10.3633
scf_8254649:715359-715422	715359	715422	64	3	21	2.62829	14.1737	0.492804	2.65756	5.39274	6	0	5.88407	0	1.10326	0	0	2.69637	1.32878
scf_8254446:272255-272470	272255	272470	216	3	21	2.62829	14.1737	0.146016	0.787426	5.39274	7	0	6.86475	0	0.381375	0	0	2.69637	0.393713
scf_8254771:25925-26120	25925	26120	196	1	7	0.876095	4.72456	0.0536385	0.289258	5.39274	1	0	0.980679	0	0.0600416	0	0	2.69637	0.144629
scf_8254564:195144-196548	195144	196548	1405	155	681	135.795	459.632	1.15981	3.92568	3.38475	128	252	125.527	252	1.07212	2.15231	2.00754	2.69615	3.039
scf_8254582:700836-701694	700836	701694	859	159	533	139.299	359.741	1.94597	5.02549	2.58251	139	383	136.314	383	1.90427	5.35041	2.80968	2.69609	5.18795
scf_8254666:192579-193807	192579	193807	1229	326	1407	285.607	949.636	2.78868	9.27228	3.32497	332	673	325.585	673	3.17903	6.5712	2.06705	2.69601	7.92174
scf_8254444:267054-268127	267054	268127	1074	30	101	26.2829	68.1686	0.293663	0.76166	2.59365	31	85	30.401	85	0.339676	0.949721	2.79596	2.6948	0.85569
scf_8254395:473954-474691	473954	474691	738	32	45	28.0351	30.3721	0.455855	0.493856	1.08336	18	76	17.6522	76	0.287028	1.23577	4.30541	2.69439	0.864814
scf_8254420:136134-137658	136134	137658	1525	108	518	94.6183	349.617	0.744537	2.75109	3.69503	144	239	141.218	239	1.11122	1.88066	1.69242	2.69372	2.31587
scf_8254369:25071-25900	25071	25900	830	75	158	65.7072	106.64	0.949983	1.54178	1.62296	45	166	44.1305	166	0.638032	2.4	3.76157	2.69226	1.97089
scf_8254691:114644-115542	114644	115542	899	17	77	14.8936	51.9701	0.198803	0.693706	3.48942	7	13	6.86475	13	0.0916318	0.173526	1.89373	2.69158	0.433616
scf_8254777:97069-98346	97069	98346	1278	128	528	112.14	356.366	1.05296	3.34616	3.17786	148	320	145.14	320	1.36282	3.00469	2.20476	2.69131	3.17543
scf_8254751:127738-130503	127738	130503	2766	580	2157	508.135	1455.84	2.20449	6.316	2.86506	455	1123	446.209	1123	1.93583	4.87202	2.51676	2.69091	5.59401
scf_8254476:112409-112594	112409	112594	186	1	5	0.876095	3.37468	0.0565223	0.217721	3.85196	2	3	1.96136	3	0.126539	0.193548	1.52955	2.69076	0.205635
scf_8254645:109758-110669	109758	110669	912	32	54	28.0351	36.4466	0.368882	0.47956	1.30004	16	64	15.6909	64	0.206459	0.842105	4.07881	2.68942	0.660833
scf_8254609:255568-257147	255568	257147	1580	203	970	177.847	654.688	1.35074	4.97232	3.68118	140	233	137.295	233	1.04275	1.76962	1.69708	2.68913	3.37097
scf_8254608:85863-90092	85863	90092	4230	1915	8819	1677.72	5952.26	4.7595	16.8859	3.54782	1912	3432	1875.06	3432	5.31931	9.73617	1.83034	2.68908	13.311
scf_8254395:120919-122412	120919	122412	1494	45	62	39.4243	41.8461	0.316661	0.336113	1.06143	30	127	29.4204	127	0.236308	1.02008	4.31674	2.68908	0.678097
scf_8254460:459340-459707	459340	459707	368	24	60	21.0263	40.4962	0.68564	1.32053	1.92598	13	44	12.7488	44	0.415723	1.43478	3.4513	2.68864	1.37766
scf_8254551:713696-714275	713696	714275	580	18	75	15.7697	50.6202	0.32627	1.04732	3.20996	16	34	15.6909	34	0.324638	0.703448	2.16687	2.68842	0.875382
scf_8254460:400904-404020	400904	404020	3117	478	2325	418.774	1569.23	1.61222	6.0413	3.7472	406	647	398.156	647	1.53284	2.49086	1.62499	2.6861	4.26608
scf_8254748:46958-47492	46958	47492	535	13	77	11.3892	51.9701	0.25546	1.16568	4.56309	38	30	37.2658	30	0.835868	0.672897	0.805028	2.68406	0.919291
scf_8254807:123028-126113	123028	126113	3086	834	3141	730.664	2119.98	2.84121	8.24359	2.90144	717	1733	703.147	1733	2.73421	6.73882	2.46464	2.68304	7.4912
scf_8254813:404293-405921	404293	405921	1629	229	952	200.626	642.539	1.47791	4.73326	3.20268	182	386	178.484	386	1.3148	2.84346	2.16266	2.68267	3.78836
scf_8254527:1-639	1	639	639	15	31	13.1414	20.923	0.246787	0.392921	1.59214	10	37	9.80679	37	0.184165	0.694836	3.7729	2.68252	0.543878
scf_8254582:309070-312279	309070	312279	3210	248	971	217.272	655.363	0.812231	2.44996	3.01633	189	435	185.348	435	0.692891	1.62617	2.34693	2.68163	2.03806
scf_8254590:501779-502069	501779	502069	291	18	51	15.7697	34.4218	0.650298	1.41945	2.18278	17	53	16.6715	53	0.687486	2.18557	3.17907	2.68092	1.80251
scf_8254811:1315231-1315593	1315231	1315593	363	137	557	120.025	375.94	3.96777	12.4278	3.13218	102	223	100.029	223	3.30675	7.3719	2.22935	2.68076	9.89983
scf_8254446:92325-93524	92325	93524	1200	28	101	24.5307	68.1686	0.245307	0.681686	2.77891	32	81	31.3817	81	0.313817	0.81	2.58112	2.68002	0.745843
scf_8254752:1413481-1413773	1413481	1413773	293	11	27	9.63705	18.2233	0.394691	0.746346	1.89096	5	17	4.90339	17	0.200822	0.696246	3.46699	2.67897	0.721296
scf_8254691:421370-421748	421370	421748	379	66	315	57.8223	212.605	1.83079	6.73156	3.67687	54	89	52.9567	89	1.67673	2.81794	1.68062	2.67874	4.77475
scf_8254650:565536-565917	565536	565917	382	8	42	7.00876	28.3473	0.220171	0.890492	4.04456	7	9	6.86475	9	0.215647	0.282723	1.31105	2.6778	0.586607
scf_8254586:25944-26244	25944	26244	301	16	0	14.0175	0	0.558838	0	0	4	21	3.92271	21	0.156387	0.837209	5.35344	2.67672	0.418605
scf_8254788:203397-204875	203397	204875	1479	34	135	29.7872	91.1164	0.241681	0.739281	3.05891	36	81	35.3044	81	0.286446	0.657201	2.29433	2.67662	0.698241
scf_8254697:529475-529954	529475	529954	480	10	43	8.76095	29.0223	0.219024	0.725557	3.31268	9	18	8.82611	18	0.220653	0.45	2.0394	2.67604	0.587778
scf_8254600:382133-383466	382133	383466	1334	497	2415	435.419	1629.97	3.91682	14.6624	3.74345	397	626	389.329	626	3.50221	5.63118	1.60789	2.67567	10.1468
scf_8254610:309148-311622	309148	311622	2475	618	2872	541.427	1938.42	2.6251	9.39839	3.5802	630	1094	617.828	1094	2.99553	5.30424	1.77072	2.67546	7.35132
scf_8254610:49816-50865	49816	50865	1050	67	239	58.6984	161.31	0.670839	1.84354	2.74811	67	171	65.7055	171	0.75092	1.95429	2.60252	2.67532	1.89891
scf_8254811:59641-60060	59641	60060	420	17	66	14.8936	44.5458	0.425532	1.27274	2.99093	13	30	12.7488	30	0.364252	0.857143	2.35316	2.67204	1.06494
scf_8254422:45081-45494	45081	45494	414	19	24	16.6458	16.1985	0.482487	0.469521	0.973126	7	30	6.86475	30	0.198978	0.869565	4.37015	2.67164	0.669543
scf_8254776:702267-703532	702267	703532	1266	78	405	68.3354	273.349	0.647729	2.59099	4.00011	92	121	90.2224	121	0.855189	1.14692	1.34113	2.67062	1.86895
scf_8254600:526259-527339	526259	527339	1081	40	197	35.0438	132.962	0.389016	1.47599	3.79418	33	50	32.3624	50	0.35925	0.555042	1.545	2.66959	1.01552
scf_8254610:280934-282114	280934	282114	1181	152	745	133.167	502.828	1.35309	5.10917	3.77593	137	210	134.353	210	1.36514	2.13378	1.56305	2.66949	3.62148
scf_8254379:640439-641215	640439	641215	777	82	402	71.8398	271.324	1.1095	4.19034	3.7768	66	101	64.7248	101	0.999611	1.55985	1.56045	2.66863	2.87509
scf_8254365:125050-126246	125050	126246	1197	37	51	32.4155	34.4218	0.324968	0.34508	1.06189	26	109	25.4976	109	0.255616	1.09273	4.2749	2.6684	0.718906
scf_8254813:277628-278636	277628	278636	1009	50	238	43.8048	160.635	0.520969	1.91042	3.66706	55	90	53.9373	90	0.641475	1.07037	1.6686	2.66783	1.4904
scf_8254435:203916-204884	203916	204884	969	36	37	31.5394	24.9726	0.390581	0.309259	0.791791	22	98	21.5749	98	0.267182	1.21362	4.54231	2.66705	0.761441
scf_8253815:514336-514990	514336	514990	655	74	263	64.8311	177.508	1.18774	3.25206	2.73801	44	112	43.1499	112	0.790532	2.05191	2.5956	2.66681	2.65198
scf_8254719:846703-847360	846703	847360	658	48	57	42.0526	38.4714	0.766916	0.701606	0.91484	42	182	41.1885	182	0.751158	3.31915	4.41871	2.66677	2.01038
scf_8254565:4242-6158	4242	6158	1917	199	943	174.343	636.465	1.09135	3.98413	3.65065	179	295	175.541	295	1.09885	1.84664	1.68051	2.66558	2.91538
scf_8254652:503153-504794	503153	504794	1642	174	745	152.441	502.828	1.11406	3.67475	3.29852	183	364	179.464	364	1.31155	2.66017	2.02826	2.66339	3.16746
scf_8254563:172188-173128	172188	173128	941	32	78	28.0351	52.645	0.357514	0.67135	1.87783	21	71	20.5943	71	0.262626	0.90542	3.44756	2.6627	0.788385
scf_8254010:526477-527413	526477	527413	937	26	109	22.7785	73.5681	0.29172	0.942174	3.22972	19	39	18.6329	39	0.238628	0.499466	2.09307	2.6614	0.72082
scf_8254716:839228-840232	839228	840232	1005	57	192	49.9374	129.588	0.596268	1.54732	2.595	40	107	39.2271	107	0.468384	1.27761	2.7277	2.66135	1.41246
scf_8254691:539017-541524	539017	541524	2508	1024	5092	897.122	3436.78	4.29245	16.4439	3.83089	957	1399	938.51	1399	4.49048	6.69378	1.49066	2.66078	11.5688
scf_8254379:378201-379218	378201	379218	1018	36	62	31.5394	41.8461	0.371781	0.493274	1.32679	24	94	23.5363	94	0.277442	1.10806	3.99383	2.66031	0.800664
scf_8254582:645029-646037	645029	646037	1009	138	541	120.901	365.141	1.43787	4.3426	3.02016	102	230	100.029	230	1.18964	2.73538	2.29933	2.65974	3.53899
scf_8254679:13975-15316	13975	15316	1342	64	130	56.0701	87.7417	0.501372	0.784576	1.56486	44	162	43.1499	162	0.385841	1.44858	3.75436	2.65961	1.11658
scf_8254185:40731-41610	40731	41610	880	44	283	38.5482	191.007	0.525657	2.60464	4.95502	56	20	54.918	20	0.748882	0.272727	0.364179	2.6596	1.43868
scf_8254383:9193-10789	9193	10789	1597	686	3220	601.001	2173.3	4.51598	16.3303	3.61612	727	1211	712.953	1211	5.3572	9.09956	1.69857	2.65735	12.7149
scf_8254587:348268-349436	348268	349436	1169	45	92	39.4243	62.0942	0.404698	0.637408	1.57502	36	132	35.3044	132	0.362407	1.355	3.73891	2.65696	0.996206
scf_8254719:385612-387030	385612	387030	1419	89	326	77.9725	220.029	0.659387	1.86071	2.82188	52	127	50.9953	127	0.43125	1.074	2.49043	2.65615	1.46735
scf_8254437:47900-48941	47900	48941	1042	27	86	23.6546	58.0445	0.272414	0.668459	2.45384	25	70	24.517	70	0.282345	0.806142	2.85517	2.6545	0.737301
scf_8254683:12217-15976	12217	15976	3760	711	3364	622.904	2270.49	1.98799	7.24623	3.645	773	1260	758.065	1260	2.41936	4.02128	1.66213	2.65357	5.63375
scf_8254449:108051-108712	108051	108712	662	222	1154	194.493	778.877	3.52556	14.1186	4.00465	228	291	223.595	291	4.05308	5.27492	1.30146	2.65305	9.69677
scf_8254580:213348-214181	213348	214181	834	18	62	15.7697	41.8461	0.226902	0.602102	2.65357	20	52	19.6136	52	0.28221	0.748201	2.65123	2.6524	0.675152
scf_8254807:153522-155108	153522	155108	1587	247	910	216.396	614.192	1.63626	4.64418	2.83828	197	476	193.194	476	1.46082	3.59924	2.46385	2.65107	4.12171
scf_8254491:144871-147933	144871	147933	3063	944	3619	827.034	2442.59	3.24009	9.56942	2.95344	873	2010	856.133	2010	3.35409	7.87463	2.34777	2.6506	8.72203
scf_8254417:209907-210643	209907	210643	737	24	153	21.0263	103.265	0.342355	1.68139	4.91125	42	16	41.1885	16	0.670641	0.260516	0.388458	2.64985	0.970952
scf_8254688:524617-525060	524617	525060	444	11	64	9.63705	43.1959	0.260461	1.16746	4.48228	10	8	9.80679	8	0.265048	0.216216	0.815762	2.64902	0.691837
scf_8254606:12506-16087	12506	16087	3582	650	2714	569.462	1831.78	1.90775	6.13661	3.21668	525	1070	514.856	1070	1.72481	3.58459	2.07825	2.64747	4.8606
scf_8254638:504789-505193	504789	505193	405	17	24	14.8936	16.1985	0.441292	0.479955	1.08761	8	33	7.84543	33	0.232457	0.977778	4.20627	2.64694	0.728866
scf_8254605:354946-356574	354946	356574	1629	205	848	179.6	572.346	1.32302	4.21618	3.18679	186	384	182.406	384	1.34369	2.82873	2.10519	2.64599	3.52245
scf_8254652:1-1093	1	1093	1093	6	24	5.25657	16.1985	0.0577117	0.177842	3.08157	6	13	5.88407	13	0.064601	0.142726	2.20935	2.64546	0.160284
scf_8254665:254617-254902	254617	254902	286	9	35	7.88486	23.6228	0.330833	0.991165	2.99597	4	9	3.92271	9	0.164589	0.377622	2.29433	2.64515	0.684394
scf_8254754:17222-18307	17222	18307	1086	163	645	142.804	435.334	1.57794	4.81032	3.04848	126	277	123.566	277	1.36536	3.06077	2.24173	2.6451	3.93555
scf_8254406:810747-811388	810747	811388	642	42	66	36.796	44.5458	0.687776	0.832632	1.21062	21	84	20.5943	84	0.384939	1.57009	4.07881	2.64471	1.20136
scf_8254548:701642-702986	701642	702986	1345	274	1103	240.05	744.455	2.14171	6.64198	3.10125	296	634	290.281	634	2.58987	5.65651	2.18409	2.64267	6.14924
scf_8254460:58306-58756	58306	58756	451	16	78	14.0175	52.645	0.372972	1.40076	3.75566	32	48	31.3817	48	0.83499	1.27716	1.52955	2.64261	1.33896
scf_8254431:966599-966844	966599	966844	246	8	49	7.00876	33.0719	0.341891	1.61326	4.71865	9	5	8.82611	5	0.430542	0.243902	0.566501	2.64257	0.928583
scf_8253811:52640-53281	52640	53281	642	47	83	41.1765	56.0197	0.769654	1.0471	1.36048	33	127	32.3624	127	0.604905	2.37383	3.92431	2.64239	1.71046
scf_8254763:411239-412388	411239	412388	1150	172	580	150.688	391.463	1.5724	4.08483	2.59783	145	382	142.198	382	1.48381	3.98609	2.68639	2.64211	4.03546
scf_8254592:649950-650272	649950	650272	323	7	4	6.13267	2.69975	0.227839	0.1003	0.440224	4	19	3.92271	19	0.145736	0.705882	4.84358	2.6419	0.403091
scf_8254776:829920-830873	829920	830873	954	25	75	21.9024	50.6202	0.275502	0.636732	2.31117	23	67	22.5556	67	0.283718	0.842767	2.97044	2.64081	0.73975
scf_8253887:112087-112444	112087	112444	358	86	290	75.3442	195.732	2.5255	6.56083	2.59783	73	192	71.5895	192	2.39965	6.43575	2.68196	2.63989	6.49829
scf_8254607:432511-433401	432511	433401	891	22	27	19.2741	18.2233	0.259584	0.245431	0.94548	12	51	11.7681	51	0.158494	0.686869	4.33373	2.63961	0.46615
scf_8254777:595614-596108	595614	596108	495	13	3	11.3892	2.02481	0.276103	0.0490863	0.177783	1	5	0.980679	5	0.023774	0.121212	5.09851	2.63815	0.0851492
scf_8254582:620515-621291	620515	621291	777	21	112	18.398	75.5929	0.284139	1.16746	4.10875	14	16	13.7295	16	0.212039	0.247104	1.16537	2.63706	0.707281
scf_8254688:572755-573181	572755	573181	427	14	95	12.2653	64.119	0.344693	1.80194	5.22766	24	1	23.5363	1	0.661441	0.028103	0.0424876	2.63507	0.915021
scf_8253891:183629-185782	183629	185782	2154	439	1867	384.606	1260.11	2.14265	7.02009	3.27636	374	731	366.774	731	2.04331	4.07242	1.99305	2.63471	5.54626
scf_8254104:102376-103638	102376	103638	1263	240	1042	210.263	703.284	1.99775	6.68203	3.34478	185	349	181.426	349	1.72376	3.31591	1.92365	2.63422	4.99897
scf_8254636:438599-441627	438599	441627	3029	354	1267	310.138	855.144	1.22867	3.38783	2.75731	314	773	307.933	773	1.21994	3.0624	2.51029	2.6338	3.22511
scf_8254580:393089-393507	393089	393507	419	20	22	17.5219	14.8486	0.501821	0.425258	0.847431	6	26	5.88407	26	0.168518	0.74463	4.41871	2.63307	0.584944
scf_8254503:97759-97976	97759	97976	218	6	41	5.25657	27.6724	0.289353	1.52325	5.26434	3	0	2.94204	0	0.161947	0	0	2.63217	0.761626
scf_8254638:716021-719164	716021	719164	3144	780	2984	683.354	2014.01	2.60822	7.68706	2.94724	671	1524	658.035	1524	2.51159	5.81679	2.31598	2.63161	6.75193
scf_8254803:6567-7257	6567	7257	691	10	37	8.76095	24.9726	0.152144	0.433678	2.85045	11	26	10.7875	26	0.187337	0.45152	2.4102	2.63033	0.442599
scf_8254551:50944-54576	50944	54576	3633	369	1782	323.279	1202.74	1.06781	3.97271	3.72043	351	528	344.218	528	1.13697	1.74401	1.53391	2.62717	2.85836
scf_8254548:687159-687955	687159	687955	797	24	64	21.0263	43.1959	0.316582	0.650378	2.05438	22	69	21.5749	69	0.324842	1.0389	3.19816	2.62627	0.844637
scf_8254617:410253-410497	410253	410497	245	7	23	6.13267	15.5235	0.300376	0.760337	2.53129	3	8	2.94204	8	0.1441	0.391837	2.71921	2.62525	0.576087
scf_8254667:276527-276923	276527	276923	397	9	11	7.88486	7.4243	0.238333	0.224412	0.94159	9	38	8.82611	38	0.266784	1.14861	4.30541	2.6235	0.686513
scf_8254459:108812-109882	108812	109882	1071	155	691	135.795	466.381	1.52151	5.22556	3.43445	134	238	131.411	238	1.47239	2.66667	1.81111	2.62278	3.94611
scf_8254617:575050-575512	575050	575512	463	41	139	35.9199	93.8162	0.93097	2.43152	2.61182	38	98	37.2658	98	0.965852	2.53996	2.62976	2.62079	2.48574
scf_8254373:740920-741738	740920	741738	819	26	116	22.7785	78.2926	0.333751	1.14714	3.43713	26	46	25.4976	46	0.373592	0.673993	1.80409	2.62061	0.910569
scf_8254170:437-1104	437	1104	668	8	29	7.00876	19.5732	0.125906	0.351614	2.79267	10	24	9.80679	24	0.17617	0.431138	2.44728	2.61998	0.391376
scf_8254428:356039-357167	356039	357167	1129	88	308	77.0964	207.88	0.819448	2.20954	2.69637	69	172	67.6668	172	0.719222	1.82817	2.54187	2.61912	2.01885
scf_8254658:216526-218775	216526	218775	2250	809	3396	708.761	2292.08	3.78006	12.2244	3.23393	653	1282	640.383	1282	3.41538	6.83733	2.00193	2.61793	9.53089
scf_8254610:419208-419833	419208	419833	626	266	1193	233.041	805.199	4.46725	15.4351	3.45518	268	468	262.822	468	5.03812	8.97125	1.78067	2.61793	12.2032
scf_8254436:85037-86120	85037	86120	1084	74	155	64.8311	104.615	0.717687	1.1581	1.61366	64	227	62.7634	227	0.694798	2.51292	3.61676	2.61521	1.83551
scf_8254367:94305-94814	94305	94814	510	46	239	40.3004	161.31	0.948244	3.79552	4.00269	59	71	57.86	71	1.36141	1.67059	1.2271	2.61489	2.73306
scf_8254284:86686-87018	86686	87018	333	13	42	11.3892	28.3473	0.410423	1.02153	2.48896	16	43	15.6909	43	0.565436	1.54955	2.74045	2.6147	1.28554
scf_8253964:68798-69500	68798	69500	703	273	1093	239.174	737.706	4.08263	12.5924	3.08439	206	432	202.02	432	3.44842	7.37411	2.1384	2.6114	9.98326
scf_8254486:380865-383370	380865	383370	2506	565	2497	494.994	1685.32	2.37028	8.07015	3.40472	486	866	476.61	866	2.28225	4.14685	1.817	2.61086	6.1085
scf_8254527:36630-36941	36630	36941	312	70	215	61.3267	145.111	2.35872	5.58121	2.3662	45	126	44.1305	126	1.69733	4.84615	2.85517	2.61068	5.21368
scf_8254697:34356-35478	34356	35478	1123	100	410	87.6095	276.724	0.936166	2.95698	3.15861	96	194	94.1452	194	1.006	2.07302	2.06065	2.60963	2.515
scf_8254747:853696-853869	853696	853869	174	12	31	10.5131	20.923	0.725044	1.44297	1.99018	6	19	5.88407	19	0.405798	1.31034	3.22906	2.60962	1.37666
scf_8254593:220085-221770	220085	221770	1686	213	825	186.608	556.823	1.32817	3.96315	2.98391	151	331	148.082	331	1.05397	2.35587	2.23524	2.60958	3.15951
scf_8254406:333287-333977	333287	333977	691	30	96	26.2829	64.7939	0.456432	1.12522	2.46525	30	81	29.4204	81	0.510918	1.40666	2.7532	2.60922	1.26594
scf_8254747:45671-46137	45671	46137	467	67	233	58.6984	157.26	1.50831	4.04095	2.67912	39	97	38.2465	97	0.982779	2.49251	2.53618	2.60765	3.26673
scf_8254563:321359-323977	321359	323977	2619	353	1468	309.262	990.807	1.41701	4.53978	3.20378	252	497	247.131	497	1.13233	2.27721	2.01108	2.60743	3.40849
scf_8254658:146677-147088	146677	147088	412	240	1012	210.263	683.036	6.12416	19.8942	3.24848	200	385	196.136	385	5.71269	11.2136	1.96293	2.60571	15.5539
scf_8254757:94483-95485	94483	95485	1003	43	153	37.6721	103.265	0.450713	1.23548	2.74116	45	109	44.1305	109	0.527983	1.30409	2.46994	2.60555	1.26978
scf_8254609:12839-13672	12839	13672	834	31	132	27.159	89.0916	0.390776	1.28189	3.28038	28	53	27.459	53	0.395094	0.76259	1.93015	2.60526	1.02224
scf_8254359:148055-148737	148055	148737	683	348	1446	304.881	975.958	5.35662	17.1471	3.20111	264	520	258.899	520	4.54874	9.13616	2.0085	2.60481	13.1417
scf_8254600:119938-122297	119938	122297	2360	981	4327	859.45	2920.45	4.37008	14.8497	3.39805	1026	1821	1006.18	1821	5.11615	9.25932	1.80982	2.60393	12.0545
scf_8254598:211013-216815	211013	216815	5803	693	2928	607.134	1976.21	1.25549	4.0866	3.25499	646	1237	633.518	1237	1.31005	2.55799	1.95259	2.60379	3.3223
scf_8254593:262820-266025	262820	266025	3206	482	1863	422.278	1257.41	1.58058	4.70645	2.97767	370	809	362.851	809	1.35815	3.02807	2.22956	2.60362	3.86726
scf_8254594:425652-426428	425652	426428	777	24	84	21.0263	56.6947	0.32473	0.875593	2.69637	13	32	12.7488	32	0.196893	0.494208	2.51004	2.6032	0.684901
scf_8254589:105417-105459	105417	105459	43	29	52	25.4068	35.0967	7.09026	9.79443	1.38139	8	30	7.84543	30	2.18942	8.37209	3.82388	2.60264	9.08326
scf_8254659:1013204-1014534	1013204	1014534	1331	79	220	69.2115	148.486	0.623996	1.33872	2.14539	47	141	46.0919	141	0.415554	1.27122	3.05911	2.60225	1.30497
scf_8254659:73601-74008	73601	74008	408	20	8	17.5219	5.39949	0.51535	0.158809	0.308157	10	48	9.80679	48	0.288435	1.41176	4.89457	2.60136	0.785287
scf_8254545:989363-989887	989363	989887	525	25	53	21.9024	35.7716	0.500626	0.817637	1.63323	22	77	21.5749	77	0.493141	1.76	3.56896	2.60109	1.28882
scf_8254649:340560-342749	340560	342749	2190	86	385	75.3442	259.851	0.412845	1.42384	3.44885	67	115	65.7055	115	0.36003	0.630137	1.75023	2.59954	1.02699
scf_8253815:426983-428120	426983	428120	1138	67	126	58.6984	85.042	0.618964	0.896752	1.4488	34	125	33.3431	125	0.351597	1.3181	3.7489	2.59885	1.10743
scf_8254811:530665-531778	530665	531778	1114	59	105	51.6896	70.8683	0.5568	0.763393	1.37104	40	150	39.2271	150	0.422555	1.6158	3.82388	2.59746	1.1896
scf_8254365:263591-263967	263591	263967	377	8	1	7.00876	0.674936	0.223091	0.0214834	0.0962989	5	25	4.90339	25	0.156076	0.795756	5.09851	2.5974	0.40862
scf_8254444:273458-273864	273458	273864	407	19	75	16.6458	50.6202	0.490786	1.49249	3.04102	9	19	8.82611	19	0.260229	0.560197	2.1527	2.59686	1.02634
scf_8254437:295392-295683	295392	295683	292	14	7	12.2653	4.72456	0.504055	0.19416	0.385196	7	33	6.86475	33	0.282113	1.35616	4.80717	2.59618	0.775162
scf_8254664:345438-345810	345438	345810	373	12	12	10.5131	8.09924	0.338224	0.260565	0.770391	12	52	11.7681	52	0.3786	1.67292	4.41871	2.59455	0.966744
scf_8254748:2089-3867	2089	3867	1779	180	742	157.697	500.803	1.06372	3.3781	3.17572	193	381	189.271	381	1.2767	2.56998	2.01299	2.59436	2.97404
scf_8254688:2029-2682	2029	2682	654	15	91	13.1414	61.4192	0.241127	1.12696	4.67371	20	10	19.6136	10	0.359882	0.183486	0.509851	2.59178	0.655222
scf_8254564:422914-423304	422914	423304	391	11	74	9.63705	49.9453	0.295766	1.53285	5.18263	12	0	11.7681	0	0.361171	0	0	2.59132	0.766424
scf_8254670:141863-142477	141863	142477	615	50	113	43.8048	76.2678	0.854727	1.48815	1.74108	32	108	31.3817	108	0.612326	2.10732	3.44149	2.59129	1.79773
scf_8254716:36281-38657	36281	38657	2377	130	494	113.892	333.419	0.574972	1.68322	2.92749	111	245	108.855	245	0.549543	1.23685	2.25069	2.58909	1.46004
scf_8253915:64208-64700	64208	64700	493	22	23	19.2741	15.5235	0.469146	0.377855	0.805409	14	60	13.7295	60	0.334187	1.46045	4.37015	2.58778	0.919151
scf_8254460:87683-88144	87683	88144	462	12	44	10.5131	29.6972	0.273069	0.771356	2.82477	23	53	22.5556	53	0.58586	1.37662	2.34975	2.58726	1.07399
scf_8254428:207713-209664	207713	209664	1952	308	1085	269.837	732.306	1.65884	4.50188	2.71388	223	538	218.691	538	1.34441	3.30738	2.46009	2.58698	3.90463
scf_8254776:294452-295679	294452	295679	1228	298	1344	261.076	907.115	2.55124	8.86431	3.47452	236	393	231.44	393	2.26163	3.84039	1.69806	2.58629	6.35235
scf_8254549:213592-216187	213592	216187	2596	3319	14814	2907.76	9998.51	13.4411	46.2181	3.43856	3094	5258	3034.22	5258	14.0257	24.3051	1.7329	2.58573	35.2616
scf_8254776:681910-682447	681910	682447	538	11	43	9.63705	29.0223	0.214953	0.647337	3.01153	17	36	16.6715	36	0.371856	0.802974	2.15937	2.58545	0.725155
scf_8254563:360239-360545	360239	360545	307	10	61	8.76095	41.1711	0.342448	1.60929	4.69939	13	6	12.7488	6	0.498325	0.234528	0.470632	2.58501	0.921911
scf_8254798:234830-237660	234830	237660	2831	1175	5034	1029.41	3397.63	4.36346	14.4018	3.30055	1194	2189	1170.93	2189	4.96332	9.2787	1.86945	2.585	11.8403
scf_8254670:180030-182488	180030	182488	2459	404	1842	353.943	1243.23	1.72725	6.06702	3.51253	306	497	300.088	497	1.46444	2.42538	1.65618	2.58436	4.2462
scf_8254555:244532-245084	244532	245084	553	31	79	27.159	53.32	0.589344	1.15703	1.96326	21	66	20.5943	66	0.446892	1.43219	3.20478	2.58402	1.29461
scf_8254397:35072-36231	35072	36231	1160	177	838	155.069	565.597	1.60416	5.851	3.64739	155	231	152.005	231	1.57247	2.38966	1.51968	2.58354	4.12033
scf_8254580:47053-48930	47053	48930	1878	23	97	20.1502	65.4688	0.128755	0.418331	3.24904	25	47	24.517	47	0.156658	0.300319	1.91704	2.58304	0.359325
scf_8254487:375148-375325	375148	375325	178	55	167	48.1852	112.714	3.24844	7.59872	2.33919	35	97	34.3238	97	2.31396	6.53933	2.82603	2.58261	7.06902
scf_8253930:23975-24119	23975	24119	145	395	1773	346.058	1196.66	28.6393	99.0341	3.45799	380	636	372.658	636	30.8407	52.6345	1.70666	2.58232	75.8343
scf_8254587:559428-560330	559428	560330	903	33	87	28.9111	58.7195	0.384201	0.780325	2.03103	14	43	13.7295	43	0.182452	0.571429	3.13194	2.58149	0.675877
scf_8254505:110479-110750	110479	110750	272	12	1	10.5131	0.674936	0.463815	0.0297766	0.0641993	7	35	6.86475	35	0.302857	1.54412	5.09851	2.58135	0.786947
scf_8254043:43263-43537	43263	43537	275	6	23	5.25657	15.5235	0.229378	0.677391	2.95317	6	13	5.88407	13	0.25676	0.567273	2.20935	2.58126	0.622332
scf_8254403:435748-436387	435748	436387	640	168	699	147.184	471.781	2.7597	8.84589	3.20538	136	261	133.372	261	2.50073	4.89375	1.95693	2.58115	6.86982
scf_8254718:9874-11298	9874	11298	1425	135	601	118.273	405.637	0.995982	3.41589	3.42967	89	151	87.2804	151	0.734993	1.27158	1.73006	2.57986	2.34373
scf_8254437:522179-523454	522179	523454	1276	111	490	97.2466	330.719	0.914545	3.11021	3.40083	94	162	92.1838	162	0.866932	1.52351	1.75736	2.57909	2.31686
scf_8254034:139520-142142	139520	142142	2623	262	826	229.537	557.497	1.05011	2.5505	2.42879	196	524	192.213	524	0.879358	2.39726	2.72614	2.57747	2.47388
scf_8254564:535687-536150	535687	536150	464	17	79	14.8936	53.32	0.38518	1.37896	3.58005	24	37	23.5363	37	0.608697	0.956897	1.57204	2.57605	1.16793
scf_8254776:39329-39707	39329	39707	379	12	59	10.5131	39.8212	0.33287	1.26083	3.78776	21	28	20.5943	28	0.652061	0.886544	1.3596	2.57368	1.07369
scf_8254378:134927-136927	134927	136927	2001	269	1184	235.67	799.125	1.41331	4.79235	3.39087	245	422	240.266	422	1.44088	2.53073	1.75638	2.57363	3.66154
scf_8254444:254851-255679	254851	255679	829	10	26	8.76095	17.5483	0.126817	0.254017	2.00302	12	37	11.7681	37	0.170347	0.535585	3.14408	2.57355	0.394801
scf_8254548:548588-549133	548588	549133	546	135	623	118.273	420.485	2.5994	9.24144	3.55521	116	181	113.759	181	2.50019	3.97802	1.59109	2.57315	6.60973
scf_8254545:669349-670027	669349	670027	679	54	197	47.3092	132.962	0.836097	2.34985	2.8105	45	103	44.1305	103	0.779921	1.82032	2.33398	2.57224	2.08509
scf_8254617:507687-508657	507687	508657	971	121	567	106.008	382.689	1.31008	4.72942	3.61002	111	167	108.855	167	1.34528	2.06385	1.53415	2.57208	3.39664
scf_8254007:5899-8311	5899	8311	2413	240	792	210.263	534.55	1.04565	2.65835	2.54229	156	398	152.986	398	0.760808	1.97928	2.60155	2.57192	2.31881
scf_8254654:514782-515123	514782	515123	342	8	20	7.00876	13.4987	0.245922	0.47364	1.92598	13	41	12.7488	41	0.447327	1.4386	3.21598	2.57098	0.956118
scf_8254648:58568-60388	58568	60388	1821	338	1121	296.12	756.604	1.95137	4.98586	2.55506	302	766	296.165	766	1.95166	5.04778	2.5864	2.57073	5.01682
scf_8254470:767282-769647	767282	769647	2366	937	3642	820.901	2458.12	4.16349	12.4672	2.99441	780	1642	764.929	1642	3.87961	8.32798	2.1466	2.57051	10.3976
scf_8254593:115150-116828	115150	116828	1679	77	272	67.4593	183.583	0.482139	1.31209	2.72138	70	166	68.6475	166	0.490631	1.18642	2.41815	2.56977	1.24925
scf_8253886:1-465	1	465	465	21	65	18.398	43.8709	0.474787	1.13215	2.38455	20	54	19.6136	54	0.506157	1.39355	2.7532	2.56887	1.26285
scf_8254605:357532-359153	357532	359153	1622	164	529	143.68	357.041	1.06298	2.64149	2.48498	144	374	141.218	374	1.04477	2.76695	2.64839	2.56669	2.70422
scf_8254459:56793-57158	56793	57158	366	26	135	22.7785	91.1164	0.746835	2.98742	4.00011	36	40	35.3044	40	1.15752	1.31148	1.133	2.56656	2.14945
scf_8254380:35916-38154	35916	38154	2239	321	1225	281.227	826.797	1.50724	4.43125	2.93997	244	524	239.286	524	1.28246	2.8084	2.18985	2.56491	3.61982
scf_8254392:80474-81578	80474	81578	1105	400	1660	350.438	1120.39	3.80566	12.1672	3.19712	408	773	400.117	773	4.34516	8.39457	1.93194	2.56453	10.2809
scf_8254636:445793-446281	445793	446281	489	9	21	7.88486	14.1737	0.193493	0.34782	1.79758	15	49	14.7102	49	0.360986	1.20245	3.33103	2.5643	0.775137
scf_8254600:782609-782718	782609	782718	110	20	72	17.5219	48.5954	1.91148	5.30132	2.77341	13	30	12.7488	30	1.39078	3.27273	2.35316	2.56328	4.28702
scf_8254437:449612-450335	449612	450335	724	148	644	129.662	434.659	2.1491	7.20429	3.35224	96	167	94.1452	167	1.56042	2.76796	1.77386	2.56305	4.98612
scf_8254584:13167-13774	13167	13774	608	46	190	40.3004	128.238	0.795402	2.53101	3.18205	32	61	31.3817	61	0.619376	1.20395	1.94381	2.56293	1.86748
scf_8254550:74262-75127	74262	75127	866	19	112	16.6458	75.5929	0.230658	1.04748	4.54126	21	12	20.5943	12	0.285371	0.166282	0.582687	2.56197	0.606879
scf_8254564:748146-748638	748146	748638	493	11	4	9.63705	2.69975	0.234573	0.0657139	0.280142	4	19	3.92271	19	0.0954819	0.462475	4.84358	2.56186	0.264094
scf_8254469:85414-86433	85414	86433	1020	857	3743	750.814	2526.29	8.8331	29.721	3.36473	786	1355	770.813	1355	9.06839	15.9412	1.75788	2.56131	22.8311
scf_8254763:112541-114397	112541	114397	1857	119	439	104.255	296.297	0.673702	1.91468	2.84203	110	246	107.875	246	0.69709	1.58966	2.28042	2.56123	1.75217
scf_8254515:256161-259119	256161	259119	2959	1946	8003	1704.88	5401.52	6.91402	21.9054	3.16826	1781	3412	1746.59	3412	7.08316	13.8371	1.95352	2.56089	17.8713
scf_8254565:43895-45098	43895	45098	1204	119	538	104.255	363.116	1.03909	3.61909	3.48295	112	180	109.836	180	1.09471	1.79402	1.63881	2.56088	2.70656
scf_8254811:112920-113334	112920	113334	415	13	3	11.3892	2.02481	0.329327	0.0585487	0.177783	13	63	12.7488	63	0.368641	1.82169	4.94163	2.55971	0.940118
scf_8254028:342644-343190	342644	343190	547	9	22	7.88486	14.8486	0.172977	0.325746	1.88318	6	19	5.88407	19	0.129084	0.416819	3.22906	2.55612	0.371283
scf_8254260:1-811	1	811	811	20	18	17.5219	12.1489	0.259264	0.179761	0.693352	9	39	8.82611	39	0.130596	0.577065	4.41871	2.55603	0.378413
scf_8254436:104798-105474	104798	105474	677	22	26	19.2741	17.5483	0.341638	0.311049	0.910463	17	70	16.6715	70	0.295507	1.24077	4.19877	2.55462	0.775909
scf_8254650:191508-192768	191508	192768	1261	76	268	66.5833	180.883	0.633623	1.72133	2.71664	81	190	79.435	190	0.755924	1.80809	2.39189	2.55427	1.76471
scf_8254592:26335-27007	26335	27007	673	61	264	53.4418	178.183	0.9529	3.17712	3.33415	46	80	45.1112	80	0.804361	1.42645	1.77339	2.55377	2.30178
scf_8254769:106020-107477	106020	107477	1458	154	653	134.919	440.733	1.11044	3.62744	3.26666	174	314	170.638	314	1.40443	2.58436	1.84015	2.55341	3.1059
scf_8254731:1-1084	1	1084	1084	32	41	28.0351	27.6724	0.310351	0.306336	0.987064	26	105	25.4976	105	0.282262	1.16236	4.11803	2.55255	0.734349
scf_8254667:1649229-1649503	1649229	1649503	275	9	6	7.88486	4.04962	0.344067	0.176711	0.513594	2	9	1.96136	9	0.0855865	0.392727	4.58866	2.55113	0.284719
scf_8254649:684647-686341	684647	686341	1695	171	715	149.812	482.58	1.06062	3.41649	3.22123	147	271	144.16	271	1.0206	1.91858	1.87986	2.55054	2.66754
scf_8254470:737590-737600	737590	737600	11	7	0	6.13267	0	6.69018	0	0	2	10	1.96136	10	2.13966	10.9091	5.09851	2.54925	5.45455
scf_8255404:985-1107	985	1107	123	3	0	2.62829	0	0.256418	0	0	2	10	1.96136	10	0.191352	0.97561	5.09851	2.54925	0.487805
scf_8255032:841-1387	841	1387	547	2	0	1.75219	0	0.0384393	0	0	1	5	0.980679	5	0.021514	0.109689	5.09851	2.54925	0.0548446
scf_8254475:1-676	1	676	676	13	55	11.3892	37.1215	0.202176	0.658962	3.25935	20	36	19.6136	36	0.34817	0.639053	1.83546	2.54741	0.649007
scf_8254470:201281-208622	201281	208622	7342	973	3869	852.441	2611.33	1.39326	4.26804	3.06336	922	1836	904.186	1836	1.47783	3.00082	2.03056	2.54696	3.63443
scf_8254549:97886-98461	97886	98461	576	24	81	21.0263	54.6699	0.438048	1.13896	2.60007	18	44	17.6522	44	0.367755	0.916667	2.4926	2.54634	1.02781
scf_8254659:141290-142757	141290	142757	1468	184	751	161.202	506.877	1.31772	4.14341	3.14437	131	250	128.469	250	1.05015	2.0436	1.946	2.54518	3.0935
scf_8254412:1-1515	1	1515	1515	58	236	50.8135	159.285	0.402483	1.26166	3.1347	73	140	71.5895	140	0.567046	1.10891	1.95559	2.54514	1.18529
scf_8254617:170707-172087	170707	172087	1381	36	99	31.5394	66.8187	0.274057	0.580612	2.11858	35	102	34.3238	102	0.298251	0.886314	2.9717	2.54514	0.733463
scf_8254731:4828-5960	4828	5960	1133	31	78	27.159	52.645	0.28765	0.557582	1.9384	33	102	32.3624	102	0.342762	1.08032	3.15181	2.54511	0.81895
scf_8254495:222615-223453	222615	223453	839	22	118	19.2741	79.6425	0.275672	1.13911	4.1321	32	30	31.3817	30	0.448845	0.429082	0.955971	2.54404	0.784094
scf_8254564:1669-2607	1669	2607	939	30	75	26.2829	50.6202	0.335883	0.646904	1.92598	20	62	19.6136	62	0.250653	0.792332	3.16108	2.54353	0.719618
scf_8254803:1403843-1404551	1403843	1404551	709	109	350	95.4944	236.228	1.61627	3.99821	2.47373	93	238	91.2031	238	1.54364	4.02821	2.60956	2.54165	4.01321
scf_8254600:145462-146506	145462	146506	1045	165	591	144.556	398.887	1.65997	4.58053	2.7594	165	376	161.812	376	1.85813	4.3177	2.32368	2.54154	4.44911
scf_8254581:104001-104612	104001	104612	612	16	94	14.0175	63.444	0.274853	1.244	4.52605	22	12	21.5749	12	0.423038	0.235294	0.556201	2.54113	0.739647
scf_8254587:240024-241309	240024	241309	1286	48	87	42.0526	58.7195	0.392404	0.547927	1.39633	31	112	30.401	112	0.28368	1.0451	3.68408	2.54021	0.796514
scf_8254587:378917-380012	378917	380012	1096	99	195	86.7334	131.613	0.949636	1.44101	1.51744	79	276	77.4736	276	0.848251	3.0219	3.5625	2.53997	2.23146
scf_8254095:9007-9653	9007	9653	647	22	14	19.2741	9.44911	0.357479	0.175254	0.490249	4	18	3.92271	18	0.0727551	0.333849	4.58866	2.53945	0.254551
scf_8254548:161565-163625	161565	163625	2061	236	712	206.759	480.555	1.20383	2.79799	2.32423	164	443	160.831	443	0.936427	2.57933	2.75444	2.53934	2.68866
scf_8253894:216188-216981	216188	216981	794	25	71	21.9024	47.9205	0.331018	0.724239	2.18791	24	68	23.5363	68	0.355712	1.02771	2.88916	2.53853	0.875973
scf_8254464:292080-292711	292080	292711	632	17	72	14.8936	48.5954	0.28279	0.922698	3.26283	18	32	17.6522	32	0.335169	0.607595	1.8128	2.53782	0.765146
scf_8254575:95753-96811	95753	96811	1059	89	174	77.9725	117.439	0.883541	1.33075	1.50616	40	140	39.2271	140	0.4445	1.5864	3.56896	2.53756	1.45858
scf_8254719:38234-39085	38234	39085	852	16	4	14.0175	2.69975	0.19743	0.0380246	0.192598	14	67	13.7295	67	0.193373	0.943662	4.88	2.5363	0.490843
scf_8254489:113124-114349	113124	114349	1226	77	392	67.4593	264.575	0.660287	2.58964	3.92199	78	88	76.4929	88	0.748707	0.861338	1.15043	2.53621	1.72549
scf_8254652:500131-501259	500131	501259	1129	234	883	205.006	595.969	2.17899	6.33448	2.90708	228	484	223.595	484	2.37656	5.14438	2.16463	2.53585	5.73943
scf_8254440:64229-64979	64229	64979	751	23	4	20.1502	2.69975	0.321974	0.0431384	0.133981	19	92	18.6329	92	0.297729	1.47004	4.9375	2.53574	0.756589
scf_8254736:191006-192597	191006	192597	1592	36	201	31.5394	135.662	0.237734	1.02258	4.30135	49	37	48.0533	37	0.36221	0.278894	0.769979	2.53567	0.650737
scf_8254580:227357-228363	227357	228363	1007	67	231	58.6984	155.91	0.699484	1.85792	2.65613	68	161	66.6862	161	0.794671	1.91857	2.41429	2.53521	1.88824
scf_8254803:1793583-1794771	1793583	1794771	1189	198	699	173.467	471.781	1.75072	4.76145	2.71972	118	272	115.72	272	1.16791	2.74516	2.3505	2.53511	3.75331
scf_8254814:126687-127146	126687	127146	460	13	19	11.3892	12.8238	0.297111	0.334534	1.12596	15	58	14.7102	58	0.383744	1.51304	3.94285	2.5344	0.923789
scf_8254609:432742-434431	432742	434431	1690	150	586	131.414	395.513	0.933119	2.80837	3.00966	155	313	152.005	313	1.07933	2.22249	2.05914	2.5344	2.51543
scf_8254391:164097-164431	164097	164431	335	52	215	45.557	145.111	1.63189	5.19802	3.18527	52	96	50.9953	96	1.8267	3.43881	1.88253	2.5339	4.31841
scf_8254691:626974-627611	626974	627611	638	28	120	24.5307	80.9924	0.461392	1.52337	3.30168	26	45	25.4976	45	0.47958	0.846395	1.76487	2.53327	1.18488
scf_8254664:1-668	1	668	668	5	27	4.38048	18.2233	0.0786912	0.327364	4.16011	9	8	8.82611	8	0.158553	0.143713	0.906402	2.53326	0.235538
scf_8254663:145222-146630	145222	146630	1409	972	3898	851.565	2630.9	7.2525	22.4065	3.08949	865	1673	848.287	1673	7.22459	14.2484	1.97221	2.53085	18.3275
scf_8254580:305053-307889	305053	307889	2837	136	375	119.149	253.101	0.503979	1.07057	2.12424	75	216	73.5509	216	0.311107	0.913641	2.93674	2.53049	0.992107
scf_8254475:548152-548466	548152	548466	315	6	5	5.25657	3.37468	0.20025	0.128559	0.641993	3	13	2.94204	13	0.112078	0.495238	4.41871	2.53035	0.311899
scf_8254747:525748-527467	525748	527467	1720	41	187	35.9199	126.213	0.250604	0.880557	3.51374	60	91	58.8407	91	0.410517	0.634884	1.54655	2.53014	0.75772
scf_8254697:51802-52080	51802	52080	279	16	68	14.0175	45.8957	0.602904	1.97401	3.27416	8	14	7.84543	14	0.337438	0.602151	1.78448	2.52932	1.28808
scf_8254448:69908-73128	69908	73128	3221	622	2585	544.931	1744.71	2.03017	6.50001	3.20171	603	1098	591.349	1098	2.2031	4.09066	1.85677	2.52924	5.29533
scf_8254672:179362-179926	179362	179926	565	13	32	11.3892	21.598	0.241895	0.458718	1.89635	10	31	9.80679	31	0.208286	0.658407	3.16108	2.52871	0.558562
scf_8253811:396748-398111	396748	398111	1364	217	931	190.113	628.366	1.67255	5.52815	3.30523	187	321	183.387	321	1.61337	2.82405	1.7504	2.52781	4.1761
scf_8253984:120021-121358	120021	121358	1338	47	131	41.1765	88.4167	0.369296	0.792975	2.14726	47	134	46.0919	134	0.41338	1.20179	2.90724	2.52725	0.997384
scf_8254528:215597-216523	215597	216523	927	47	171	41.1765	115.414	0.533029	1.49403	2.80291	34	75	33.3431	75	0.431626	0.970874	2.24934	2.52613	1.23245
scf_8254814:405899-406285	405899	406285	387	28	83	24.5307	56.0197	0.760641	1.73705	2.28366	35	95	34.3238	95	1.0643	2.94574	2.76776	2.52571	2.34139
scf_8254436:7047-8287	7047	8287	1241	112	463	98.1227	312.496	0.948809	3.02171	3.18474	105	192	102.971	192	0.995693	1.85657	1.8646	2.52467	2.43914
scf_8254665:294848-295804	294848	295804	957	104	417	91.1139	281.448	1.14249	3.52913	3.08897	90	173	88.2611	173	1.10672	2.16928	1.96009	2.52453	2.84921
scf_8254786:132357-133938	132357	133938	1582	513	2068	449.437	1395.77	3.40913	10.5874	3.10559	457	871	448.17	871	3.39952	6.60683	1.94346	2.52453	8.5971
scf_8254496:143564-146215	143564	146215	2652	183	669	160.325	451.532	0.725455	2.04313	2.81635	165	361	161.812	361	0.732181	1.63348	2.23098	2.52367	1.83831
scf_8254479:110692-111429	110692	111429	738	99	302	86.7334	203.831	1.4103	3.31432	2.35008	56	148	54.918	148	0.892976	2.4065	2.69493	2.5225	2.86041
scf_8254548:479635-480019	479635	480019	385	9	50	7.88486	33.7468	0.245762	1.05185	4.27995	8	6	7.84543	6	0.244533	0.187013	0.764776	2.52236	0.619431
scf_8254636:354346-354833	354346	354833	488	15	50	13.1414	33.7468	0.32315	0.82984	2.56797	14	34	13.7295	34	0.337611	0.836066	2.47642	2.5222	0.832953
scf_8254656:60916-61806	60916	61806	891	38	216	33.2916	145.786	0.448372	1.96345	4.37907	23	15	22.5556	15	0.303779	0.20202	0.665023	2.52205	1.08274
scf_8254915:1-219	1	219	219	56153	227467	49195.4	153526	2695.64	8412.37	3.12074	58091	109554	56968.6	109554	3121.57	6002.96	1.92306	2.5219	7207.66
scf_8254617:79717-80561	79717	80561	845	38	44	33.2916	29.6972	0.47278	0.421735	0.892032	29	118	28.4397	118	0.403877	1.67574	4.14913	2.52058	1.04874
scf_8254551:599580-600832	599580	600832	1253	162	631	141.927	425.885	1.35924	4.07871	3.00072	128	256	125.527	256	1.20217	2.45172	2.0394	2.52006	3.26521
scf_8254475:72677-73523	72677	73523	847	27	71	23.6546	47.9205	0.33513	0.678921	2.02584	21	62	20.5943	62	0.291772	0.878394	3.01055	2.5182	0.778658
scf_8254803:1304414-1305240	1304414	1305240	827	97	386	84.9813	260.525	1.2331	3.7803	3.06568	89	172	87.2804	172	1.26646	2.49577	1.97066	2.51817	3.13803
scf_8254650:320693-321318	320693	321318	626	5	12	4.38048	8.09924	0.0839708	0.155257	1.84894	8	25	7.84543	25	0.150392	0.479233	3.18657	2.51775	0.317245
scf_8254587:108915-109325	108915	109325	411	31	165	27.159	111.365	0.792962	3.25152	4.10047	47	43	46.0919	43	1.34575	1.25547	0.932919	2.51669	2.2535
scf_8254179:50193-51096	50193	51096	904	21	98	18.398	66.1438	0.244221	0.878015	3.59516	22	31	21.5749	31	0.286393	0.411504	1.43685	2.51601	0.64476
scf_8254437:547520-548186	547520	548186	667	19	68	16.6458	45.8957	0.299475	0.825709	2.75719	13	29	12.7488	29	0.229364	0.521739	2.27472	2.51596	0.673724
scf_8254718:166313-166739	166313	166739	427	14	59	12.2653	39.8212	0.344693	1.1191	3.24665	16	28	15.6909	28	0.440961	0.786885	1.78448	2.51556	0.952992
scf_8254697:1716483-1716980	1716483	1716980	498	10	1	8.76095	0.674936	0.211107	0.0162635	0.0770391	7	34	6.86475	34	0.165416	0.819277	4.95284	2.51494	0.41777
scf_8254406:433373-433708	433373	433708	336	18	46	15.7697	31.0471	0.563204	1.10882	1.96878	17	51	16.6715	51	0.595412	1.82143	3.05911	2.51394	1.46513
scf_8254551:561786-562469	561786	562469	684	25	26	21.9024	17.5483	0.384252	0.307866	0.801207	7	29	6.86475	29	0.120434	0.508772	4.22448	2.51284	0.408319
scf_8254051:160033-160986	160033	160986	954	34	111	29.7872	74.9179	0.374682	0.942364	2.5151	39	96	38.2465	96	0.481088	1.20755	2.51004	2.51257	1.07496
scf_8254691:37491-40282	37491	40282	2792	152	533	133.167	359.741	0.572349	1.54617	2.70144	133	303	130.43	303	0.560589	1.30229	2.32308	2.51226	1.42423
scf_8254814:88803-89842	88803	89842	1040	20	97	17.5219	65.4688	0.202176	0.75541	3.7364	19	24	18.6329	24	0.214995	0.276923	1.28804	2.51222	0.516166
scf_8254803:559450-560239	559450	560239	790	19	105	16.6458	70.8683	0.252848	1.07648	4.25743	28	21	27.459	21	0.417099	0.318987	0.764776	2.5111	0.697734
scf_8254815:387220-391137	387220	391137	3918	929	3664	813.893	2472.97	2.49278	7.57417	3.03844	909	1768	891.437	1768	2.73028	5.41501	1.98331	2.51088	6.49459
scf_8254450:13893-14286	13893	14286	394	2	8	1.75219	5.39949	0.0533662	0.164452	3.08157	10	19	9.80679	19	0.298684	0.57868	1.93743	2.5095	0.371566
scf_8254593:461230-462173	461230	462173	944	23	65	20.1502	43.8709	0.256147	0.557681	2.17719	14	39	13.7295	39	0.174528	0.495763	2.8406	2.5089	0.526722
scf_8254593:1-429	1	429	429	14	76	12.2653	51.2952	0.343086	1.43483	4.18213	11	9	10.7875	9	0.301747	0.251748	0.834302	2.50821	0.843289
scf_8254417:243650-244627	243650	244627	978	28	60	24.5307	40.4962	0.30099	0.496886	1.65084	10	33	9.80679	33	0.120329	0.404908	3.36502	2.50793	0.450897
scf_8254454:91885-92792	91885	92792	908	77	307	67.4593	207.205	0.891533	2.7384	3.07156	53	101	51.976	101	0.686907	1.3348	1.94321	2.50738	2.0366
scf_8254433:6207-9876	6207	9876	3670	959	3988	840.175	2691.65	2.74717	8.80102	3.20367	935	1660	916.935	1660	2.99815	5.42779	1.81038	2.50703	7.11441
scf_8254609:487101-487653	487101	487653	553	17	37	14.8936	24.9726	0.323189	0.541902	1.67673	11	36	10.7875	36	0.234086	0.781193	3.33721	2.50697	0.661548
scf_8254638:445426-446447	445426	446447	1022	114	566	99.8749	382.014	1.1727	4.48549	3.82493	115	134	112.778	134	1.3242	1.57339	1.18817	2.50655	3.02944
scf_8254646:81944-85752	81944	85752	3809	498	2122	436.296	1432.22	1.37452	4.5121	3.28267	504	855	494.262	855	1.55714	2.69362	1.72985	2.50626	3.60286
scf_8254719:680862-681349	680862	681349	488	375	1380	328.536	931.412	8.07875	22.9036	2.83504	356	760	349.122	760	8.58496	18.6885	2.17689	2.50597	20.7961
scf_8254481:10163-11264	10163	11264	1102	102	241	89.3617	162.66	0.973086	1.77125	1.82024	85	266	83.3577	266	0.907706	2.89655	3.19107	2.50565	2.3339
scf_8254736:143873-144256	143873	144256	384	118	420	103.379	283.473	3.2306	8.85854	2.74207	76	169	74.5316	169	2.32911	5.28125	2.2675	2.50478	7.0699
scf_8254395:515863-516421	515863	516421	559	17	43	14.8936	29.0223	0.31972	0.623018	1.94864	17	51	16.6715	51	0.357886	1.09481	3.05911	2.50387	0.858915
scf_8254776:252406-252530	252406	252530	125	4	26	3.50438	17.5483	0.336421	1.68464	5.00754	10	0	9.80679	0	0.941452	0	0	2.50377	0.842321
scf_8254925:1-191	1	191	191	2	13	1.75219	8.77417	0.110085	0.551257	5.00754	5	0	4.90339	0	0.308067	0	0	2.50377	0.275628
scf_8254787:12811-13631	12811	13631	821	23	85	20.1502	57.3696	0.294522	0.838532	2.8471	17	36	16.6715	36	0.243677	0.526188	2.15937	2.50323	0.68236
scf_8254587:55488-56393	55488	56393	906	95	286	83.2291	193.032	1.10237	2.55671	2.31928	79	208	77.4736	208	1.02614	2.75497	2.68478	2.50203	2.65584
scf_8254284:47568-48470	47568	48470	903	33	42	28.9111	28.3473	0.384201	0.376709	0.980498	18	71	17.6522	71	0.234581	0.943522	4.02216	2.50133	0.660115
scf_8254371:381976-383176	381976	383176	1201	39	145	34.1677	97.8658	0.341393	0.977843	2.86428	31	65	30.401	65	0.303757	0.649459	2.13808	2.50118	0.813651
scf_8254650:754638-755414	754638	755414	777	59	230	51.6896	155.235	0.798295	2.39746	3.00322	50	98	49.0339	98	0.757281	1.51351	1.99862	2.50092	1.95549
scf_8254798:241878-242532	241878	242532	655	30	107	26.2829	72.2182	0.481518	1.32308	2.74773	24	53	23.5363	53	0.431199	0.970992	2.25184	2.49979	1.14704
scf_8254379:435920-436792	435920	436792	873	27	133	23.6546	89.7665	0.325149	1.2339	3.79489	28	33	27.459	33	0.377443	0.453608	1.20179	2.49834	0.843756
scf_8254465:6978-10848	6978	10848	3871	1248	5312	1093.37	3585.26	3.38941	11.1142	3.2791	1194	2011	1170.93	2011	3.62985	6.23405	1.71744	2.49827	8.67413
scf_8254823:200343-200603	200343	200603	261	2	9	1.75219	6.07443	0.0805605	0.279284	3.46676	4	6	3.92271	6	0.180355	0.275862	1.52955	2.49816	0.277573
scf_8254617:152603-153688	152603	153688	1086	28	90	24.5307	60.7443	0.271057	0.671208	2.47626	17	42	16.6715	42	0.184216	0.464088	2.51926	2.49776	0.567648
scf_8254468:49978-50266	49978	50266	289	10	57	8.76095	38.4714	0.363777	1.59743	4.39123	22	13	21.5749	13	0.895845	0.539792	0.602551	2.49689	1.06861
scf_8254587:371805-372932	371805	372932	1128	37	125	32.4155	84.3671	0.344846	0.897522	2.60267	32	75	31.3817	75	0.333848	0.797872	2.38993	2.4963	0.847697
scf_8254475:515699-516650	515699	516650	952	45	151	39.4243	101.915	0.496945	1.28465	2.58509	25	59	24.517	59	0.309037	0.743697	2.4065	2.49579	1.01417
scf_8254545:900943-902078	900943	902078	1136	47	149	41.1765	100.566	0.434963	1.06231	2.4423	32	80	31.3817	80	0.331497	0.84507	2.54925	2.49578	0.953691
scf_8254580:395641-397615	395641	397615	1975	174	592	152.441	399.562	0.926221	2.42772	2.6211	127	295	124.546	295	0.756736	1.79241	2.3686	2.49485	2.11006
scf_8254776:388952-389847	388952	389847	896	23	138	20.1502	93.1412	0.269869	1.24743	4.62235	25	9	24.517	9	0.328352	0.120536	0.367093	2.49472	0.683981
scf_8254431:945397-948840	945397	948840	3444	335	1319	293.492	890.241	1.02262	3.10189	3.03327	317	608	310.875	608	1.08319	2.11847	1.95577	2.49452	2.61018
scf_8254572:7673-8541	7673	8541	869	13	39	11.3892	26.3225	0.157274	0.363487	2.31117	8	21	7.84543	21	0.108337	0.289988	2.67672	2.49395	0.326738
scf_8253887:210059-211709	210059	211709	1651	82	226	71.8398	152.536	0.522155	1.10868	2.12327	52	146	50.9953	146	0.37065	1.06118	2.86301	2.49314	1.08493
scf_8254667:500503-501426	500503	501426	924	35	205	30.6633	138.362	0.398225	1.79691	4.51229	28	13	27.459	13	0.35661	0.168831	0.473433	2.49286	0.98287
scf_8254814:3694-4862	3694	4862	1169	126	194	110.388	130.938	1.13315	1.3441	1.18616	40	149	39.2271	149	0.402674	1.52951	3.79839	2.49227	1.43681
scf_8254752:485129-485668	485129	485668	540	62	30	54.3179	20.2481	1.20706	0.449958	0.37277	23	104	22.5556	104	0.501236	2.31111	4.61083	2.4918	1.38053
scf_8254650:1153659-1153905	1153659	1153905	247	19	52	16.6458	35.0967	0.808703	1.7051	2.10844	11	31	10.7875	31	0.524087	1.50607	2.87371	2.49107	1.60559
scf_8254370:228314-228761	228314	228761	448	16	22	14.0175	14.8486	0.375469	0.39773	1.05929	13	50	12.7488	50	0.341486	1.33929	3.92193	2.49061	0.868508
scf_8254638:142173-142580	142173	142580	408	11	8	9.63705	5.39949	0.283443	0.158809	0.560285	12	52	11.7681	52	0.346122	1.52941	4.41871	2.4895	0.84411
scf_8253887:245662-246572	245662	246572	911	55	254	48.1852	171.434	0.634712	2.25818	3.55781	56	78	54.918	78	0.723399	1.02744	1.4203	2.48905	1.64281
scf_8254617:365202-366026	365202	366026	825	29	53	25.4068	35.7716	0.369553	0.520315	1.40796	16	56	15.6909	56	0.228231	0.814545	3.56896	2.48846	0.66743
scf_8254428:359042-360417	359042	360417	1376	69	294	60.4506	198.431	0.527185	1.73051	3.28254	65	108	63.7441	108	0.555908	0.94186	1.69427	2.48841	1.33618
scf_8254688:25023-26394	25023	26394	1372	193	684	169.086	461.657	1.47889	4.03781	2.7303	178	392	174.561	392	1.52677	3.42857	2.24564	2.48797	3.73319
scf_8253887:187036-187551	187036	187551	516	23	42	20.1502	28.3473	0.468609	0.65924	1.4068	6	21	5.88407	21	0.136839	0.488372	3.56896	2.48788	0.573806
scf_8254435:108331-110722	108331	110722	2392	188	749	164.706	505.527	0.826284	2.53609	3.06927	183	342	179.464	342	0.900322	1.71572	1.90567	2.48747	2.1259
scf_8254645:565324-565617	565324	565617	294	35	141	30.6633	95.166	1.25156	3.88433	3.10358	42	77	41.1885	77	1.68116	3.14286	1.86945	2.48652	3.51359
scf_8254608:57415-58225	57415	58225	811	199	806	174.343	543.999	2.57967	8.0493	3.12028	222	403	217.711	403	3.22137	5.96301	1.85108	2.48568	7.00616
scf_8254549:227942-228777	227942	228777	836	79	247	69.2115	166.709	0.993467	2.39296	2.40869	39	98	38.2465	98	0.548992	1.4067	2.56233	2.48551	1.89983
scf_8254811:1283878-1285226	1283878	1285226	1349	152	739	133.167	498.778	1.18458	4.43687	3.74552	164	197	160.831	197	1.43067	1.75241	1.22489	2.4852	3.09464
scf_8254545:203442-203841	203442	203841	400	18	51	15.7697	34.4218	0.473092	1.03265	2.18278	15	41	14.7102	41	0.441305	1.23	2.78719	2.48498	1.13133
scf_8254691:117730-118484	117730	118484	755	43	115	37.6721	77.6177	0.598762	1.23366	2.06035	34	97	33.3431	97	0.529956	1.54172	2.90915	2.48475	1.38769
scf_8254058:19850-20992	19850	20992	1143	110	478	96.3705	322.62	1.01176	3.38708	3.3477	80	127	78.4543	127	0.823667	1.33333	1.61878	2.48324	2.36021
scf_8254814:37654-38781	37654	38781	1128	87	370	76.2203	249.726	0.810854	2.65666	3.27638	67	111	65.7055	111	0.698994	1.18085	1.68936	2.48287	1.91876
scf_8254379:197669-198113	197669	198113	445	262	1079	229.537	728.256	6.18976	19.6384	3.17272	240	422	235.363	422	6.34686	11.3798	1.79298	2.48285	15.5091
scf_8253984:60507-60913	60507	60913	407	11	28	9.63705	18.8982	0.284139	0.557196	1.961	17	50	16.6715	50	0.491544	1.4742	2.99912	2.48006	1.0157
scf_8254719:266467-267053	266467	267053	587	26	21	22.7785	14.1737	0.465659	0.289751	0.622239	8	34	7.84543	34	0.160384	0.69506	4.33373	2.47799	0.492405
scf_8254444:115959-117002	115959	117002	1044	130	503	113.892	339.493	1.30911	3.90222	2.98082	94	182	92.1838	182	1.05958	2.09195	1.97432	2.47757	2.99709
scf_8254665:729161-730661	729161	730661	1501	150	465	131.414	313.845	1.05061	2.50909	2.38821	124	312	121.604	312	0.972185	2.49434	2.5657	2.47696	2.50171
scf_8254549:185962-187839	185962	187839	1878	132	570	115.645	384.714	0.738943	2.45823	3.32669	121	193	118.662	193	0.758224	1.23323	1.62647	2.47658	1.84573
scf_8253815:29383-32059	29383	32059	2677	183	738	160.325	498.103	0.71868	2.23281	3.10682	153	277	150.044	277	0.672591	1.24169	1.84613	2.47648	1.73725
scf_8254406:9643-10207	9643	10207	565	19	44	16.6458	29.6972	0.353539	0.630737	1.78406	19	59	18.6329	59	0.395743	1.2531	3.16644	2.47525	0.941917
scf_8254483:57460-58459	57460	58459	1000	111	501	97.2466	338.143	1.16696	4.05772	3.47717	99	143	97.0872	143	1.16505	1.716	1.4729	2.47504	2.88686
scf_8254446:153614-154402	153614	154402	789	19	81	16.6458	54.6699	0.253168	0.831481	3.2843	19	31	18.6329	31	0.28339	0.471483	1.66372	2.47401	0.651482
scf_8254397:138742-139311	138742	139311	570	21	75	18.398	50.6202	0.387326	1.06569	2.7514	13	28	12.7488	28	0.268396	0.589474	2.19628	2.47384	0.827581
scf_8254584:425705-426436	425705	426436	732	4	22	3.50438	14.8486	0.0574489	0.24342	4.23715	13	9	12.7488	9	0.208997	0.147541	0.705947	2.47155	0.19548
scf_8254446:26582-27211	26582	27211	630	18	44	15.7697	29.6972	0.300376	0.565661	1.88318	27	81	26.4783	81	0.504349	1.54286	3.05911	2.47114	1.05426
scf_8254590:740616-741527	740616	741527	912	24	124	21.0263	83.6921	0.276662	1.10121	3.98036	34	32	33.3431	32	0.438725	0.421053	0.959719	2.47004	0.761132
scf_8254548:470914-471974	470914	471974	1061	38	176	33.2916	118.789	0.376531	1.34351	3.56813	29	39	28.4397	39	0.321655	0.441093	1.37132	2.46973	0.892302
scf_8254075:51043-51642	51043	51642	600	15	61	13.1414	41.1711	0.262829	0.823422	3.13293	13	23	12.7488	23	0.254976	0.46	1.80409	2.46851	0.641711
scf_8254584:433716-435064	433716	435064	1349	12	61	10.5131	41.1711	0.0935194	0.366237	3.91616	20	20	19.6136	20	0.174472	0.17791	1.0197	2.46793	0.272073
scf_8254545:815795-817097	815795	817097	1303	48	190	42.0526	128.238	0.387284	1.18101	3.04947	39	72	38.2465	72	0.352232	0.663085	1.88253	2.466	0.922047
scf_8254632:33460-35837	33460	35837	2378	175	701	153.317	473.13	0.773676	2.38754	3.08597	157	284	153.967	284	0.776955	1.43314	1.84456	2.46526	1.91034
scf_8255716:1-256	1	256	256	3	0	2.62829	0	0.123201	0	0	6	29	5.88407	29	0.275816	1.35938	4.92856	2.46428	0.679688
scf_8254431:111796-112350	111796	112350	555	722	3084	632.541	2081.5	13.6766	45.0055	3.2907	686	1100	672.746	1100	14.5459	23.7838	1.63509	2.4629	34.3946
scf_8253895:1-545	1	545	545	64842	253820	56807.8	171312	1250.81	3772.02	3.01565	65516	122621	64250.1	122621	1414.68	2699.91	1.90849	2.46207	3235.96
scf_8253984:1-1503	1	1503	1503	36	127	31.5394	85.7169	0.251812	0.684367	2.71777	31	67	30.401	67	0.242723	0.53493	2.20387	2.46082	0.609648
scf_8254565:48548-49393	48548	49393	846	10	41	8.76095	27.6724	0.124269	0.392516	3.15861	11	19	10.7875	19	0.153014	0.269504	1.7613	2.45995	0.33101
scf_8254813:401837-403377	401837	403377	1541	200	886	175.219	597.994	1.36446	4.65667	3.41283	170	251	166.715	251	1.29824	1.95457	1.50556	2.4592	3.30562
scf_8254688:724186-725253	724186	725253	1068	54	179	47.3092	120.814	0.531564	1.35746	2.55371	44	102	43.1499	102	0.48483	1.14607	2.36385	2.45878	1.25176
scf_8254677:76074-76200	76074	76200	127	93	443	81.4769	298.997	7.6986	28.2517	3.66971	99	121	97.0872	121	9.17359	11.4331	1.2463	2.45801	19.8424
scf_8254034:17613-19364	17613	19364	1752	43	195	37.6721	131.613	0.258028	0.901456	3.49364	46	64	45.1112	64	0.308981	0.438356	1.41872	2.45618	0.669906
scf_8254551:619719-620260	619719	620260	542	83	342	72.7159	230.828	1.60995	5.11059	3.17438	81	138	79.435	138	1.75871	3.05535	1.73727	2.45583	4.08297
scf_8254437:155362-156093	155362	156093	732	21	57	18.398	38.4714	0.301607	0.630678	2.09106	21	58	20.5943	58	0.337611	0.95082	2.81632	2.45369	0.790749
scf_8254454:101084-101664	101084	101664	581	17	51	14.8936	34.4218	0.307614	0.710949	2.31117	11	28	10.7875	28	0.222805	0.578313	2.5956	2.45339	0.644631
scf_8254667:1084437-1086208	1084437	1086208	1772	700	2924	613.267	1973.51	4.15305	13.3647	3.21804	670	1108	657.055	1108	4.44958	7.50339	1.68631	2.45217	10.434
scf_8254373:79125-81457	79125	81457	2333	70	292	61.3267	197.081	0.315439	1.01371	3.21363	76	126	74.5316	126	0.38336	0.648093	1.69056	2.4521	0.8309
scf_8254667:951654-952667	951654	952667	1014	38	125	33.2916	84.3671	0.393984	0.998427	2.53418	34	79	33.3431	79	0.394593	0.934911	2.36931	2.45174	0.966669
scf_8254373:160080-160639	160080	160639	560	19	67	16.6458	45.2207	0.356696	0.969016	2.71664	14	30	13.7295	30	0.294204	0.642857	2.18508	2.45086	0.805937
scf_8254671:428865-429984	428865	429984	1120	58	233	50.8135	157.26	0.544431	1.68493	3.09485	61	108	59.8214	108	0.640944	1.15714	1.80537	2.45011	1.42104
scf_8254637:132809-133520	132809	133520	712	8	50	7.00876	33.7468	0.118125	0.568767	4.81495	24	2	23.5363	2	0.396679	0.0337079	0.0849752	2.44996	0.301237
scf_8254043:157412-158436	157412	158436	1025	26	80	22.7785	53.9949	0.266675	0.632136	2.37044	25	62	24.517	62	0.287028	0.725854	2.52886	2.44965	0.678995
scf_8254670:95271-96096	95271	96096	826	194	745	169.963	502.828	2.46919	7.305	2.95846	151	287	148.082	287	2.15132	4.16949	1.93811	2.44829	5.73725
scf_8253973:1863-1917	1863	1917	55	15	0	13.1414	0	2.86722	0	0	5	24	4.90339	24	1.06983	5.23636	4.89457	2.44728	2.61818
scf_8254697:406641-407516	406641	407516	876	34	79	29.7872	53.32	0.408044	0.730411	1.79003	23	70	22.5556	70	0.308981	0.958904	3.10344	2.44673	0.844657
scf_8254370:249579-250294	249579	250294	716	14	75	12.2653	50.6202	0.205564	0.848384	4.1271	16	12	15.6909	12	0.262975	0.201117	0.764776	2.44594	0.524751
scf_8254676:51512-53237	51512	53237	1726	130	479	113.892	323.295	0.791836	2.2477	2.8386	114	229	111.797	229	0.77727	1.59212	2.04835	2.44347	1.91991
scf_8254284:219647-220237	219647	220237	591	67	149	58.6984	100.566	1.19185	2.04194	1.71326	46	143	45.1112	143	0.915964	2.90355	3.16994	2.4416	2.47275
scf_8254648:189357-189817	189357	189817	461	17	44	14.8936	29.6972	0.387686	0.773029	1.99395	6	17	5.88407	17	0.153165	0.442516	2.88916	2.44155	0.607773
scf_8254658:183217-183884	183217	183884	668	25	95	21.9024	64.119	0.393456	1.15184	2.92749	12	23	11.7681	23	0.211404	0.413174	1.95443	2.44096	0.782506
scf_8254645:335244-336047	335244	336047	804	472	1767	413.517	1192.61	6.1719	17.8002	2.88407	438	857	429.537	857	6.411	12.791	1.99517	2.43962	15.2956
scf_8254658:31573-32173	31573	32173	601	9	57	7.88486	38.4714	0.157435	0.768147	4.87915	7	0	6.86475	0	0.137067	0	0	2.43957	0.384074
scf_8254747:793999-795188	793999	795188	1190	142	614	124.406	414.411	1.25451	4.17893	3.33113	152	230	149.063	230	1.50316	2.31933	1.54297	2.43705	3.24913
scf_8254719:476139-478131	476139	478131	1993	338	1369	296.12	923.988	1.78296	5.5634	3.12031	274	471	268.706	471	1.6179	2.83593	1.75285	2.43658	4.19966
scf_8254776:256440-257344	256440	257344	905	148	644	129.662	434.659	1.71928	5.76344	3.35224	118	176	115.72	176	1.53441	2.3337	1.52091	2.43658	4.04857
scf_8254670:1-158	1	158	158	1	5	0.876095	3.37468	0.0665389	0.256305	3.85196	1	1	0.980679	1	0.0744819	0.0759494	1.0197	2.43583	0.166127
scf_8254406:77475-77582	77475	77582	108	4	20	3.50438	13.4987	0.389376	1.49986	3.85196	5	5	4.90339	5	0.544822	0.555556	1.0197	2.43583	1.02771
scf_8254767:25893-27186	25893	27186	1294	596	2245	522.153	1515.23	4.84222	14.0516	2.90189	566	1093	555.064	1093	5.14743	10.136	1.96914	2.43552	12.0938
scf_8254652:88267-88788	88267	88788	522	14	53	12.2653	35.7716	0.281962	0.822336	2.91648	12	23	11.7681	23	0.270532	0.528736	1.95443	2.43546	0.675536
scf_8254489:34029-34727	34029	34727	699	38	106	33.2916	71.5433	0.57153	1.22821	2.14899	27	72	26.4783	72	0.454564	1.23605	2.71921	2.4341	1.23213
scf_8254359:10891-15132	10891	15132	4242	419	1332	367.084	899.015	1.03843	2.54318	2.44907	309	733	303.03	733	0.857227	2.07355	2.4189	2.43399	2.30837
scf_8254582:115611-116407	115611	116407	797	32	84	28.0351	56.6947	0.422109	0.853621	2.02228	19	53	18.6329	53	0.280545	0.797992	2.84443	2.43335	0.825807
scf_8254369:36177-37629	36177	37629	1453	246	939	215.519	633.765	1.77993	5.23413	2.94064	205	387	201.039	387	1.66034	3.19615	1.925	2.43282	4.21514
scf_8254803:2015773-2016245	2015773	2016245	473	18	62	15.7697	41.8461	0.400077	1.06163	2.65357	12	26	11.7681	26	0.298558	0.659619	2.20935	2.43146	0.860627
scf_8254515:121648-123499	121648	123499	1852	297	999	260.2	674.262	1.68596	4.36887	2.59132	198	441	194.174	441	1.25815	2.85745	2.27115	2.43124	3.61316
scf_8254401:52620-53550	52620	53550	931	102	343	89.3617	231.503	1.15182	2.98393	2.59063	79	176	77.4736	176	0.998586	2.26853	2.27174	2.43119	2.62623
scf_8254788:765591-767176	765591	767176	1586	218	881	190.989	594.619	1.44506	4.49901	3.11337	168	288	164.754	288	1.24656	2.17907	1.74806	2.43072	3.33904
scf_8254545:940357-941140	940357	941140	784	22	29	19.2741	19.5732	0.295012	0.299589	1.01552	17	64	16.6715	64	0.255177	0.979592	3.83888	2.4272	0.63959
scf_8254803:2181470-2182757	2181470	2182757	1288	83	395	72.7159	266.6	0.677478	2.48385	3.66632	73	85	71.5895	85	0.666983	0.791925	1.18732	2.42682	1.63789
scf_8254377:205286-207884	205286	207884	2599	660	2576	578.223	1738.64	2.66975	8.02756	3.00686	608	1101	596.253	1101	2.75299	5.08349	1.84653	2.4267	6.55553
scf_8254043:237015-237186	237015	237186	172	6	10	5.25657	6.74936	0.366738	0.470886	1.28399	6	21	5.88407	21	0.410517	1.46512	3.56896	2.42647	0.968001
scf_8254362:259670-260319	259670	260319	650	7	31	6.13267	20.923	0.113218	0.386271	3.41173	17	24	16.6715	24	0.307782	0.443077	1.43958	2.42566	0.414674
scf_8254167:35455-35940	35455	35940	486	2	2	1.75219	1.34987	0.043264	0.0333302	0.770391	3	12	2.94204	12	0.0726429	0.296296	4.07881	2.4246	0.164813
scf_8255358:413-524	413	524	112	8	8	7.00876	5.39949	0.750939	0.578517	0.770391	2	8	1.96136	8	0.210145	0.857143	4.07881	2.4246	0.71783
scf_8254752:629902-631363	629902	631363	1462	326	1238	285.607	835.571	2.34424	6.85831	2.9256	237	447	232.421	447	1.9077	3.66895	1.92324	2.42442	5.26363
scf_8254470:621998-623184	621998	623184	1187	44	166	38.5482	112.039	0.389704	1.13267	2.90648	62	118	60.8021	118	0.61468	1.19292	1.94072	2.4236	1.16279
scf_8254403:495492-496762	495492	496762	1271	34	149	29.7872	100.566	0.281233	0.949478	3.37613	34	49	33.3431	49	0.314805	0.462628	1.46957	2.42285	0.706053
scf_8254665:42289-43038	42289	43038	750	50	198	43.8048	133.637	0.700876	2.1382	3.05075	25	44	24.517	44	0.392271	0.704	1.79468	2.42271	1.4211
scf_8254667:2043791-2045379	2043791	2045379	1589	64	247	56.0701	166.709	0.423437	1.25898	2.97323	79	145	77.4736	145	0.585075	1.09503	1.8716	2.42242	1.177
scf_8254814:237887-239299	237887	239299	1413	30	93	26.2829	62.7691	0.223209	0.533071	2.38821	32	77	31.3817	77	0.266511	0.653928	2.45366	2.42094	0.593499
scf_8254571:214887-216162	214887	216162	1276	54	115	47.3092	77.6177	0.444914	0.729947	1.64065	29	91	28.4397	91	0.267458	0.855799	3.19975	2.4202	0.792873
scf_8254302:26334-26932	26334	26932	599	23	119	20.1502	80.3174	0.403677	1.60903	3.98594	37	31	36.2851	31	0.726914	0.621035	0.854345	2.42014	1.11503
scf_8254761:1-1420	1	1420	1420	16	80	14.0175	53.9949	0.118458	0.456295	3.85196	32	31	31.3817	31	0.265198	0.261972	0.987836	2.4199	0.359133
scf_8254803:2109380-2110204	2109380	2110204	825	70	297	61.3267	200.456	0.892024	2.91573	3.26866	63	97	61.7828	97	0.898658	1.41091	1.57002	2.41934	2.16332
scf_8254503:182275-183114	182275	183114	840	18	81	15.7697	54.6699	0.225282	0.780998	3.46676	29	39	28.4397	39	0.406281	0.557143	1.37132	2.41904	0.66907
scf_8254437:267649-268580	267649	268580	932	80	366	70.0876	247.027	0.902416	3.1806	3.52454	77	99	75.5123	99	0.972261	1.27468	1.31105	2.41779	2.22764
scf_8254403:85806-86019	85806	86019	214	7	5	6.13267	3.37468	0.343888	0.189235	0.55028	5	21	4.90339	21	0.274957	1.17757	4.28275	2.41651	0.683402
scf_8254373:286757-286982	286757	286982	226	40	83	35.0438	56.0197	1.86073	2.9745	1.59856	18	57	17.6522	57	0.937286	3.02655	3.22906	2.41381	3.00052
scf_8254646:47605-51497	47605	51497	3893	344	1112	301.377	750.529	0.928981	2.31347	2.49034	288	660	282.435	660	0.870595	2.03442	2.33682	2.41358	2.17395
scf_8254823:229652-232862	229652	232862	3211	581	1979	509.011	1335.7	1.90225	4.99171	2.6241	475	1025	465.822	1025	1.74085	3.83058	2.20041	2.41226	4.41115
scf_8254431:580501-581234	580501	581234	734	23	120	20.1502	80.9924	0.329431	1.32413	4.01943	19	15	18.6329	15	0.304625	0.245232	0.805028	2.41223	0.784679
scf_8254769:154928-155419	154928	155419	492	11	7	9.63705	4.72456	0.23505	0.115233	0.490249	4	17	3.92271	17	0.095676	0.414634	4.33373	2.41199	0.264934
scf_8254582:671941-673339	671941	673339	1399	83	267	72.7159	180.208	0.623725	1.54574	2.47825	50	115	49.0339	115	0.420591	0.986419	2.34531	2.41178	1.26608
scf_8254528:201177-201907	201177	201907	731	17	100	14.8936	67.4936	0.244492	1.10797	4.53171	21	6	20.5943	6	0.338073	0.0984952	0.291343	2.41153	0.603231
scf_8254564:730718-731022	730718	731022	305	11	30	9.63705	20.2481	0.379163	0.796646	2.10107	6	16	5.88407	16	0.231504	0.629508	2.71921	2.41014	0.713077
scf_8254565:302016-302951	302016	302951	936	43	61	37.6721	41.1711	0.482976	0.527835	1.09288	29	106	28.4397	106	0.364611	1.35897	3.72719	2.41003	0.943405
scf_8254600:463255-464187	463255	464187	933	115	452	100.751	305.071	1.29583	3.92375	3.02797	110	193	107.875	193	1.38746	2.48232	1.78911	2.40854	3.20303
scf_8254609:21202-21645	21202	21645	444	20	75	17.5219	50.6202	0.473565	1.36811	2.88897	9	17	8.82611	17	0.238543	0.459459	1.9261	2.40754	0.913787
scf_8254613:2935-4199	2935	4199	1265	41	25	35.9199	16.8734	0.340742	0.160064	0.469751	23	98	22.5556	98	0.213966	0.929644	4.34482	2.40728	0.544854
scf_8254565:358327-359579	358327	359579	1253	119	469	104.255	316.545	0.998455	3.03156	3.03625	140	244	137.295	244	1.31488	2.33679	1.77719	2.40672	2.68417
scf_8254659:7788-9906	7788	9906	2119	134	493	117.397	332.744	0.664824	1.88434	2.83435	118	229	115.72	229	0.655328	1.29684	1.97891	2.40663	1.59059
scf_8254717:67169-67584	67169	67584	416	7	36	6.13267	24.2977	0.176904	0.700896	3.96201	6	5	5.88407	5	0.169733	0.144231	0.849752	2.40588	0.422563
scf_8253915:329928-330749	329928	330749	822	13	36	11.3892	24.2977	0.166266	0.354711	2.13339	16	42	15.6909	42	0.229064	0.613139	2.67672	2.40505	0.483925
scf_8254650:884651-886711	884651	886711	2061	240	744	210.263	502.153	1.22424	2.92374	2.38821	192	456	188.29	456	1.0963	2.65502	2.42179	2.405	2.78938
scf_8254549:99494-100484	99494	100484	991	210	889	183.98	600.018	2.22781	7.26561	3.26132	192	291	188.29	291	2.28	3.52371	1.54549	2.4034	5.39466
scf_8254395:300432-301316	300432	301316	885	27	91	23.6546	61.4192	0.32074	0.832803	2.5965	30	65	29.4204	65	0.39892	0.881356	2.20935	2.40293	0.857079
scf_8254716:141571-147014	141571	147014	5444	855	3428	749.062	2313.68	1.65113	5.09996	3.08877	879	1480	862.017	1480	1.90011	3.26231	1.7169	2.40284	4.18113
scf_8253855:69408-70160	69408	70160	753	13	48	11.3892	32.3969	0.181502	0.516286	2.84452	13	25	12.7488	25	0.203169	0.398406	1.96097	2.40274	0.457346
scf_8254592:147155-147575	147155	147575	421	17	1	14.8936	0.674936	0.424521	0.0192381	0.0453171	3	14	2.94204	14	0.0838585	0.39905	4.75861	2.40196	0.209144
scf_8254650:182089-182806	182089	182806	718	19	82	16.6458	55.3448	0.278203	0.924983	3.32485	20	29	19.6136	29	0.327803	0.48468	1.47857	2.40171	0.704831
scf_8254515:193036-193579	193036	193579	544	36	51	31.5394	34.4218	0.695723	0.759303	1.09139	22	80	21.5749	80	0.475918	1.76471	3.70801	2.3997	1.262
scf_8254659:878132-878288	878132	878288	157	8	26	7.00876	17.5483	0.535702	1.34127	2.50377	4	9	3.92271	9	0.299825	0.687898	2.29433	2.39905	1.01459
scf_8254697:207936-208909	207936	208909	974	35	81	30.6633	54.6699	0.377782	0.673551	1.78291	23	68	22.5556	68	0.277893	0.837782	3.01477	2.39884	0.755666
scf_8254469:112043-112294	112043	112294	252	8	12	7.00876	8.09924	0.333751	0.385678	1.15559	7	25	6.86475	25	0.326893	1.19048	3.64179	2.39869	0.788077
scf_8254659:1472950-1473819	1472950	1473819	870	67	205	58.6984	138.362	0.809633	1.90844	2.35717	69	165	67.6668	165	0.933336	2.27586	2.43842	2.39779	2.09215
scf_8254644:272388-272712	272388	272712	325	20	91	17.5219	61.4192	0.646963	2.26779	3.50528	19	24	18.6329	24	0.687984	0.886154	1.28804	2.39666	1.57697
scf_8254638:904118-904178	904118	904178	61	232	711	203.254	479.88	39.9844	94.4026	2.36098	200	477	196.136	477	38.5841	93.8361	2.43199	2.39649	94.1193
scf_8254371:325655-326354	325655	326354	700	32	91	28.0351	61.4192	0.480601	1.0529	2.1908	29	74	28.4397	74	0.487537	1.26857	2.602	2.3964	1.16074
scf_8254403:375333-376314	375333	376314	982	36	195	31.5394	131.613	0.385411	1.6083	4.17295	43	26	42.1692	26	0.515306	0.317719	0.616564	2.39476	0.96301
scf_8254444:71896-72816	71896	72816	921	106	288	92.8661	194.382	1.20998	2.53266	2.09314	56	148	54.918	148	0.715544	1.92834	2.69493	2.39403	2.2305
scf_8254617:482481-482982	482481	482982	502	19	20	16.6458	13.4987	0.397908	0.322679	0.810938	10	39	9.80679	39	0.234425	0.932271	3.97684	2.39389	0.627475
scf_8254803:1944718-1946271	1944718	1946271	1554	187	553	163.83	373.24	1.2651	2.88216	2.27822	128	315	125.527	315	0.96932	2.43243	2.50942	2.39382	2.6573
scf_8254712:153142-153775	153142	153775	634	11	22	9.63705	14.8486	0.182405	0.281046	1.54078	11	35	10.7875	35	0.204179	0.662461	3.24451	2.39264	0.471753
scf_8254548:126742-127412	126742	127412	671	16	18	14.0175	12.1489	0.250686	0.217267	0.86669	19	73	18.6329	73	0.333226	1.30551	3.9178	2.39225	0.761391
scf_8254470:987666-988179	987666	988179	514	15	38	13.1414	25.6476	0.306804	0.598776	1.95166	9	25	8.82611	25	0.206057	0.583658	2.83251	2.39208	0.591217
scf_8254047:70087-71588	70087	71588	1502	131	480	114.768	323.969	0.916925	2.5883	2.82281	104	200	101.991	200	0.814838	1.59787	1.96097	2.39189	2.09309
scf_8254664:321559-321973	321559	321973	415	16	53	14.0175	35.7716	0.405326	1.03436	2.55192	16	35	15.6909	35	0.453712	1.01205	2.2306	2.39126	1.0232
scf_8254667:784964-785790	784964	785790	827	23	28	20.1502	18.8982	0.292385	0.274218	0.937868	13	49	12.7488	49	0.184989	0.711004	3.84349	2.39068	0.492611
scf_8254659:64603-65864	64603	65864	1262	37	71	32.4155	47.9205	0.30823	0.455662	1.47832	21	68	20.5943	68	0.195825	0.646593	3.30189	2.39011	0.551128
scf_8254752:1289031-1289785	1289031	1289785	755	35	37	30.6633	24.9726	0.487364	0.396916	0.814414	18	70	17.6522	70	0.280565	1.11258	3.96551	2.38996	0.75475
scf_8254545:546158-547041	546158	547041	884	23	119	20.1502	80.3174	0.273532	1.09028	3.98594	18	14	17.6522	14	0.239623	0.190045	0.793102	2.38952	0.640164
scf_8254565:100976-101626	100976	101626	651	90	349	78.8486	235.553	1.45343	4.34199	2.98741	74	130	72.5702	130	1.3377	2.39631	1.79137	2.38939	3.36915
scf_8254667:174783-175777	174783	175777	995	26	58	22.7785	39.1463	0.274715	0.472116	1.71857	28	84	27.459	84	0.331164	1.01307	3.05911	2.38884	0.742591
scf_8254021:18610-18967	18610	18967	358	8	44	7.00876	29.6972	0.234931	0.995437	4.23715	17	9	16.6715	9	0.558823	0.301676	0.539842	2.3885	0.648556
scf_8254528:170740-171187	170740	171187	448	5	31	4.38048	20.923	0.117334	0.560438	4.77643	14	0	13.7295	0	0.367755	0	0	2.38821	0.280219
scf_8254788:564168-565059	564168	565059	892	12	14	10.5131	9.44911	0.141432	0.127118	0.89879	20	76	19.6136	76	0.26386	1.02242	3.87487	2.38683	0.57477
scf_8254654:28109-30248	28109	30248	2140	100	325	87.6095	219.354	0.491268	1.23002	2.50377	102	227	100.029	227	0.560912	1.2729	2.26934	2.38655	1.25146
scf_8254545:331544-332559	331544	332559	1016	25	41	21.9024	27.6724	0.25869	0.326839	1.26344	25	86	24.517	86	0.28957	1.01575	3.50777	2.38561	0.671294
scf_8254555:255505-256316	255505	256316	812	79	280	69.2115	188.982	1.02283	2.79284	2.7305	75	150	73.5509	150	1.08696	2.21675	2.0394	2.38495	2.50479
scf_8253984:189593-190435	189593	190435	843	32	112	28.0351	75.5929	0.399075	1.07606	2.69637	30	61	29.4204	61	0.418795	0.868327	2.07339	2.38488	0.972191
scf_8254607:113561-114811	113561	114811	1251	160	567	140.175	382.689	1.34461	3.67088	2.73007	112	224	109.836	224	1.05358	2.14868	2.0394	2.38474	2.90978
scf_8254431:50622-55472	50622	55472	4851	948	3821	830.538	2578.93	2.05452	6.37955	3.10513	837	1363	820.828	1363	2.0305	3.37168	1.66052	2.38283	4.87561
scf_8254373:454428-455296	454428	455296	869	24	15	21.0263	10.124	0.290352	0.139803	0.481495	20	84	19.6136	84	0.270843	1.15995	4.28275	2.38212	0.649878
scf_8254697:1114590-1116077	1114590	1116077	1488	40	115	35.0438	77.6177	0.282611	0.625949	2.21488	36	90	35.3044	90	0.284713	0.725806	2.54925	2.38207	0.675878
scf_8254403:330549-331169	330549	331169	621	20	31	17.5219	20.923	0.338588	0.40431	1.19411	10	35	9.80679	35	0.189503	0.676329	3.56896	2.38153	0.540319
scf_8254403:83919-84212	83919	84212	294	28	1	24.5307	0.674936	1.00125	0.0275484	0.027514	14	65	13.7295	65	0.560388	2.65306	4.73433	2.38092	1.3403
scf_8254659:978166-979239	978166	979239	1074	35	169	30.6633	114.064	0.342607	1.27446	3.71989	48	49	47.0726	49	0.525951	0.547486	1.04095	2.38042	0.910974
scf_8254597:243718-244548	243718	244548	831	15	70	13.1414	47.2456	0.189768	0.682246	3.59516	14	16	13.7295	16	0.19826	0.231047	1.16537	2.38027	0.456647
scf_8254664:183641-184609	183641	184609	969	36	143	31.5394	96.5159	0.390581	1.19524	3.06017	42	70	41.1885	70	0.510074	0.866873	1.6995	2.37983	1.03106
scf_8253930:110971-111835	110971	111835	865	41	185	35.9199	124.863	0.498311	1.73221	3.47616	31	39	30.401	39	0.421749	0.54104	1.28285	2.3795	1.13662
scf_8253904:112576-112807	112576	112807	232	10	0	8.76095	0	0.453153	0	0	6	28	5.88407	28	0.304349	1.44828	4.75861	2.3793	0.724138
scf_8254528:135502-136096	135502	136096	595	11	0	9.63705	0	0.194361	0	0	6	28	5.88407	28	0.11867	0.564706	4.75861	2.3793	0.282353
scf_8254763:172038-172223	172038	172223	186	9	27	7.88486	18.2233	0.508701	1.1757	2.31117	10	24	9.80679	24	0.632696	1.54839	2.44728	2.37923	1.36204
scf_8253904:249707-250679	249707	250679	973	21	88	18.398	59.3944	0.226902	0.732511	3.22831	20	30	19.6136	30	0.241894	0.36999	1.52955	2.37893	0.55125
scf_8254580:197811-199035	197811	199035	1225	125	228	109.512	153.886	1.07277	1.50745	1.40519	66	217	64.7248	217	0.634039	2.12571	3.35266	2.37893	1.81658
scf_8254697:1636063-1636350	1636063	1636350	288	12	64	10.5131	43.1959	0.438048	1.79983	4.10875	11	7	10.7875	7	0.449478	0.291667	0.648901	2.37883	1.04575
scf_8254826:40520-41352	40520	41352	833	736	3071	644.806	2072.73	9.28893	29.8593	3.2145	739	1118	724.722	1118	10.4402	16.1056	1.54266	2.37858	22.9824
scf_8254667:1951197-1955158	1951197	1955158	3962	223	865	195.369	583.82	0.591729	1.76826	2.98829	196	340	192.213	340	0.58217	1.02978	1.76887	2.37858	1.39902
scf_8254688:629103-629543	629103	629543	441	17	65	14.8936	43.8709	0.405269	1.19377	2.94561	22	39	21.5749	39	0.587073	1.06122	1.80765	2.37663	1.12749
scf_8254719:849502-850232	849502	850232	731	15	28	13.1414	18.8982	0.215728	0.310231	1.43806	8	26	7.84543	26	0.12879	0.426813	3.31403	2.37605	0.368522
scf_8254385:249372-250304	249372	250304	933	47	141	41.1765	95.166	0.529601	1.224	2.31117	61	146	59.8214	146	0.769407	1.87781	2.4406	2.37589	1.55091
scf_8254697:1609380-1610464	1609380	1610464	1085	112	200	98.1227	134.987	1.08523	1.49295	1.3757	74	245	72.5702	245	0.80262	2.70968	3.37604	2.37587	2.10131
scf_8254564:813640-813984	813640	813984	345	15	36	13.1414	24.2977	0.457093	0.845138	1.84894	13	37	12.7488	37	0.443437	1.28696	2.90223	2.37558	1.06605
scf_8254564:104906-105322	104906	105322	417	7	20	6.13267	13.4987	0.17648	0.388453	2.20112	4	10	3.92271	10	0.112884	0.28777	2.54925	2.37519	0.338111
scf_8254373:137122-137892	137122	137892	771	11	40	9.63705	26.9975	0.149993	0.420194	2.80142	11	21	10.7875	21	0.167898	0.326848	1.9467	2.37406	0.373521
scf_8254486:292686-294656	292686	294656	1971	168	630	147.184	425.21	0.896098	2.5888	2.88897	169	308	165.735	308	1.00904	1.87519	1.85839	2.37368	2.23199
scf_8254788:529904-530902	529904	530902	999	28	19	24.5307	12.8238	0.294663	0.15404	0.522766	14	58	13.7295	58	0.164919	0.696697	4.22448	2.37362	0.425368
scf_8254417:39314-39802	39314	39802	489	145	573	127.034	386.739	3.11739	9.49052	3.04437	114	190	111.797	190	2.74349	4.66258	1.6995	2.37194	7.07655
scf_8254549:38744-39876	38744	39876	1133	28	83	24.5307	56.0197	0.259813	0.593325	2.28366	44	106	43.1499	106	0.457015	1.12268	2.45655	2.37011	0.858004
scf_8254731:8221-10464	8221	10464	2244	198	614	173.467	414.411	0.92763	2.2161	2.38899	177	408	173.58	408	0.928236	2.18182	2.3505	2.36975	2.19896
scf_8254449:175411-176874	175411	176874	1464	379	1468	332.04	990.807	2.72164	8.12137	2.984	341	585	334.411	585	2.74108	4.79508	1.74934	2.36667	6.45822
scf_8253915:211821-212537	211821	212537	717	22	3	19.2741	2.02481	0.322579	0.033888	0.105053	13	59	12.7488	59	0.213369	0.987448	4.62788	2.36647	0.510668
scf_8254449:142418-144400	142418	144400	1983	55	138	48.1852	93.1412	0.29159	0.563638	1.93298	55	151	53.9373	151	0.326398	0.913767	2.79955	2.36626	0.738703
scf_8254433:81677-83571	81677	83571	1895	221	889	193.617	600.018	1.22607	3.79959	3.099	208	333	203.981	333	1.2917	2.10871	1.6325	2.36575	2.95415
scf_8254406:223966-224259	223966	224259	294	89	363	77.9725	245.002	3.18255	10.0001	3.14216	79	123	77.4736	123	3.16219	5.02041	1.58764	2.3649	7.51024
scf_8254095:79543-80396	79543	80396	854	28	36	24.5307	24.2977	0.344693	0.34142	0.990503	12	44	11.7681	44	0.16536	0.618267	3.73891	2.36471	0.479843
scf_8253984:39356-40414	39356	40414	1059	97	292	84.9813	197.081	0.96296	2.23322	2.31912	88	208	86.2997	208	0.977901	2.35694	2.4102	2.36466	2.29508
scf_8254395:469147-469516	469147	469516	370	9	47	7.88486	31.722	0.255725	1.02882	4.02316	13	9	12.7488	9	0.413475	0.291892	0.705947	2.36455	0.660357
scf_8254654:360535-361873	360535	361873	1339	76	239	66.5833	161.31	0.596713	1.44564	2.42268	65	147	63.7441	147	0.571269	1.3174	2.3061	2.36439	1.38152
scf_8254811:1203645-1204542	1203645	1204542	898	28	108	24.5307	72.8931	0.327804	0.974073	2.97151	18	31	17.6522	31	0.235887	0.414254	1.75615	2.36383	0.694163
scf_8254751:152565-155542	152565	155542	2978	230	862	201.502	581.795	0.811962	2.34437	2.88729	220	397	215.749	397	0.869373	1.59973	1.8401	2.3637	1.97205
scf_8254503:170104-170660	170104	170660	557	15	45	13.1414	30.3721	0.283119	0.654337	2.31117	19	45	18.6329	45	0.401427	0.969479	2.41508	2.36313	0.811908
scf_8254803:1863159-1865430	1863159	1865430	2272	184	616	161.202	415.761	0.851417	2.19592	2.57914	133	280	130.43	280	0.688892	1.47887	2.14674	2.36294	1.8374
scf_8254716:1010399-1012670	1010399	1012670	2272	1006	4054	881.352	2736.19	4.65503	14.4517	3.10454	967	1537	948.316	1537	5.00871	8.11796	1.62077	2.36265	11.2848
scf_8254593:559771-561166	559771	561166	1396	53	208	46.4331	140.387	0.399138	1.20676	3.02342	33	55	32.3624	55	0.278187	0.472779	1.6995	2.36146	0.839771
scf_8254654:330268-331444	330268	331444	1177	19	106	16.6458	71.5433	0.169711	0.729413	4.29797	24	10	23.5363	10	0.239962	0.101954	0.424876	2.36142	0.415684
scf_8254747:1978-2598	1978	2598	621	68	118	59.5745	79.6425	1.1512	1.53899	1.33686	25	83	24.517	83	0.473758	1.60386	3.38541	2.36113	1.57143
scf_8254776:924358-924933	924358	924933	576	36	160	31.5394	107.99	0.657072	2.24979	3.42396	44	56	43.1499	56	0.898956	1.16667	1.2978	2.36088	1.70823
scf_8254062:15907-16356	15907	16356	450	16	43	14.0175	29.0223	0.373801	0.773927	2.07043	10	26	9.80679	26	0.261514	0.693333	2.65123	2.36083	0.73363
scf_8254811:1398412-1403094	1398412	1403094	4683	193	719	169.086	485.279	0.433277	1.24351	2.87001	152	276	149.063	276	0.381968	0.707239	1.85156	2.36079	0.975374
scf_8254545:769833-770481	769833	770481	649	26	56	22.7785	37.7964	0.421174	0.698856	1.6593	9	27	8.82611	27	0.163195	0.49923	3.05911	2.35921	0.599043
scf_8254446:426915-427453	426915	427453	539	80	277	70.0876	186.957	1.56039	4.16232	2.66748	89	179	87.2804	179	1.94316	3.98516	2.05086	2.35917	4.07374
scf_8254428:385260-385873	385260	385873	614	21	73	18.398	49.2704	0.35957	0.962939	2.67803	11	22	10.7875	22	0.21083	0.429967	2.0394	2.35872	0.696453
scf_8254587:370058-370472	370058	370472	415	16	42	14.0175	28.3473	0.405326	0.819682	2.02228	14	37	13.7295	37	0.396998	1.06988	2.69493	2.3586	0.944781
scf_8254686:545009-546178	545009	546178	1170	254	781	222.528	527.125	2.28234	5.40641	2.3688	205	472	201.039	472	2.06194	4.84103	2.3478	2.3583	5.12372
scf_8254638:425918-426340	425918	426340	423	23	51	20.1502	34.4218	0.571637	0.976504	1.70826	20	59	19.6136	59	0.556413	1.67376	3.00812	2.35819	1.32513
scf_8254613:22401-23277	22401	23277	877	21	61	18.398	41.1711	0.25174	0.563345	2.2378	14	34	13.7295	34	0.187861	0.465222	2.47642	2.35711	0.514284
scf_8254645:240445-241052	240445	241052	608	31	161	27.159	108.665	0.536032	2.1447	4.00107	33	23	32.3624	23	0.638732	0.453947	0.710701	2.35588	1.29932
scf_8254590:773634-775253	773634	775253	1620	47	41	41.1765	27.6724	0.305011	0.204981	0.672044	26	103	25.4976	103	0.188871	0.762963	4.03959	2.35582	0.483972
scf_8254779:72214-73089	72214	73089	876	33	77	28.9111	51.9701	0.396043	0.711919	1.79758	21	60	20.5943	60	0.282113	0.821918	2.91343	2.35551	0.766919
scf_8254582:603061-603339	603061	603339	279	41	166	35.9199	112.039	1.54494	4.8189	3.11915	66	103	64.7248	103	2.78386	4.43011	1.59135	2.35525	4.6245
scf_8254436:12062-12774	12062	12774	713	24	11	21.0263	7.4243	0.353879	0.124953	0.353096	11	47	10.7875	47	0.181556	0.791024	4.35691	2.355	0.457989
scf_8254393:26651-27789	26651	27789	1139	249	796	218.148	537.249	2.29831	5.66022	2.46278	172	379	168.677	379	1.7771	3.99298	2.2469	2.35484	4.8266
scf_8254431:809802-810178	809802	810178	377	9	55	7.88486	37.1215	0.250977	1.18159	4.70795	11	0	10.7875	0	0.343368	0	0	2.35397	0.590793
scf_8254611:55252-55771	55252	55771	520	9	24	7.88486	16.1985	0.181958	0.373811	2.05438	15	39	14.7102	39	0.339466	0.9	2.65123	2.3528	0.636905
scf_8254187:218245-219334	218245	219334	1090	41	159	35.9199	107.315	0.395449	1.18145	2.98762	41	69	40.2078	69	0.442655	0.759633	1.71608	2.35185	0.970541
scf_8254823:27177-28355	27177	28355	1179	201	817	176.095	551.423	1.79232	5.61245	3.13139	179	276	175.541	276	1.78668	2.80916	1.57228	2.35184	4.2108
scf_8254645:933647-935903	933647	935903	2257	128	441	112.14	297.647	0.596226	1.58253	2.65424	108	217	105.913	217	0.563119	1.15374	2.04885	2.35154	1.36814
scf_8254435:111552-113070	111552	113070	1519	218	793	190.989	535.225	1.5088	4.22824	2.80239	234	436	229.479	436	1.81287	3.44437	1.89996	2.35117	3.83631
scf_8253984:89539-89881	89539	89881	343	9	43	7.88486	29.0223	0.275855	1.01536	3.68076	6	6	5.88407	6	0.205857	0.209913	1.0197	2.35023	0.612634
scf_8254786:324739-325369	324739	325369	631	14	1	12.2653	0.674936	0.233255	0.0128356	0.055028	9	41	8.82611	41	0.16785	0.779715	4.64531	2.35017	0.396275
scf_8254776:678312-679250	678312	679250	939	74	282	64.8311	190.332	0.828512	2.43236	2.93582	73	126	71.5895	126	0.914882	1.61022	1.76003	2.34792	2.02129
scf_8254545:639983-640306	639983	640306	324	18	43	15.7697	29.0223	0.584064	1.0749	1.84038	10	28	9.80679	28	0.363214	1.03704	2.85517	2.34777	1.05597
scf_8254803:1311779-1315688	1311779	1315688	3910	309	1172	270.713	791.026	0.830834	2.4277	2.922	253	440	248.112	440	0.761468	1.35038	1.77339	2.3477	1.88904
scf_8254716:380611-381023	380611	381023	413	16	0	14.0175	0	0.407289	0	0	5	23	4.90339	23	0.142471	0.668281	4.69063	2.34531	0.33414
scf_8254644:112046-112837	112046	112837	792	66	143	57.8223	96.5159	0.876095	1.46236	1.66918	54	160	52.9567	160	0.802374	2.42424	3.02134	2.34526	1.9433
scf_8254571:101349-103580	101349	103580	2232	160	670	140.175	452.207	0.75363	2.43122	3.22601	168	241	164.754	241	0.885774	1.2957	1.46279	2.3444	1.86346
scf_8254406:753534-754092	753534	754092	559	148	605	129.662	408.337	2.78344	8.76572	3.14924	157	237	153.967	237	3.30519	5.08766	1.5393	2.34427	6.92669
scf_8254688:218256-218642	218256	218642	387	10	41	8.76095	27.6724	0.271657	0.858059	3.15861	6	9	5.88407	9	0.182452	0.27907	1.52955	2.34408	0.568564
scf_8254580:263528-263688	263528	263688	161	16	2	14.0175	1.34987	1.04478	0.100612	0.0962989	10	45	9.80679	45	0.730941	3.35404	4.58866	2.34248	1.72732
scf_8254788:384251-384926	384251	384926	676	40	118	35.0438	79.6425	0.62208	1.41377	2.27265	22	52	21.5749	52	0.382987	0.923077	2.4102	2.34143	1.16842
scf_8254697:681882-682540	681882	682540	659	11	42	9.63705	28.3473	0.175485	0.516188	2.94149	17	29	16.6715	29	0.303579	0.528073	1.73949	2.34049	0.52213
scf_8254609:475115-475506	475115	475506	392	9	11	7.88486	7.4243	0.241373	0.227275	0.94159	9	33	8.82611	33	0.270187	1.0102	3.73891	2.34025	0.618739
scf_8254659:52429-53908	52429	53908	1480	130	405	113.892	273.349	0.923452	2.21635	2.40007	106	237	103.952	237	0.842854	1.92162	2.2799	2.33998	2.06898
scf_8254716:1155633-1156746	1155633	1156746	1114	101	327	88.4856	220.704	0.953167	2.37742	2.49424	100	214	98.0679	214	1.05639	2.30521	2.18216	2.3382	2.34132
scf_8254436:27216-28231	27216	28231	1016	180	373	157.697	251.751	1.86257	2.97344	1.59642	98	296	96.1065	296	1.13512	3.49606	3.07992	2.33817	3.23475
scf_8254370:257971-258518	257971	258518	548	13	42	11.3892	28.3473	0.249399	0.620744	2.48896	21	45	20.5943	45	0.450969	0.985401	2.18508	2.33702	0.803073
scf_8254815:623826-624277	623826	624277	452	21	44	18.398	29.6972	0.488443	0.788421	1.61415	15	45	14.7102	45	0.390536	1.19469	3.05911	2.33663	0.991556
scf_8254365:18843-19436	18843	19436	594	23	36	20.1502	24.2977	0.407075	0.490863	1.20583	15	51	14.7102	51	0.297175	1.0303	3.46699	2.33641	0.760583
scf_8254588:8922-9541	8922	9541	620	18	106	15.7697	71.5433	0.30522	1.38471	4.53675	15	2	14.7102	2	0.284713	0.0387097	0.13596	2.33636	0.711709
scf_8254500:33206-34049	33206	34049	844	24	23	21.0263	15.5235	0.298952	0.220714	0.738292	14	54	13.7295	54	0.195206	0.767773	3.93314	2.33571	0.494243
scf_8254799:180602-183227	180602	183227	2626	268	943	234.794	636.465	1.07293	2.90845	2.71074	235	451	230.46	451	1.05313	2.06093	1.95696	2.33385	2.48469
scf_8254565:425272-425748	425272	425748	477	17	100	14.8936	67.4936	0.374682	1.69795	4.53171	15	2	14.7102	2	0.370067	0.0503145	0.13596	2.33384	0.874134
scf_8254649:95880-96071	95880	96071	192	25	129	21.9024	87.0668	1.3689	5.44168	3.97522	28	19	27.459	19	1.71619	1.1875	0.691941	2.33358	3.31459
scf_8254513:14143-16980	14143	16980	2838	797	2900	698.248	1957.32	2.95242	8.27618	2.80318	693	1265	679.61	1265	2.87362	5.34884	1.86136	2.33227	6.81251
scf_8254811:922022-924674	922022	924674	2653	752	3098	658.824	2090.95	2.97998	9.45776	3.17377	682	997	668.823	997	3.02521	4.50961	1.49068	2.33222	6.98369
scf_8254551:591903-592830	591903	592830	928	27	102	23.6546	68.8435	0.305878	0.890218	2.91037	25	43	24.517	43	0.31703	0.556034	1.75389	2.33213	0.723126
scf_8254691:187562-189608	187562	189608	2047	841	3142	736.796	2120.65	4.31927	12.4318	2.8782	847	1480	830.635	1480	4.86938	8.67611	1.78177	2.32999	10.5539
scf_8254594:456832-458167	456832	458167	1336	245	953	214.643	643.214	1.92793	5.77738	2.99667	224	365	219.672	365	1.9731	3.27844	1.66157	2.32912	4.52791
scf_8254551:580838-581891	580838	581891	1054	26	38	22.7785	25.6476	0.259338	0.292003	1.12596	13	45	12.7488	45	0.145148	0.512334	3.52974	2.32785	0.402168
scf_8254420:288530-289229	288530	289229	700	43	89	37.6721	60.0693	0.645807	1.02976	1.59453	24	72	23.5363	72	0.403479	1.23429	3.05911	2.32682	1.13202
scf_8254803:554606-556220	554606	556220	1615	151	407	132.29	274.699	0.982963	2.04111	2.07649	129	326	126.508	326	0.939994	2.42229	2.57692	2.3267	2.2317
scf_8254649:367772-371204	367772	371204	3433	281	1044	246.183	704.634	0.860528	2.46304	2.86224	253	444	248.112	444	0.867271	1.552	1.78952	2.32588	2.00752
scf_8254638:236217-236499	236217	236499	283	17	22	14.8936	14.8486	0.631532	0.629623	0.996977	12	43	11.7681	43	0.499003	1.82332	3.65393	2.32545	1.22647
scf_8254630:252247-253341	252247	253341	1095	8	43	7.00876	29.0223	0.0768084	0.318052	4.14085	6	3	5.88407	3	0.064483	0.0328767	0.509851	2.32535	0.175464
scf_8254803:1491460-1492683	1491460	1492683	1224	113	420	98.9988	283.473	0.970576	2.77915	2.8634	97	170	95.1258	170	0.932606	1.66667	1.78711	2.32525	2.22291
scf_8254464:322904-323617	322904	323617	714	239	811	209.387	547.373	3.51911	9.19955	2.61417	180	359	176.522	359	2.96676	6.03361	2.03374	2.32396	7.61658
scf_8254776:518344-519233	518344	519233	890	12	30	10.5131	20.2481	0.14175	0.273008	1.92598	9	24	8.82611	24	0.119004	0.323596	2.71921	2.32259	0.298302
scf_8254428:174491-175035	174491	175035	545	34	63	29.7872	42.521	0.655866	0.936242	1.42749	26	82	25.4976	82	0.561416	1.8055	3.21598	2.32174	1.37087
scf_8253823:324606-325526	324606	325526	921	32	113	28.0351	76.2678	0.365278	0.993717	2.72044	34	64	33.3431	64	0.434437	0.833876	1.91944	2.31994	0.913797
scf_8254564:66295-66597	66295	66597	303	234	669	205.006	451.532	8.11906	17.8825	2.20253	172	411	168.677	411	6.68027	16.2772	2.43661	2.31957	17.0799
scf_8254659:1096017-1096148	1096017	1096148	132	18	71	15.7697	47.9205	1.43361	4.35641	3.03877	23	36	22.5556	36	2.05051	3.27273	1.59606	2.31741	3.81457
scf_8254697:1359492-1360447	1359492	1360447	956	24	30	21.0263	20.2481	0.263928	0.25416	0.962989	30	108	29.4204	108	0.369293	1.35565	3.67093	2.31696	0.804904
scf_8254667:696625-696962	696625	696962	338	12	2	10.5131	1.34987	0.373248	0.0479245	0.128399	12	53	11.7681	53	0.417804	1.88166	4.50368	2.31604	0.964791
scf_8254747:581803-582370	581803	582370	568	27	36	23.6546	24.2977	0.499745	0.513332	1.02719	15	53	14.7102	53	0.310778	1.11972	3.60295	2.31507	0.816525
scf_8254457:9477-10138	9477	10138	662	16	71	14.0175	47.9205	0.254094	0.868649	3.41861	16	19	15.6909	19	0.284426	0.344411	1.2109	2.31475	0.60653
scf_8254811:1190153-1191097	1190153	1191097	945	17	36	14.8936	24.2977	0.189125	0.308542	1.63142	16	47	15.6909	47	0.199249	0.596825	2.99537	2.3134	0.452684
scf_8254665:203798-204566	203798	204566	769	31	78	27.159	52.645	0.423807	0.821509	1.9384	22	58	21.5749	58	0.33667	0.905072	2.68831	2.31335	0.86329
scf_8254564:890361-891269	890361	891269	909	27	65	23.6546	43.8709	0.312272	0.579153	1.85465	39	106	38.2465	106	0.504904	1.39934	2.7715	2.31307	0.989247
scf_8254803:1084031-1084249	1084031	1084249	219	93	421	81.4769	284.148	4.46449	15.5698	3.48747	113	126	110.817	126	6.07215	6.90411	1.13701	2.31224	11.2369
scf_8254362:255722-256235	255722	256235	514	32	148	28.0351	99.8906	0.654515	2.33208	3.56306	25	26	24.517	26	0.572381	0.607004	1.06049	2.31178	1.46954
scf_8254617:542643-542750	542643	542750	108	2	12	1.75219	8.09924	0.194688	0.899915	4.62235	2	0	1.96136	0	0.217929	0	0	2.31117	0.449958
scf_8254603:25826-25903	25826	25903	78	1	6	0.876095	4.04962	0.134784	0.623018	4.62235	4	0	3.92271	0	0.603495	0	0	2.31117	0.311509
scf_8254786:264634-264918	264634	264918	285	7	42	6.13267	28.3473	0.258218	1.19357	4.62235	14	0	13.7295	0	0.578084	0	0	2.31117	0.596786
scf_8254104:261736-262391	261736	262391	656	18	102	15.7697	68.8435	0.28847	1.25933	4.36555	20	5	19.6136	5	0.358785	0.0914634	0.254925	2.31024	0.675398
scf_8254803:1470503-1471283	1470503	1471283	781	20	81	17.5219	54.6699	0.269223	0.839998	3.12009	17	25	16.6715	25	0.256157	0.384123	1.49956	2.30982	0.61206
scf_8254587:573671-573885	573671	573885	215	5	26	4.38048	17.5483	0.244492	0.979443	4.00604	10	6	9.80679	6	0.547356	0.334884	0.611821	2.30893	0.657163
scf_8254552:202404-204282	202404	204282	1879	130	470	113.892	317.22	0.72736	2.02589	2.78526	127	228	124.546	228	0.795399	1.45609	1.83065	2.30795	1.74099
scf_8254475:429845-430254	429845	430254	410	21	10	18.398	6.74936	0.538478	0.197542	0.366853	6	25	5.88407	25	0.172217	0.731707	4.24876	2.30781	0.464625
scf_8254010:513533-513898	513533	513898	366	31	175	27.159	118.114	0.890458	3.87259	4.34898	46	12	45.1112	12	1.47906	0.393443	0.266009	2.3075	2.13301
scf_8254814:84744-85199	84744	85199	456	27	126	23.6546	85.042	0.622489	2.23795	3.59516	31	31	30.401	31	0.800027	0.815789	1.0197	2.30743	1.52687
scf_8254600:33029-34380	33029	34380	1352	131	498	114.768	336.118	1.01866	2.9833	2.92866	141	233	138.276	233	1.2273	2.06805	1.68504	2.30685	2.52567
scf_8254028:318312-323790	318312	323790	5479	1831	7241	1604.13	4887.21	3.51334	10.7039	3.04664	1627	2499	1595.56	2499	3.49457	5.47326	1.56622	2.30643	8.08857
scf_8254436:30841-33018	30841	33018	2178	116	402	101.627	271.324	0.559929	1.4949	2.6698	114	217	111.797	217	0.615964	1.19559	1.94101	2.30541	1.34525
scf_8254496:180339-181560	180339	181560	1222	133	535	116.521	361.091	1.14423	3.5459	3.09894	112	166	109.836	166	1.07859	1.63011	1.51134	2.30514	2.58801
scf_8254385:50527-52073	50527	52073	1547	245	871	214.643	587.87	1.66498	4.56007	2.73882	218	400	213.788	400	1.65834	3.10278	1.87101	2.30492	3.83143
scf_8254609:95714-96614	95714	96614	901	37	100	32.4155	67.4936	0.431727	0.898916	2.08214	23	57	22.5556	57	0.300408	0.759156	2.52709	2.30461	0.829036
scf_8253803:4624-5649	4624	5649	1026	24	80	21.0263	53.9949	0.245922	0.631519	2.56797	19	38	18.6329	38	0.217929	0.444444	2.0394	2.30369	0.537982
scf_8254587:228224-228928	228224	228928	705	12	40	10.5131	26.9975	0.178947	0.459531	2.56797	9	18	8.82611	18	0.150232	0.306383	2.0394	2.30369	0.382957
scf_8254611:87825-89581	87825	89581	1757	132	525	115.645	354.342	0.789832	2.42009	3.06406	119	180	116.701	180	0.797046	1.22937	1.54241	2.30323	1.82473
scf_8254104:124572-127184	124572	127184	2613	2174	8581	1904.63	5791.63	8.74687	26.5976	3.04081	1995	3062	1956.45	3062	8.98486	14.062	1.56508	2.30295	20.3298
scf_8254470:1068304-1069346	1068304	1069346	1043	41	34	35.9199	22.9478	0.413268	0.264021	0.638861	27	105	26.4783	105	0.30464	1.20805	3.96551	2.30218	0.736037
scf_8254649:97102-97150	97102	97150	49	6	16	5.25657	10.799	1.28732	2.64465	2.05438	2	5	1.96136	5	0.480332	1.22449	2.54925	2.30182	1.93457
scf_8254373:414063-415725	414063	415725	1663	1017	3760	890.989	2537.76	6.42927	18.3122	2.84825	970	1669	951.258	1669	6.86416	12.0433	1.75452	2.30138	15.1777
scf_8254650:748533-750679	748533	750679	2147	407	1502	356.571	1013.75	1.99294	5.66607	2.84307	354	610	347.16	610	1.94035	3.40941	1.75711	2.30009	4.53774
scf_8254579:329522-330332	329522	330332	811	28	53	24.5307	35.7716	0.362969	0.529297	1.45824	25	77	24.517	77	0.362766	1.13933	3.14068	2.29946	0.834315
scf_8254010:402432-403572	402432	403572	1141	122	450	106.884	303.721	1.1241	3.19427	2.84161	126	217	123.566	217	1.29955	2.28221	1.75615	2.29888	2.73824
scf_8254811:437446-437909	437446	437909	464	122	456	106.884	307.771	2.76423	7.9596	2.8795	133	224	130.43	224	3.3732	5.7931	1.71739	2.29844	6.87635
scf_8253894:175041-176031	175041	176031	991	23	101	20.1502	68.1686	0.243998	0.825452	3.38302	37	44	36.2851	44	0.439376	0.532795	1.21262	2.29782	0.679124
scf_8254422:238348-239466	238348	239466	1119	21	109	18.398	73.5681	0.197298	0.788934	3.9987	41	24	40.2078	24	0.431183	0.257373	0.596899	2.2978	0.523153
scf_8254486:257171-259243	257171	259243	2073	208	721	182.228	486.629	1.05486	2.81696	2.67044	175	330	171.619	330	0.993452	1.91027	1.92287	2.29666	2.36362
scf_8254719:721881-722595	721881	722595	715	34	40	29.7872	26.9975	0.499926	0.453104	0.906343	13	47	12.7488	47	0.213966	0.788811	3.68661	2.29648	0.620958
scf_8254664:251124-251779	251124	251779	656	12	8	10.5131	5.39949	0.192314	0.0987712	0.513594	12	48	11.7681	48	0.215271	0.878049	4.07881	2.2962	0.48841
scf_8254095:56809-57384	56809	57384	576	15	10	13.1414	6.74936	0.27378	0.140612	0.513594	5	20	4.90339	20	0.102154	0.416667	4.07881	2.2962	0.278639
scf_8254667:1415582-1415633	1415582	1415633	52	111	304	97.2466	205.181	22.4415	47.3494	2.1099	90	219	88.2611	219	20.3679	50.5385	2.48127	2.29559	48.9439
scf_8254597:135735-136214	135735	136214	480	7	41	6.13267	27.6724	0.153317	0.69181	4.51229	13	1	12.7488	1	0.318721	0.025	0.0784386	2.29537	0.358405
scf_8254607:361155-362027	361155	362027	873	81	344	70.9637	232.178	0.975446	3.19145	3.27179	58	75	56.8794	75	0.781847	1.03093	1.31858	2.29518	2.11119
scf_8254361:1-158	1	158	158	2	0	1.75219	0	0.133078	0	0	4	18	3.92271	18	0.297928	1.36709	4.58866	2.29433	0.683544
scf_8254545:665567-665695	665567	665695	129	12	0	10.5131	0	0.977967	0	0	2	9	1.96136	9	0.182452	0.837209	4.58866	2.29433	0.418605
scf_8254667:1990190-1991607	1990190	1991607	1418	216	816	189.237	550.748	1.60144	4.66077	2.91037	205	337	201.039	337	1.70132	2.8519	1.67629	2.29333	3.75634
scf_8254572:172488-174944	172488	174944	2457	143	417	125.282	281.448	0.611876	1.3746	2.24653	119	273	116.701	273	0.569967	1.33333	2.33932	2.29292	1.35396
scf_8254397:36697-37835	36697	37835	1139	297	1002	260.2	676.286	2.74136	7.12505	2.5991	230	448	225.556	448	2.37636	4.71993	1.9862	2.29265	5.92249
scf_8254610:330932-331971	330932	331971	1040	86	328	75.3442	221.379	0.869356	2.55437	2.93824	88	142	86.2997	142	0.995766	1.63846	1.64543	2.29183	2.09642
scf_8254811:825861-826943	825861	826943	1083	59	83	51.6896	56.0197	0.572738	0.620717	1.08377	44	151	43.1499	151	0.478115	1.67313	3.49943	2.2916	1.14692
scf_8254580:65922-66795	65922	66795	874	19	64	16.6458	43.1959	0.228547	0.593079	2.595	19	37	18.6329	37	0.255829	0.508009	1.98574	2.29037	0.550544
scf_8254010:250034-250718	250034	250718	685	25	53	21.9024	35.7716	0.383691	0.626656	1.63323	18	52	17.6522	52	0.309236	0.910949	2.94581	2.28952	0.768803
scf_8254650:868463-869130	868463	869130	668	15	42	13.1414	28.3473	0.236074	0.509233	2.1571	16	38	15.6909	38	0.281872	0.682635	2.42179	2.28944	0.595934
scf_8254617:368042-368369	368042	368369	328	26	119	22.7785	80.3174	0.833359	2.93844	3.52602	32	33	31.3817	33	1.14811	1.20732	1.05157	2.2888	2.07288
scf_8254747:293265-295707	293265	295707	2443	109	275	95.4944	185.608	0.469068	0.911703	1.94365	88	227	86.2997	227	0.423904	1.11502	2.63037	2.28701	1.01336
scf_8254649:430708-432323	430708	432323	1616	121	437	106.008	294.947	0.787185	2.1902	2.78232	102	179	100.029	179	0.742791	1.32921	1.78948	2.2859	1.75971
scf_8254776:989159-990558	989159	990558	1400	71	32	62.2028	21.598	0.533167	0.185125	0.347219	28	116	27.459	116	0.235363	0.994286	4.22448	2.28585	0.589706
scf_8254431:779338-780317	779338	780317	980	47	182	41.1765	122.838	0.504202	1.50414	2.98322	61	95	59.8214	95	0.732507	1.16327	1.58806	2.28564	1.3337
scf_8254598:146382-147213	146382	147213	832	51	77	44.6809	51.9701	0.644436	0.749569	1.16314	38	127	37.2658	127	0.537487	1.83173	3.40795	2.28555	1.29065
scf_8254545:981870-982598	981870	982598	729	27	91	23.6546	61.4192	0.389376	1.01102	2.5965	31	60	30.401	60	0.500429	0.987654	1.97362	2.28506	0.999335
scf_8254284:80372-80698	80372	80698	327	5	28	4.38048	18.8982	0.160751	0.693513	4.31419	4	1	3.92271	1	0.143953	0.0366972	0.254925	2.28456	0.365105
scf_8254444:55973-56821	55973	56821	849	20	44	17.5219	29.6972	0.247659	0.419748	1.69486	11	31	10.7875	31	0.152473	0.438163	2.87371	2.28428	0.428956
scf_8254565:1-1072	1	1072	1072	17	45	14.8936	30.3721	0.16672	0.339987	2.03927	23	57	22.5556	57	0.252488	0.63806	2.52709	2.28318	0.489023
scf_8254584:32952-36605	32952	36605	3654	321	1069	281.227	721.507	0.923569	2.36948	2.56557	258	506	253.015	506	0.83092	1.66174	1.99988	2.28273	2.01561
scf_8253984:84676-85572	84676	85572	897	20	34	17.5219	22.9478	0.234407	0.306995	1.30967	26	83	25.4976	83	0.341106	1.11037	3.2552	2.28243	0.708681
scf_8254636:372204-372888	372204	372888	685	15	38	13.1414	25.6476	0.230215	0.449301	1.95166	16	41	15.6909	41	0.274876	0.718248	2.61299	2.28232	0.583774
scf_8254747:491293-491809	491293	491809	517	32	61	28.0351	41.1711	0.650717	0.955616	1.46856	28	85	27.459	85	0.637346	1.97292	3.09552	2.28204	1.46427
scf_8254446:413900-414503	413900	414503	604	59	256	51.6896	172.784	1.02695	3.43279	3.34272	67	80	65.7055	80	1.30541	1.5894	1.21755	2.28014	2.5111
scf_8254771:24927-25462	24927	25462	536	21	8	18.398	5.39949	0.411896	0.120884	0.293482	11	46	10.7875	46	0.24151	1.02985	4.26421	2.27885	0.575367
scf_8254667:740862-742012	740862	742012	1151	85	238	74.4681	160.635	0.776383	1.67473	2.1571	68	160	66.6862	160	0.695251	1.66811	2.3993	2.2782	1.67142
scf_8254370:140350-144624	140350	144624	4275	474	1659	415.269	1119.72	1.16567	3.14307	2.69637	412	751	404.04	751	1.13415	2.10807	1.85873	2.27755	2.62557
scf_8254010:640460-641140	640460	641140	681	37	172	32.4155	116.089	0.571199	2.04562	3.58128	22	21	21.5749	21	0.380175	0.370044	0.973352	2.27732	1.20783
scf_8254528:248309-249718	248309	249718	1410	96	360	84.1052	242.977	0.715789	2.06789	2.88897	60	98	58.8407	98	0.500772	0.834043	1.66551	2.27724	1.45097
scf_8254431:1066218-1067018	1066218	1067018	801	69	124	60.4506	83.6921	0.905627	1.25381	1.38447	46	143	45.1112	143	0.675824	2.14232	3.16994	2.27721	1.69807
scf_8254807:451542-452421	451542	452421	880	11	45	9.63705	30.3721	0.131414	0.414166	3.1516	8	11	7.84543	11	0.106983	0.15	1.40209	2.27685	0.282083
scf_8254464:90907-93015	90907	93015	2109	209	643	183.104	433.984	1.04184	2.46933	2.37015	150	321	147.102	321	0.836995	1.82646	2.18216	2.27616	2.14789
scf_8254764:14581-18659	14581	18659	4079	280	1063	245.307	717.457	0.721667	2.11069	2.92474	262	418	256.938	418	0.755885	1.22971	1.62685	2.27579	1.6702
scf_8254649:217364-217924	217364	217924	561	16	36	14.0175	24.2977	0.29984	0.519737	1.73338	21	58	20.5943	58	0.440519	1.24064	2.81632	2.27485	0.880189
scf_8254697:531871-533169	531871	533169	1299	32	136	28.0351	91.7914	0.258984	0.847957	3.27416	52	65	50.9953	65	0.471088	0.600462	1.27463	2.2744	0.724209
scf_8254667:1156096-1156934	1156096	1156934	839	35	135	30.6633	91.1164	0.43857	1.30321	2.97151	22	34	21.5749	34	0.308581	0.486293	1.5759	2.27371	0.894754
scf_8254391:221222-223134	221222	223134	1913	96	131	84.1052	88.4167	0.527581	0.554626	1.05126	56	192	54.918	192	0.344494	1.20439	3.49612	2.27369	0.879509
scf_8254440:61839-62265	61839	62265	427	32	92	28.0351	62.0942	0.78787	1.74503	2.21488	21	48	20.5943	48	0.578761	1.34895	2.33075	2.27281	1.54699
scf_8254552:102468-103229	102468	103229	762	40	57	35.0438	38.4714	0.551871	0.605848	1.09781	21	71	20.5943	71	0.324319	1.11811	3.44756	2.27269	0.861979
scf_8254528:242377-242750	242377	242750	374	17	36	14.8936	24.2977	0.47787	0.779606	1.63142	21	60	20.5943	60	0.660778	1.92513	2.91343	2.27243	1.35237
scf_8254665:372071-372666	372071	372666	596	173	519	151.565	350.292	3.05163	7.05286	2.31117	137	300	134.353	300	2.70509	6.04027	2.23292	2.27205	6.54656
scf_8254431:1123716-1125205	1123716	1125205	1490	434	1492	380.225	1007.01	3.06222	8.11011	2.64844	318	591	311.856	591	2.51159	4.75973	1.89511	2.27177	6.43492
scf_8254395:470805-471101	470805	471101	297	8	26	7.00876	17.5483	0.283182	0.709024	2.50377	2	4	1.96136	4	0.0792468	0.161616	2.0394	2.27159	0.43532
scf_8254397:193535-194197	193535	194197	663	31	49	27.159	33.0719	0.491565	0.598586	1.21772	23	75	22.5556	75	0.408246	1.35747	3.32511	2.27142	0.978026
scf_8254644:127542-128898	127542	128898	1357	101	469	88.4856	316.545	0.782482	2.79922	3.57736	130	123	127.488	123	1.12738	1.08769	0.964795	2.27108	1.94346
scf_8254392:77383-78586	77383	78586	1204	122	297	106.884	200.456	1.06529	1.9979	1.87546	80	209	78.4543	209	0.781937	2.08306	2.66397	2.26972	2.04048
scf_8254645:554706-556224	554706	556224	1519	331	1233	289.988	832.197	2.29088	6.5743	2.86977	311	509	304.991	509	2.40941	4.02107	1.6689	2.26933	5.29768
scf_8254483:74856-76183	74856	76183	1328	123	350	107.76	236.228	0.973733	2.13459	2.19217	90	207	88.2611	207	0.79754	1.87048	2.34531	2.26874	2.00254
scf_8254667:782353-783862	782353	783862	1510	108	296	94.6183	199.781	0.751934	1.58767	2.11144	95	226	93.1645	226	0.74038	1.79603	2.42582	2.26863	1.69185
scf_8254549:64836-67633	64836	67633	2798	170	519	148.936	350.292	0.638754	1.50232	2.35196	127	272	124.546	272	0.534151	1.16655	2.18393	2.26794	1.33444
scf_8254600:241243-242417	241243	242417	1175	36	71	31.5394	47.9205	0.322105	0.489401	1.51938	23	68	22.5556	68	0.230355	0.694468	3.01477	2.26708	0.591934
scf_8254652:589127-589989	589127	589989	863	31	32	27.159	21.598	0.377645	0.300319	0.795243	15	55	14.7102	55	0.204545	0.764774	3.73891	2.26707	0.532547
scf_8254542:39414-41720	39414	41720	2307	198	588	173.467	396.863	0.902299	2.0643	2.28783	143	315	140.237	315	0.729452	1.63849	2.2462	2.26701	1.8514
scf_8254448:1631-2474	1631	2474	844	23	64	20.1502	43.1959	0.286496	0.61416	2.1437	32	75	31.3817	75	0.446186	1.06635	2.38993	2.26681	0.840255
scf_8254627:14809-15169	14809	15169	361	23	44	20.1502	29.6972	0.669813	0.987165	1.47379	4	12	3.92271	12	0.130395	0.398892	3.05911	2.26645	0.693028
scf_8254371:523749-524576	523749	524576	828	27	72	23.6546	48.5954	0.34282	0.704282	2.05438	14	34	13.7295	34	0.198978	0.492754	2.47642	2.2654	0.598518
scf_8254678:6431-7377	6431	7377	947	134	465	117.397	313.845	1.4876	3.97692	2.67337	106	193	103.952	193	1.31724	2.44562	1.85663	2.265	3.21127
scf_8254610:290228-291540	290228	291540	1313	32	115	28.0351	77.6177	0.256223	0.709377	2.76859	33	57	32.3624	57	0.295772	0.520944	1.7613	2.26495	0.615161
scf_8254589:106318-107432	106318	107432	1115	88	334	77.0964	225.429	0.829737	2.42614	2.92399	87	137	85.3191	137	0.918232	1.47444	1.60574	2.26486	1.95029
scf_8254495:197499-198004	197499	198004	506	58	241	50.8135	162.66	1.20506	3.85754	3.20111	43	56	42.1692	56	1.00006	1.32806	1.32798	2.26455	2.5928
scf_8254440:106326-106914	106326	106914	589	11	48	9.63705	32.3969	0.196341	0.66004	3.36171	7	8	6.86475	8	0.139859	0.162988	1.16537	2.26354	0.411514
scf_8254652:344011-344698	344011	344698	688	63	220	55.194	148.486	0.962686	2.58987	2.69026	55	99	53.9373	99	0.940767	1.72674	1.83546	2.26286	2.15831
scf_8254697:568680-569324	568680	569324	645	16	89	14.0175	60.0693	0.260791	1.11757	4.2853	17	4	16.6715	4	0.310168	0.0744186	0.23993	2.26262	0.595994
scf_8254365:323226-324462	323226	324462	1237	100	407	87.6095	274.699	0.84989	2.66483	3.13549	102	139	100.029	139	0.970372	1.34842	1.38959	2.26254	2.00662
scf_8254757:28958-29740	28958	29740	783	92	255	80.6008	172.109	1.23526	2.63768	2.13532	79	185	77.4736	185	1.18734	2.83525	2.38791	2.26162	2.73647
scf_8254716:491029-491211	491029	491211	183	42	191	36.796	128.913	2.41285	8.4533	3.50345	50	50	49.0339	50	3.21534	3.27869	1.0197	2.26157	5.866
scf_8254385:280291-281224	280291	281224	934	18	91	15.7697	61.4192	0.202609	0.789112	3.89476	13	8	12.7488	8	0.163796	0.102784	0.627509	2.26113	0.445948
scf_8253815:58454-59431	58454	59431	978	24	19	21.0263	12.8238	0.257991	0.157347	0.609893	18	69	17.6522	69	0.216592	0.846626	3.90886	2.25938	0.501986
scf_8254658:71673-71723	71673	71723	51	110	357	96.3705	240.952	22.6754	56.6947	2.50027	97	192	95.1258	192	22.3825	45.1765	2.01838	2.25932	50.9356
scf_8254788:493367-494143	493367	494143	777	206	832	180.476	561.547	2.78727	8.67254	3.11148	208	287	203.981	287	3.15029	4.43243	1.40699	2.25924	6.55249
scf_8254380:14055-15418	14055	15418	1364	129	574	113.016	387.414	0.994278	3.40833	3.42794	130	139	127.488	139	1.1216	1.22287	1.0903	2.25912	2.3156
scf_8254788:162059-164194	162059	164194	2136	870	3043	762.203	2053.83	4.28204	11.5384	2.6946	892	1595	874.765	1595	4.91441	8.96067	1.82335	2.25897	10.2495
[truncated: 644 more rows]

## Sheet: Avg_Peak_Values_Distribution
This data contains 2637 data points representing the averaged IP_N2 peak. 3 outliers were filtered from the 2640 points that had >2X averaged fold enrichment for 2 obtained ChIP-Seq data sets .
We designated peak values corresponding to the lower 5% limit with respect to the highest averaged peak value as background or weak peaks that were filtered from all further calculations. Thus we will use all values that have averaged IP_N2 peaks higher than 11.1 reads.
						Histogram Original Data
Average IP_N2 Peak of IP IBD1_1 and IBD1_2	Average	Bin	Random Generated Data	Histogram	Histogram
Original	Average	Bin	Random	Histogram	Histogram
212.35	6.88885	-40.8797	22.1132	Bin	Frequency (Random)	Bin (Average IP_N2 Peak)	Frequency (Average IP_N2 Peak)
180.144	STDEV	-24.9568	-14.9252	-40.8797	2	-40.8797	0
179.472	15.9228	-9.03398	-14.0999	-24.9568	45	-24.9568	0
177.766		6.88885	21.3581	-9.03398	237	-9.03398	0
146.915		22.8117	14.3432	6.88885	722	6.88885	2096
139.765		38.7345	13.5328	22.8117	689	22.8117	352
137.17		54.6573	8.10751	38.7345	258	38.7345	90
132.156			5.19891	54.6573	44	54.6573	39
127.409			13.4957	More	3	More	60
119.112			22.9986
116.61			-8.9201
106.362			0.848282
106.332			11.9235	-Bin (Average IP_N2 Peak)
105.511			40.7005	Histogram -Frequency (Random)
104.995			17.0862	-Frequency (Average IP_N2 Peak)
103.19			1.05644
99.9585			-7.52906
98.0462			-5.84733
97.4807			5.37899
95.3261			11.764
94.1193			-8.18989
88.1506			14.8578
86.6509			0.022028
85.1065			-11.2364
80.9229			-10.743
80.5809			19.1642
79.0853			21.5235
78.172			1.0499
76.499			7.02619
75.8343			-12.5075
75.7102			16.4249
74.1591			-1.44805
73.7618			11.889
73.6886			-9.44477
72.8301			12.8927
72.2809			14.1042
72.1165			-2.29745
71.7557			-4.49637
69.2059			40.4862
68.0382			9.39951
67.3147			26.6449
65.7754			12.7455
63.7458			23.4677
63.0497			-2.04152
61.7196			47.9091
61.5891			15.9801
61.2357			21.5235
61.1539			20.341
60.6503			-4.99201
59.7928			10.2472
59.4905			28.1263
59.3518			1.09299
58.7078			3.48368
58.4647			6.40118
58.3854			15.3766
56.8747			18.1933
56.5924			34.5855
56.4146			-2.88898
55.0884			-23.7725
54.9768			36.2947
53.7744			-8.86
53.1479			-22.408
53.0113			-14.5753
52.7292			-0.181005
51.8437			11.9669
51.7016			8.07454
51.2223			4.97314
50.9356			-5.10717
50.6953			4.19804
50.5506			-3.18313
49.6698			20.3601
49.6301			4.5401
48.9439			-5.35421
48.167			28.1087
48.108			25.6873
47.1342			36.8836
47.125			21.4572
47.0436			-36.0668
46.4342			6.98722
46.2929			11.9797
45.8862			11.4933
45.0826			6.78987
45.038			-22.1438
44.7827			-10.1916
44.5361			-2.58352
44.3111			-9.76793
44.3078			-0.77814
43.9957			-9.35987
42.4722			-20.1012
42.3227			1.00678
42.2372			-0.693151
41.0159			16.8299
40.9765			-7.22147
40.943			2.37851
40.4671			9.36502
40.0888			22.3985
40.0836			19.876
39.7662			10.7677
38.8302			11.624
38.5615			2.97255
38.4542			10.5987
38.418			11.3174
38.3649			11.8902
38.1079			3.60589
37.8566			29.1281
37.8492			-17.4272
37.7575			-4.30279
37.1011			14.6726
36.9726			6.8581
36.545			26.1814
36.3099			30.272
36.0753			12.1552
35.4205			-7.33982
35.2939			13.6058
35.2616			34.7842
35.2077			23.8572
34.422			1.03423
34.3946			-11.6995
34.2213			-16.0232
34.0782			22.3927
33.9038			-18.046
33.72			-2.09596
33.7178			-7.11108
33.7019			2.22584
33.4371			12.0988
33.2097			-2.18357
32.8823			-18.8588
32.7086			-0.283645
32.5973			24.3938
32.5732			2.47117
32.5161			-2.42341
31.6499			-21.2012
31.5263			6.95312
30.9038			-1.46068
30.7631			11.8417
30.6643			-5.20989
30.5442			-19.9164
30.4897			-7.43511
30.4499			32.8634
30.3576			11.8124
30.0884			16.1318
30.0447			9.01703
29.5187			19.5743
29.357			-26.1279
28.8311			9.90221
28.5282			4.78759
27.8966			22.7642
27.7517			-1.83335
27.6196			8.42522
27.5838			-29.681
27.5542			3.94036
27.5293			17.0416
27.3812			4.88962
26.9997			35.5712
26.8804			-7.4039
26.8791			9.40197
26.5123			20.7556
26.3101			43.4597
25.9986			-28.1068
25.9097			15.7072
25.8421			1.17642
25.8133			11.2051
25.8043			11.3149
25.7734			25.7408
25.6392			-7.5069
25.5217			7.61344
25.2464			7.00183
25.1568			46.6017
24.9289			4.65469
24.8931			60.7746
24.8818			-17.9666
24.7892			24.5606
24.5135			4.88839
24.4756			0.569074
24.2938			-2.1347
24.0246			3.44748
24.0201			-7.23236
23.7872			24.7884
23.7341			23.9686
23.5948			-10.2748
23.5892			40.4197
23.5258			10.1217
23.5233			0.0702702
23.3611			-6.38258
23.3008			4.69285
23.0749			33.7053
23.0724			24.7385
22.9824			21.0984
22.8311			0.267927
22.7933			30.5739
22.6222			3.84601
22.5163			-1.25377
22.5077			9.99639
22.4812			10.6888
22.361			20.6357
22.3193			10.0175
22.3125			31.7973
22.1607			10.9646
22.1405			6.92265
22.1001			-2.53392
22.0088			16.5631
21.8882			27.7106
21.8881			13.3108
21.7841			3.93788
21.6237			31.3563
21.3371			18.5708
21.27			-8.48626
21.1629			21.9232
21.1593			-5.57595
21.158			11.3933
21.029			-4.82286
20.8056			-33.7457
20.7961			-10.3628
20.7589			17.1279
20.6988			-1.39483
20.688			37.6705
20.676			-18.5672
20.6583			5.79233
20.4538			22.848
20.4098			10.6938
20.3719			-12.903
20.3298			14.774
20.2962			19.5361
20.2183			22.1707
20.1767			10.8679
20.1222			1.14646
20.1064			-13.3581
20.0716			14.3351
19.939			1.35706
19.8424			-20.7285
19.6968			2.14805
19.6126			-27.8218
19.5385			-1.32492
19.3472			31.5665
19.309			23.4469
19.2102			-6.30296
19.0571			16.1117
18.936			6.12925
18.8988			15.6535
18.8681			14.7411
18.7927			12.3482
18.7628			-42.1729
18.7566			-6.24091
18.7439			2.81892
18.6906			16.6918
18.6683			9.52032
18.6578			1.21547
18.5676			-6.0508
18.5648			-15.9369
18.544			2.40899
18.4346			16.8285
18.4061			-3.30898
18.3636			-2.01576
18.336			48.7959
18.3275			-9.99442
18.2768			3.76399
18.0497			-2.10171
17.8713			9.4599
17.7901			18.1996
17.7039			13.073
17.3528			-0.839959
17.3466			6.74114
17.3315			4.79127
17.3212			9.74631
17.2177			0.786553
17.2124			20.7893
17.0799			19.812
16.85			-29.1484
16.8438			10.9294
16.6902			-1.64359
16.5537			15.9372
16.536			21.9876
16.5303			-7.03907
16.4019			-21.7621
16.2542			-18.16
16.221			16.604
16.2189			18.331
16.1985			-2.17637
16.1884			-16.1521
16.1641			5.36431
16.0108			-15.595
15.9553			-4.60252
15.8883			-6.25641
15.8788			-15.5087
15.6943			-0.0706187
15.5954			17.6615
15.5539			-16.6911
15.547			11.325
15.5091			-2.18645
15.4529			7.983
15.4081			-16.044
15.3208			23.9043
15.2956			31.3839
15.1777			18.4143
15.1434			7.84146
15.1146			15.2984
15.04			22.3772
15.0259			24.6077
14.9541			13.2226
14.9045			9.90593
14.8557			14.1406
14.8139			-7.36176
14.7677			7.83049
14.7164			6.38656
14.6911			3.85345
14.5903			1.23889
14.5378			-13.2811
14.5331			-0.586566
14.4653			8.00619
14.3946			-2.24838
14.3198			8.53164
14.1477			15.1926
14.1179			3.71048
14.0046			-6.67442
13.9584			32.6071
13.8969			-5.07955
13.8079			36.482
13.7724			47.7457
13.611			13.7294
13.5884			0.170556
13.5704			-27.3203
13.5438			-5.23277
13.5115			1.73811
13.4727			9.92699
13.4367			13.9284
13.3595			21.1707
13.3564			36.8552
13.311			9.96167
13.276			7.00427
13.2285			-11.0106
13.2206			12.9227
13.2194			7.37093
13.1997			-0.556552
13.1442			-2.51354
13.1417			58.059
12.9887			-1.11754
12.9804			12.9305
12.9611			-2.57331
12.9148			14.3093
12.9142			2.69776
12.8846			10.5775
12.8288			-13.4522
12.8032			2.15444
12.7522			-1.81204
12.7201			-4.68688
12.7149			-12.1186
12.6274			14.7137
12.5812			18.9193
12.5616			-5.35749
12.5409			31.7442
12.4993			9.52032
12.4952			32.9228
12.456			14.9336
12.447			-2.18069
12.4139			-33.463
12.3871			39.6548
12.2891			-5.58261
12.2349			18.3907
12.2284			14.5457
12.2164			18.6423
12.2032			25.4231
12.1809			-2.89783
12.0938			-31.3377
12.0899			1.03032
12.0545			-7.19243
12.0355			23.6223
11.9857			8.91759
11.9838			0.394244
11.9438			34.2686
11.8421			17.243
11.8403			-9.1059
11.7568			-14.3726
11.6953			20.6006
11.6519			4.44268
11.6498			18.086
11.5688			-26.7694
11.5004			4.40072
11.4782			6.62297
11.4712			-7.74089
11.453			15.8149
11.4371			2.02414
11.4158			32.5186
11.4133			30.6396
11.4077			-6.18077
11.3976			-1.56466
11.371			47.8761
11.3601			1.58607
11.3449			-8.65722
11.2848			9.72776
11.2662			26.3281
11.2369			-15.1569
11.1564			-3.18462
11.1191			-2.77841
11.0855			11.2972
11.0682			-29.0687
11.0542			8.75084
10.9633			-5.49293
10.8517			1.00155
10.7703			-13.6314
10.7624			-20.1636
10.761			-4.56129
10.6337			1.82808
10.6139			32.0209
10.574			4.79496
10.5637			-1.2984
10.5539			-9.88074
10.5496			1.13082
10.5237			-17.5745
10.5203			16.6464
10.434			6.06703
10.4001			-6.03887
10.3976			30.0683
10.3881			-25.448
10.3633			8.1698
10.2809			5.60657
10.2495			-3.17568
10.206			10.947
10.1468			-1.21619
10.1427			25.2294
10.1238			-12.1914
10.103			-43.2897
10.063			11.843
10.0473			-11.4398
10.0305			4.65346
10.0179			18.7028
9.98326			-10.9783
9.92841			34.5582
9.89983			3.91058
9.82939			12.095
9.80405			1.9435
9.77502			-12.5049
9.77424			-2.12608
9.76304			-10.4447
9.73929			4.74207
9.73047			5.79722
9.69677			3.15339
9.63962			6.8045
9.579			-4.52801
9.56035			2.90459
9.55604			-28.3461
9.53453			10.5725
9.53089			26.0263
9.48802			10.6663
9.46206			-5.36408
9.45619			-31.4489
9.42462			1.52278
9.41798			2.65858
9.39913			14.7768
9.28357			-9.60758
9.20663			20.7591
9.20377			38.7158
9.20358			16.8771
9.1664			-16.847
9.15645			8.86485
9.15456			-1.7199
9.11995			-13.2701
9.08326			-4.01781
9.06388			6.00969
9.01917			-7.53275
8.9451			-4.14505
8.89214			28.6517
8.80355			14.0289
8.73524			10.2
8.72727			-0.151354
8.72203			-12.9217
8.70693			25.7725
8.69187			-6.0781
8.67688			21.6031
8.67413			-15.3706
8.63939			25.1196
8.5971			12.4953
8.58205			24.8545
8.56225			-2.30902
8.50064			-7.60863
8.44787			-7.57714
8.41121			-1.77799
8.40727			6.14268
8.40648			-2.08307
8.40317			5.89983
8.36871			5.18787
8.33097			-2.35384
8.29729			18.2887
8.16822			-9.0067
8.15356			21.7521
8.13941			11.1219
8.08857			3.51487
8.08532			11.2202
8.0624			4.63498
7.98464			0.786553
7.96447			31.6066
7.92174			-20.2265
7.90499			-9.03295
7.85632			24.1698
7.83395			-9.70443
7.8287			-22.912
7.78983			23.5218
7.73429			1.3882
7.71713			-2.83436
7.70886			12.9998
7.64606			5.02718
7.61658			-22.5567
7.58267			2.16592
7.58225			0.78391
7.51228			-22.7151
7.51024			22.9563
7.4912			6.46456
7.48396			23.7361
7.44499			17.8375
7.44			23.7658
7.43711			-2.65368
7.42015			48.1448
7.41552			32.1092
7.38462			-13.3747
7.37844			-15.4691
7.35132			30.3395
7.3478			-13.7248
7.33132			16.3871
7.3262			-11.6752
7.31138			11.4122
7.30631			-17.0585
7.27903			7.50985
7.22681			5.87417
7.17514			32.1431
7.14491			-4.71881
7.11441			8.06723
7.08969			24.914
7.07655			7.71219
7.0699			31.2743
7.06902			28.3696
7.02256			23.3001
7.00616			-0.368942
7.00493			34.8066
6.98388			11.3338
6.98369			-4.33885
6.95296			0.933506
6.94797			-0.969462
6.93387			-13.4439
6.93333			10.4103
6.929			7.90246
6.92689			-11.8508
6.92669			22.5863
6.87635			5.88882
6.86997			19.4086
6.86982			31.286
6.85925			7.31976
6.84917			-0.0195707
6.8339			22.4921
6.81749			-8.14388
6.81251			21.8968
6.79857			16.5004
6.79352			2.35436
6.78824			42.4037
6.75193			33.5622
6.74534			14.5252
6.73231			-1.11062
6.69927			4.29695
6.6916			-3.3601
6.68358			-17.8465
6.68301			12.2748
6.68162			-16.1171
6.66756			8.34941
6.65808			7.52934
6.61746			19.8575
6.60973			29.1281
6.60965			0.645664
6.59774			-15.3869
6.58991			44.3147
6.58778			28.9566
6.58439			13.4521
6.55565			28.3397
6.55553			-10.914
6.55249			21.0786
6.54656			3.345
6.49829			-7.37823
6.49459			-7.20876
6.46048			12.1899
6.45927			-7.79519
6.45822			17.1145
6.43492			5.03945
6.39399			9.78463
6.37871			10.625
6.37016			4.55858
6.3655			8.73368
6.35235			12.0142
6.34723			13.6669
6.32932			22.3558
6.29782			10.59
6.29616			12.5976
6.28281			14.2931
6.2554			-14.0356
6.24552			6.37801
6.22238			-9.09779
6.18705			20.322
6.18496			21.5846
6.16806			12.8588
6.14924			20.5026
6.12755			-17.189
6.1085			15.2134
6.09847			-10.1459
6.09078			6.01579
6.08295			27.5079
6.07854			9.15955
6.07424			13.1504
6.06944			-8.78813
6.05918			22.6948
6.05894			24.2616
6.0479			-14.2237
6.0441			11.6406
6.02718			9.48086
6.02136			-7.37823
6.00583			2.3124
6.00238			16.3871
5.99946			38.7335
5.9425			12.4204
5.92249			-5.00982
5.91555			20.3999
5.91222			3.75154
5.90802			23.1262
5.89602			-2.08736
5.89388			12.1501
5.87117			14.8482
5.866			7.19185
5.85602			16.827
5.84515			6.42312
5.82793			-18.9457
5.81449			38.7601
5.78588			7.15166
5.78452			47.9421
5.7838			24.6684
5.76915			-21.4382
5.76276			-5.8305
5.76261			-28.0107
5.7503			53.1063
5.73943			-2.9896
5.73725			-14.563
5.72727			2.96248
5.70935			13.9271
5.69366			-12.0039
5.68831			28.6303
5.65549			27.5107
5.64957			27.5891
5.64175			-6.13107
5.63375			-2.64344
5.60853			35.9636
5.59401			-4.91612
5.58205			22.3616
5.55574			-13.0207
5.55106			17.5763
5.54626			19.3443
5.51835			-1.63935
5.49508			28.4267
5.48912			-14.4962
5.46772			6.26708
5.46618			41.0517
5.45455			9.0686
5.39721			18.7188
5.39466			3.82612
5.38485			23.4406
5.37061			-24.3184
5.36952			19.646
5.36629			-10.7045
5.35801			-6.18248
5.3535			-10.3938
5.34532			35.9828
5.29768			27.1231
5.29533			4.92894
5.28			6.16951
5.27666			14.0129
5.26962			16.6493
5.2668			16.1721
5.26505			10.9244
5.26363			27.1964
5.2613			-5.53771
5.21368			48.6077
5.19252			19.5427
5.18795			8.6663
5.16821			24.4602
5.1584			16.2484
5.15639			2.32893
5.14858			-13.3278
5.13329			-14.6918
5.12372			3.50614
5.09949			-25.3132
5.05497			11.7219
5.04			7.90368
5.03973			1.96913
5.03025			13.4534
5.0237			-11.6873
5.02166			21.3471
5.01682			34.5691
5.0085			26.5981
5.00479			1.79468
4.99897			8.11118
4.98916			5.29572
4.98612			2.64342
4.96889			-8.16111
4.95168			-0.135189
4.93456			-8.58626
4.92117			26.7024
4.89474			-26.1811
4.87561			-11.3165
4.87008			10.58
4.86099			11.9707
4.8606			3.82116
4.85296			-1.23428
4.83023			3.18098
4.82893			11.9183
4.8266			11.0086
4.81932			14.9019
4.81778			-10.8408
4.7904			20.5061
4.78767			27.9224
4.78569			5.2614
4.78518			-14.1882
4.78357			-6.47819
4.77475			15.8675
4.76153			9.45128
4.75747			14.618
4.73508			-1.72559
4.73446			-17.925
4.70627			30.2472
4.65815			6.30365
4.65536			21.4811
4.65311			23.715
4.6342			48.1107
4.6286			-5.62761
4.62634			38.4887
4.6245			25.3094
4.60443			20.3826
4.59567			-11.0106
4.57717			3.99617
4.53774			2.90584
4.53408			-3.74244
4.52791			21.0014
4.51264			51.6905
4.49677			15.0621
4.46423			17.4551
4.45256			31.7728
4.44911			7.56714
4.44605			-6.77329
4.43753			19.9556
4.42605			-17.3721
4.42524			11.9822
4.41115			11.4604
4.39256			19.9743
4.36042			25.2694
4.35683			-18.0881
4.35423			19.2361
4.35348			12.1912
4.35132			-17.0356
4.33716			-4.77315
4.33245			7.42576
4.31841			-4.87749
4.30766			-3.43399
4.30205			9.19642
4.28702			-4.34826
4.27405			18.284
4.27312			-19.8505
4.26711			3.83358
4.26608			16.8255
4.26194			11.3237
4.26188			16.1448
4.26059			-5.90646
4.25674			13.9887
4.24697			18.9597
4.2462			11.8073
4.24343			-3.12343
4.23453			0.657521
4.22527			27.7163
4.21514			18.375
4.21275			-4.96294
4.2108			-2.02865
4.21033			8.42887
4.19966			13.7827
4.19948			12.9488
4.19832			-16.4075
4.18113			19.1397
4.18015			35.3902
4.1761			-4.05497
4.16608			-10.7589
4.15999			-22.0083
4.14896			22.5764
4.12777			19.1462
4.12601			20.8727
4.12171			36.8269
4.12033			18.738
4.11412			25.5979
4.10491			4.6399
4.09944			0.0769498
4.09006			14.5416
4.08297			19.9251
4.07374			20.3358
4.07189			21.7297
4.06845			34.4445
4.06566			3.14336
4.04857			10.942
4.0445			13.077
4.04361			3.23235
4.04134			6.56206
4.03546			3.41125
4.03534			29.763
4.01524			14.9405
4.01321			9.06614
3.99678			17.3571
3.9951			9.76485
3.99189			-4.03328
3.9844			-6.41903
3.96466			8.95934
3.94997			25.2882
3.94611			-5.60426
3.94581			4.36243
3.93555			44.4682
3.92837			1.86658
3.90994			5.64326
3.90463			18.8245
3.88861			14.8909
3.87461			-7.15442
3.86726			-8.2341
3.85848			11.0124
3.8512			-2.14907
3.85056			6.87394
3.83631			-31.6314
3.83313			14.5334
3.83143			8.69325
3.82822			-1.30678
3.82723			8.45212
3.82118			-6.16017
3.81457			23.8508
3.81388			-12.6658
3.80909			16.4234
3.79498			-2.28445
3.79172			0.0957036
3.7901			16.7549
3.78836			-6.37563
3.78379			-0.635731
3.77727			0.345097
3.76146			21.6105
3.75916			-3.05941
3.75634			-9.8104
3.75451			15.9558
3.75378			0.0139906
3.75331			-9.97936
3.73319			0.309182
3.71817			6.16097
3.71224			7.80001
3.71128			10.3331
3.6982			10.2161
3.69177			-1.32492
3.6637			15.1786
3.66154			-3.30898
3.65024			9.34654
3.63957			6.5986
3.63443			-0.217427
3.62679			-17.2782
3.62148			-5.36737
3.61982			22.3966
3.6192			14.3703
3.61425			20.1379
3.61316			22.3578
3.60286			-25.7653
3.58647			13.9137
3.58441			-2.5879
3.58097			18.7236
3.5547			34.4123
3.53899			-23.2456
3.53268			3.86464
3.53231			1.94223
3.52592			17.8605
3.52245			7.03349
3.51971			0.567771
3.51359			25.3212
3.47227			12.6053
3.46852			-8.12664
3.42464			29.3054
3.40849			14.993
3.39801			12.2375
3.39664			12.2477
3.37097			36.9547
3.37059			-13.0906
3.36977			-6.91015
3.36915			-13.9572
3.36772			6.86905
3.36702			12.2079
3.36595			15.1508
3.35608			-8.33453
3.35559			-19.5475
3.34507			-17.8672
3.3435			33.0427
3.34289			1.78825
3.33904			16.8964
3.3223			8.77658
3.31949			10.082
3.31896			-11.4493
3.31459			29.338
3.3141			11.9541
3.30562			8.61489
3.30495			-1.004
3.3041			-9.99869
3.29773			11.7971
3.29572			9.87621
3.28997			-13.2948
3.28536			-3.34958
3.27169			-0.837208
3.26673			20.583
3.26521			-6.14989
3.26452			1.6892
3.26012			-2.76371
3.25582			2.05356
3.24913			-10.3694
3.23475			9.69068
3.23444			18.8984
3.23192			-0.488452
3.22869			18.1778
3.22511			55.8925
3.21127			15.8988
3.20498			4.56106
3.20303			13.4217
3.19912			-0.732885
3.18858			2.64466
3.17757			9.95548
3.17576			10.2062
3.17543			-35.973
3.16746			12.1193
3.15951			29.0198
3.15379			9.08089
3.14518			14.4096
3.13924			-21.7932
3.13803			17.3225
3.12651			22.5274
3.12522			20.7928
3.11314			35.6447
3.11277			-1.89166
3.10666			2.73565
3.1059			31.7401
3.10549			28.2148
3.10528			-13.6964
3.10345			-25.8263
3.10129			38.4459
3.09464			25.1173
3.0935			9.82793
3.06545			18.4332
3.05043			5.80334
3.04053			8.97161
3.039			-19.5475
3.02944			23.4614
3.0294			8.48148
3.01841			17.4642
3.0147			-8.44723
3.00052			15.5872
2.99709			1.76897
2.99343			31.4629
2.98524			20.2392
2.9839			-2.17637
2.97404			29.1633
2.9576			2.76973
2.95415			0.286572
2.95333			-0.780892
2.94538			16.5733
2.94143			17.0698
2.93225			12.186
2.93089			13.6456
2.92421			7.54397
2.91538			1.40244
2.91429			-1.31096
2.91095			4.36983
2.90978			6.09144
2.90397			13.249
2.89399			21.084
2.88686			42.4761
2.87809			25.5258
2.87768			0.123798
2.87509			34.2423
2.86214			7.25032
2.86041			30.6323
2.85948			30.1557
2.85836			-9.7129
2.85131			-1.03166
2.84921			8.56225
2.83706			14.9874
2.83602			-4.86623
2.826			7.31367
2.82483			26.2799
2.81817			32.7366
2.81656			-12.0437
2.80864			-4.24644
2.80061			4.73591
2.7964			-6.35832
2.79609			-20.8459
2.78938			-20.0084
2.78153			2.59029
2.77647			41.3827
2.77431			14.072
2.77399			11.7997
2.77127			-25.8981
2.76409			20.1705
2.76285			28.7908
2.74831			9.2567
2.74597			-12.1587
2.74031			-17.732
2.73824			13.0259
2.73647			-3.33002
2.73489			24.9392
2.73308			7.63783
2.73306			-6.83893
2.73227			12.971
2.73102			1.23759
2.7152			30.5739
2.71028			19.9929
2.70656			23.7361
2.70598			-14.4267
2.70422			9.07599
2.69973			25.9816
2.69626			8.62467
2.68866			14.5947
2.68434			-6.26676
2.68417			4.28955
2.68071			48.4258
2.67631			-6.22541
2.67552			3.89816
2.66754			-10.4336
2.65865			14.0155
2.6573			-8.83201
2.65584			9.80815
2.65459			17.8574
2.65198			-0.544279
2.65171			17.0743
2.63146			-2.42777
2.62623			0.434051
2.62557			1.99728
2.62274			-3.63714
2.61826			-7.61421
2.61818			15.7908
2.61018			18.5629
2.60932			3.14588
2.60549			-0.567468
2.60352			22.9101
2.5928			17.4914
2.59158			-0.555195
2.58801			-12.0487
2.5746			9.70305
2.57305			45.1631
2.57			30.2614
2.56166			0.974091
2.55971			-1.52386
2.54518			9.4254
2.5344			17.1921
2.53067			-26.5196
2.52718			-18.3659
2.52567			25.0685
2.51697			6.06338
2.51543			5.90714
2.515			12.8093
2.5111			2.59029
2.50479			14.2864
2.50439			21.2324
2.50344			-9.13439
2.50171			-9.25082
2.49484			16.9318
2.4894			23.4864
2.48574			15.1328
2.48469			20.0184
2.48456			4.87733
2.47884			10.6025
2.47388			7.40261
2.47275			-5.04059
2.47073			10.555
2.43915			13.7374
2.43914			1.7844
2.43664			12.9592
2.43318			8.14414
2.43219			9.80196
2.4249			5.37778
2.42151			-32.6283
2.41882			5.08117
2.41355			-9.24058
2.41079			8.48515
2.40616			11.277
2.40201			-7.04265
2.38582			-4.35927
2.38252			15.3738
2.38093			37.9396
2.37463			-6.42946
2.3687			20.0082
2.36855			6.16462
2.36613			14.9198
2.36595			17.1921
2.36561			9.81432
2.36362			9.91336
2.36021			-1.297
2.35857			17.0208
2.3582			10.6175
2.35314			-35.7454
2.34452			41.4711
2.34373			3.47244
2.34348			3.01529
2.34182			36.3346
2.34139			-10.9691
2.34132			-7.2269
2.34076			7.5586
2.3339			-8.89403
2.32737			5.92301
2.32013			24.8659
2.31881			28.4569
2.31795			24.4647
2.31686			35.4862
2.31587			16.0172
2.3156			-19.6755
2.30837			10.3381
2.30178			49.6121
2.29622			-0.247151
2.29508			-4.29652
2.29328			6.54256
2.29072			-7.09844
2.28631			35.6631
2.2613			24.044
2.25609			6.0109
2.2535			0.173235
2.25289			-1.20783
2.24663			-5.205
2.24004			-13.2619
2.23434			16.1146
2.23326			-11.4612
2.23199			11.1962
2.2317			-6.67442
2.23146			3.44498
2.2305			-26.5757
2.23016			-3.42492
2.22764			3.19225
2.22743			18.0984
2.22291			11.7398
2.21686			24.0009
2.21182			6.40361
2.21126			12.3662
2.20457			1.81522
2.20136			-1.84897
2.20085			10.2559
2.19896			15.761
2.18705			3.96145
2.18586			-9.23033
2.18529			-0.587923
2.17395			0.105062
2.16978			10.7539
2.16332			30.3609
2.15831			32.7682
2.15438			-7.51429
2.15059			-26.2132
2.14945			-8.06745
2.14789			1.52407
2.13643			1.61445
2.13426			6.2183
2.13301			14.6316
2.1259			-3.9082
2.12528			-10.407
2.12			31.0014
2.11119			-22.9619
2.11006			-12.8606
2.10245			21.2924
2.10131			-1.89734
2.09925			-0.0948032
2.09642			9.22472
2.09309			-8.49604
2.09215			34.5745
2.08973			16.0029
2.08509			8.49004
2.07288			20.9459
2.07032			-4.8614
2.07025			2.35054
2.06942			21.5051
2.0692			25.0708
2.06898			32.7771
2.06232			12.231
2.05915			8.11728
2.05719			6.86784
2.0571			10.9834
2.05493			17.5353
2.05254			-29.8386
2.05225			3.03037
2.04803			-2.88601
2.04334			-2.65662
2.0426			19.876
2.04064			-11.8263
2.04048			8.54755
2.04021			3.13331
2.03952			29.1762
2.03893			-15.1537
2.03806			24.3408
2.0366			-21.4441
2.03239			6.15488
2.02738			-5.38385
2.02295			3.21857
2.02129			-0.427303
2.01885			9.17674
2.01615			-6.79813
2.01561			32.0881
2.01038			-10.4336
2.00866			3.36625
2.00752			37.8118
2.00662			19.4284
2.00254			3.4175
1.99449			-6.9423
1.99174			24.2901
1.97973			-1.12586
1.97215			13.3886
1.97205			28.5387
1.97133			13.2279
1.97089			-13.2976
1.96968			13.5766
1.96579			-26.343
1.95977			-15.446
1.95549			-2.68884
1.95029			16.5543
1.94755			-1.44665
1.9466			-6.65856
1.94346			27.5948
1.9433			1.25969
1.93677			4.30191
1.93599			23.5866
1.93457			-3.4189
1.93009			21.9251
1.9288			35.2482
1.92715			29.906
1.91991			15.7936
1.91876			5.77648
1.916			32.4704
1.91513			5.44266
1.91227			34.5582
1.91034			-5.9217
1.90845			-13.1692
1.90656			1.85889
1.90582			8.49616
1.89983			-12.51
1.89891			16.1017
1.89815			24.7793
1.8925			-7.86286
1.89004			5.05786
1.89002			-16.4435
1.88904			-4.07048
1.88896			-26.8391
1.88824			-8.00847
1.88274			16.1304
1.88132			-5.00982
1.87971			-3.8528
1.87933			-10.8066
1.87669			0.457909
1.86895			6.5389
1.86748			-9.4531
1.86615			-17.9375
1.86346			7.53057
1.8514			8.03548
1.84573			-11.4136
1.84521			12.1822
1.84341			-12.4894
1.83837			7.79635
1.83831			15.0289
1.8374			8.66386
1.83613			14.331
1.83551			1.74582
1.82561			-19.052
1.82479			-20.195
1.82473			7.90002
1.82032			8.58549
1.8191			-9.40125
1.81813			18.1171
1.81658			21.67
1.8109			24.4736
1.81038			26.7549
1.8049			-3.10406
1.80251			7.46841
1.79773			49.8809
1.79712			3.70427
1.79431			-0.594748
1.78358			-3.29247
1.78331			12.3623
1.78328			-16.5448
1.77618			-11.6898
1.76471			-2.35818
1.76463			-8.29003
1.75971			-25.2561
1.75886			8.70674
1.75864			-1.85893
1.75217			36.6597
1.75			-11.2224
1.74644			15.6083
1.74318			2.36835
1.74099			24.9461
1.73725			-32.3387
1.73645			22.5274
1.73151			-12.8076
1.72922			-12.9697
1.72732			29.575
1.72641			19.7531
1.72549			6.2866
1.72113			-2.09024
1.71936			4.57337
1.71663			-8.92412
1.71659			0.3876
1.71363			11.1156
1.71046			4.89454
1.70823			1.65699
1.70394			13.136
1.70298			29.1858
1.69807			8.34575
1.6969			13.353
1.69617			-6.19964
1.69291			25.1103
1.69185			-2.92297
1.68771			0.978001
1.67903			2.01263
1.67799			14.8042
1.67414			3.24613
1.67142			2.25259
1.6702			-1.5689
1.66854			21.7858
1.6671			10.3156
1.66027			1.03685
1.64652			-9.18739
1.64424			-11.4684
1.64281			5.32021
1.64209			-7.59937
1.63789			48.3186
1.63573			12.1899
1.63565			30.3538
1.62021			11.8328
1.61979			15.371
1.61839			15.3305
1.61713			1.80496
1.60559			13.174
1.60205			7.27713
1.59593			11.736
1.592			6.45359
1.59059			-15.5319
1.5883			20.7361
1.58732			-1.48454
1.58647			17.6768
1.58251			-2.13614
1.57836			7.62199
1.57697			-1.28444
1.57232			-24.3776
1.57143			7.85976
1.57114			20.9084
1.56987			19.3295
1.56981			1.1243
1.56753			14.5266
1.56387			5.94743
1.56357			7.60248
1.56135			5.69337
1.55884			27.2482
1.55525			14.9598
1.55385			15.7058
1.5532			-30.2206
1.5511			31.1466
1.55091			7.44281
1.54977			14.6562
1.54794			-14.797
1.54699			17.4748
1.54296			20.555
1.53894			-8.80207
1.53314			-15.7258
1.53177			-13.1719
1.52687			37.0193
1.52168			-5.06329
1.51867			-0.789128
1.5096			16.9363
1.50348			-6.06275
1.49989			15.4691
1.49857			11.2202
1.4904			22.0009
1.48982			9.66103
1.48553			-18.4136
1.48185			-7.26506
1.47021			0.899438
1.46954			13.2187
1.46735			5.45122
1.46729			-15.9817
1.46513			-16.0718
1.4648			-8.05605
1.46427			-3.7409
1.46004			3.45372
1.45858			15.1189
1.45097			-7.83274
1.45006			0.185237
1.44828			19.369
1.43984			47.1624
1.43868			-4.83249
1.43681			20.5271
1.4358			-17.451
1.4331			3.13458
1.43236			-0.430018
1.42423			-0.341843
1.42385			22.6296
1.4211			28.6979
1.42104			19.2983
1.41953			7.84269
1.41598			26.0961
1.41556			15.645
1.41415			41.0039
1.41369			41.8352
1.41246			20.3134
1.40888			4.76051
1.40644			-10.6752
1.40498			-19.0427
1.40194			-3.8851
1.39902			10.8541
1.39697			26.6267
1.39355			-23.9316
1.39332			29.7697
1.39261			16.4597
1.3922			-9.85297
1.39024			-27.2831
1.38912			15.5112
1.38769			-10.7816
1.3839			15.076
1.38278			47.3107
1.38152			-19.4212
1.38053			19.259
1.37931			-11.0245
1.37766			-1.89307
1.37735			-7.2396
1.37693			24.8134
1.37666			14.9543
1.37101			-11.5546
1.37087			-14.1557
1.36814			-27.7952
1.36718			2.69397
1.36638			2.36198
1.36591			21.5161
1.36388			2.97631
1.36357			-7.6998
1.36287			-2.36253
1.36204			-7.3161
1.36117			21.7764
1.35993			3.00021
1.35968			42.5054
1.35849			1.49694
1.35668			-20.4606
1.35633			3.67191
1.35439			-18.8315
1.35396			3.83855
1.35256			-0.0665638
1.35237			9.09563
1.35007			10.2534
1.34963			-2.0072
1.34641			12.2336
1.34553			-4.33099
1.34525			34.9533
1.34389			-4.086
1.3409			-3.98843
1.34032			10.9696
1.3403			-4.66458
1.33896			4.51298
1.33896			4.57214
1.33808			-3.27448
1.33739			19.1479
1.33618			4.52531
1.33444			24.7566
1.33371			14.181
1.3337			6.06948
1.33333			2.42168
1.32992			-3.73938
1.32878			16.9792
1.32513			46.82
1.32247			18.8791
1.3218			-7.30332
1.32174			34.6018
1.31763			0.578343
1.31536			0.82464
1.31348			7.34046
1.31323			-23.6007
1.31277			2.92221
1.31248			-4.16217
1.30497			-12.0362
1.3026			35.0735
1.30142			6.83494
1.30132			18.1778
1.29932			12.5212
1.29863			15.7029
1.29809			19.651
1.29717			33.7202
1.2967			25.4779
1.29514			4.22031
1.29461			7.14069
1.29339			5.33491
1.29065			5.01858
1.28882			-2.52373
1.28859			19.7045
1.28808			12.1886
1.28769			5.65671
1.28721			26.6606
1.28705			-4.47425
1.28703			7.64759
1.28577			16.364
1.28571			7.21134
1.28554			21.9952
1.28136			16.6742
1.27944			-2.32926
1.26978			20.5585
1.26608			2.1672
1.26594			13.8695
1.2659			23.041
1.26527			3.98254
1.26285			-6.08835
1.26262			-5.57097
1.26203			23.1547
1.262			0.602111
1.25883			-14.1793
1.2539			2.0574
1.25176			12.4591
1.25174			28.0385
1.25146			-0.990189
1.25145			29.746
1.25067			14.9916
1.25045			21.8893
1.24925			17.9792
1.24501			8.67734
1.2429			-2.94516
1.24169			26.9004
1.24057			30.8958
1.2391			9.76485
1.23245			0.23328
1.23218			16.3785
1.23213			26.0362
1.23121			19.9166
1.22647			-0.767152
1.22484			-3.83286
1.2237			17.9005
1.22272			1.92813
1.21739			2.51556
1.21533			0.267927
1.21485			-10.0938
1.21393			4.66207
1.20981			30.0649
1.20895			-5.32954
1.20883			26.8235
1.20783			-0.105574
1.20764			20.7185
1.20679			-15.3575
1.2065			6.24512
1.20136			-18.2281
1.20086			-10.3915
1.19599			8.87835
1.19265			12.7507
1.19072			-18.5805
1.19072			-4.33258
1.1896			2.44453
1.18601			3.72044
1.18529			12.7143
1.18488			-2.18212
1.18387			-7.55121
1.17771			-2.45536
1.17757			-0.158088
1.17754			8.22598
1.177			-3.84821
1.17538			3.99867
1.17268			5.11061
1.17266			9.0723
1.17243			12.1771
1.17125			-22.969
1.17058			-6.90124
1.16924			-0.0612056
1.16862			1.62218
1.16842			4.96333
1.16793			5.10938
1.16739			13.9726
1.16717			30.1242
1.1667			-8.51953
1.16602			16.4161
1.16481			21.5531
1.16425			34.0187
1.16279			9.31208
1.16074			1.40244
1.16039			14.873
1.15911			-3.9637
1.15707			-7.3636
1.15157			3.05801
1.15105			10.8291
1.14905			-10.9737
1.14884			15.7482
1.14704			1.31944
1.14692			29.961
1.14656			-13.2128
1.14595			-8.86
1.14495			-11.5955
1.14097			12.6767
1.13871			34.4123
1.13868			12.8614
1.13662			2.84916
1.13533			54.0736
1.13331			-5.63261
1.13301			-6.66385
1.13293			21.1039
1.13202			4.70516
1.13133			-12.323
1.13032			28.1822
1.12973			-10.4869
1.12954			-27.6379
1.12903			36.7638
1.12749			-35.79
1.12659			15.3221
1.12558			-4.25583
1.1243			-8.80406
1.12415			50.3078
1.12237			7.84269
1.12082			24.6324
1.11658			8.05012
1.11503			11.6304
1.11502			-7.51613
1.11344			1.83449
1.11307			5.78623
1.11087			11.8966
1.11009			36.3412
1.10987			13.3148
1.10839			8.39097
1.10743			-5.97933
1.10473			0.0367631
1.10199			19.2754
1.09932			17.5172
1.09761			-12.9804
1.09097			-7.72782
1.08805			-4.05189
1.08772			6.3573
1.08696			-16.5921
1.08616			-23.2752
1.08612			11.3351
1.08493			-6.88165
1.08425			27.8735
1.08274			10.363
1.08264			31.3368
1.08259			14.2242
1.08114			14.2039
1.07889			15.9372
1.07665			33.2301
1.07496			-1.61962
1.07404			-3.52474
1.07399			3.50365
1.07369			-2.59666
1.06861			21.5217
1.06703			26.8606
1.06605			18.2324
1.06569			15.9786
1.06569			-4.64865
1.06494			30.6727
1.06282			2.15062
1.06077			34.5202
1.06061			-3.25198
1.05597			-0.205299
1.05426			6.53767
1.05262			11.0916
1.05061			28.6733
1.04996			-9.1181
1.04874			-36.6629
1.04758			28.3756
1.04575			21.6328
1.0435			17.8497
1.04049			19.7565
1.03927			-4.76676
1.03907			12.4062
1.03809			11.306
1.03589			8.74961
1.03555			4.60665
1.03421			-2.34081
1.03391			16.4554
1.03296			1.89609
1.03106			1.54992
1.02895			1.30257
1.02781			9.7327
1.02771			10.0534
1.02741			8.99
1.02734			5.40593
1.02724			-3.08173
1.02699			13.7441
1.02634			-1.79501
1.02564			13.0521
1.02563			-6.48692
1.02546			-7.81022
1.02513			1.19465
1.0232			35.8623
1.02224			15.3599
1.0157			-2.11174
1.01552			-2.02293
1.01459			-8.33066
1.01417			29.8752
1.01336			17.2086
1.0124			13.1938
1.01161			7.56348
1.01003			12.1308
1.0062			-6.67091
1.00353			-3.76845
1.00051			24.9392
0.999335			35.1488
0.99872			3.82366
0.998147			9.46976
0.997854			29.5219
0.997832			39.2467
0.997676			5.07994
0.997384			4.35131
0.997004			18.722
0.996319			34.3269
0.996206			-6.20481
0.995291			1.47237
0.994506			14.9805
0.99374			-3.96526
0.992107			10.0472
0.991556			-1.00677
0.99018			1.03815
0.98962			18.3012
0.989247			10.5176
0.987965			3.17973
0.987666			-4.02246
0.987656			20.393
0.987277			9.50059
0.987073			8.76188
0.986778			11.9822
0.984805			-0.412351
0.98287			28.1439
0.981241			-9.37435
0.978736			18.198
0.978026			1.08256
0.97719			7.36606
0.976484			-10.5137
0.975878			17.4008
0.975374			15.3193
0.974954			-2.47134
0.972623			1.65441
0.972191			13.1347
0.971116			8.91148
0.970952			24.9323
0.970879			12.3507
0.970541			0.329149
0.968716			-5.25735
0.968001			-9.83168
0.966988			3.67565
0.966744			13.6961
0.966669			12.8966
0.964791			0.142516
0.963614			7.02741
0.963463			2.69524
0.96301			17.219
0.962311			7.12119
0.961148			14.6152
0.958577			10.9558
0.957445			1.86787
0.956118			-0.135189
0.954171			11.8851
0.95407			20.2857
0.953691			-21.8497
0.953211			14.7548
0.952992			-11.0917
0.952753			13.46
0.94999			25.9494
0.947782			-9.75518
0.947083			26.5281
0.945715			6.94702
0.945186			0.0488372
0.944781			21.9402
0.944517			34.8571
0.943405			3.70053
0.941917			21.6495
0.940854			15.7369
0.940429			36.4956
0.940118			-1.88311
0.937364			31.8754
0.937313			28.1058
0.937263			4.62265
0.93288			4.12379
0.930211			8.80846
0.930023			30.6031
0.92971			-10.4425
0.929308			-5.53109
0.92894			-21.7683
0.928728			5.7276
0.928583			20.8567
0.927917			4.30067
0.92767			5.07994
0.927424			17.0475
0.926936			-1.83478
0.925906			11.8341
0.923789			8.56837
0.922434			28.3936
0.922047			-0.14596
0.921941			-5.42675
0.921911			4.42664
0.920799			14.4178
0.920549			-20.0495
0.919377			19.7901
0.919291			-9.54897
0.919151			4.76174
0.919066			5.63226
0.918904			-14.8687
0.9187			5.80211
0.918605			-6.17734
0.917765			40.9683
0.916769			-3.69814
0.915021			6.19757
0.913797			13.245
0.913787			-6.56204
0.911812			33.0659
0.91178			-0.698636
0.91137			7.75975
0.910974			-28.1763
0.910945			14.289
0.910569			0.067591
0.907091			14.6371
0.905925			3.92175
0.90551			-17.6388
0.905468			0.727359
0.905306			-13.061
0.903425			23.9858
0.902788			3.74658
0.901464			-14.6948
0.90107			-16.6031
0.898709			8.08186
0.898021			1.01725
0.897977			7.8256
0.897718			22.6335
0.897224			13.7254
0.896595			14.1473
0.894754			-4.91131
0.892565			-8.834
0.892302			-19.5818
0.88883			3.64575
0.887722			4.86136
0.887464			17.7119
0.886372			17.7256
0.88493			-3.23549
0.882011			40.2562
0.881389			-6.45728
0.880189			6.24634
0.879509			-14.0677
0.876413			11.0161
0.876146			3.15967
0.875973			5.43163
0.875884			-21.3012
0.875382			-14.1234
0.874134			-30.7254
0.873926			-5.99974
0.873028			15.4298
0.871561			13.1806
0.870331			27.5611
0.868628			-8.834
0.868508			31.216
0.867775			15.8774
0.86639			-0.912911
0.864814			8.5402
0.864442			26.1965
0.86336			30.0267
0.86329			7.16017
0.862939			0.50559
0.862332			11.7079
0.861979			3.76772
0.861496			13.5448
0.861237			27.2155
0.860627			-14.8219
0.860508			41.3703
0.860128			26.8659
0.858915			24.8819
0.858004			18.1482
0.857206			1.75998
0.857079			-25.1432
0.85569			-11.8778
0.854891			12.4217
0.854833			-0.0155339
0.851959			-19.0241
0.849395			0.380957
0.848719			36.4483
0.848191			9.51909
0.848174			34.1898
0.847697			24.7475
0.847448			6.21708
0.847244			-4.29964
0.846855			18.0751
0.846126			9.69191
0.844751			-0.698636
0.844657			-4.79238
0.844637			4.3896
0.844395			-6.2719
0.844117			8.66876
0.84411			16.335
0.843969			16.3741
0.843756			-6.11054
0.843289			6.57789
0.842321			1.39337
0.841629			-2.07016
0.840255			-4.21521
0.839785			13.9753
0.839771			10.9847
0.837441			0.549252
0.836793			6.05362
0.834315			10.7263
0.833964			1.05774
0.832953			-3.6463
0.83129			35.6877
0.8309			-3.73478
0.829946			16.0544
0.829036			-15.6418
0.828423			-20.959
0.827581			8.6406
0.826011			18.7524
0.825807			15.1689
0.825304			-9.92567
0.824973			4.12752
0.82425			-2.94516
0.822973			5.08608
0.82141			39.0411
0.820972			-12.9004
0.820763			-4.36397
0.819491			27.7932
0.81895			2.57761
0.81675			33.7901
0.816525			-3.38572
0.813968			14.818
0.81373			28.4962
0.813651			9.82545
0.813285			5.91691
0.811908			-22.196
0.806242			0.0354236
0.805937			13.2766
0.80552			-14.797
0.804904			34.4069
0.804281			-4.45057
0.803163			-26.5532
0.803073			3.76647
0.801854			14.3026
0.801503			28.1498
0.800733			8.18444
0.800664			-3.87741
0.800231			-3.26097
0.8			6.44506
0.799132			-4.33885
0.79881			7.8378
0.796652			-18.4441
0.796514			20.8123
0.7943			6.34389
0.793978			-8.24181
0.793875			30.2614
0.793506			21.7727
0.792927			-2.89783
0.792873			-12.1763
0.792424			22.383
0.790749			-32.0861
0.790733			13.6297
0.788385			-8.44723
0.788077			18.0782
0.787441			13.1084
0.786947			8.71898
0.786574			33.1266
0.786266			9.43032
0.785851			5.20503
0.785287			4.11266
0.785157			7.88051
0.784996			18.0302
0.784679			0.650932
0.784094			15.0621
0.783642			22.5078
0.783261			17.24
0.782506			24.8111
0.780623			35.7187
0.78045			15.2928
0.780251			8.17222
0.779827			-10.7249
0.778947			32.6248
0.778658			3.19602
0.776685			7.63052
0.776612			13.5341
0.775909			6.59252
0.775162			13.8441
0.775137			-2.28301
0.775008			-17.07
0.773394			-8.69874
0.773153			-26.2025
0.771454			46.1359
0.769321			42.2186
0.768985			-12.5075
0.768896			1.33762
0.768803			4.48462
0.76851			-10.2901
0.768331			6.89099
0.766919			18.8807
0.766424			-7.75023
0.765436			30.6031
0.765146			-1.77515
0.763261			-2.90078
0.763112			28.5417
0.762862			8.24307
0.762628			14.7822
0.76249			13.1688
0.762324			8.65039
0.761626			20.1653
0.761441			33.6408
0.761391			-11.4303
0.761132			38.1516
0.760583			35.9129
0.75772			34.5745
0.756589			20.0593
0.755666			-5.44329
0.755318			8.33474
[truncated: 642 more rows]

## Sheet: >2X_Enriched_with_Strong_Peaks
Intergenic region	Start	Ends	Fold enrichment
scf_8254594:335348-336525	335348	336525	10.0075
scf_8254551:269882-270326	269882	270326	9.15386
scf_8254650:1227049-1230315	1227049	1230315	7.65888
scf_8254631:107977-108191	107977	108191	7.65382
scf_8253811:494618-494992	494618	494992	7.07065
scf_8254406:782831-783216	782831	783216	6.96645
scf_8254650:985346-985830	985346	985830	6.73414
scf_8254379:757244-757696	757244	757696	6.59229
scf_8254007:12403-13870	12403	13870	6.54128
scf_8254664:314505-316143	314505	316143	6.51686
scf_8254359:139473-140428	139473	140428	6.46088
scf_8254397:90712-90809	90712	90809	6.41503
scf_8253815:195474-196793	195474	196793	6.38048
scf_8254798:194833-195237	194833	195237	6.36749
scf_8254611:6704-6864	6704	6864	6.34927
scf_8254006:112299-113123	112299	113123	6.32378
scf_8254591:14314-14582	14314	14582	6.22401
scf_8254600:409839-411012	409839	411012	6.2221
scf_8254431:912334-913205	912334	913205	6.18427
scf_8253815:391043-391976	391043	391976	6.12268
scf_8254284:32717-32735	32717	32735	6.09297
scf_8254373:746134-746442	746134	746442	6.06875
scf_8254470:200355-200960	200355	200960	5.97398
scf_8254092:100165-100176	100165	100176	5.93291
scf_8254594:623278-624040	623278	624040	5.89914
scf_8254751:52271-53059	52271	53059	5.79627
scf_8254764:207767-209224	207767	209224	5.71325
scf_8253815:486894-487791	486894	487791	5.6961
scf_8254600:105816-105835	105816	105835	5.67215
scf_8254377:199363-201550	199363	201550	5.64335
scf_8254545:926523-927169	926523	927169	5.59594
scf_8254776:148931-149174	148931	149174	5.50072
scf_8254437:442385-443780	442385	443780	5.47397
scf_8254803:1560632-1561210	1560632	1561210	5.43067
scf_8254823:227391-228784	227391	228784	5.37698
scf_8254658:18974-19208	18974	19208	5.31099
scf_8254548:422737-423420	422737	423420	5.29976
scf_8254545:126856-126936	126856	126936	5.28653
scf_8254486:183205-184478	183205	184478	5.27002
scf_8254682:11021-12857	11021	12857	5.2534
scf_8254470:800593-800655	800593	800655	5.19814
scf_8254420:290155-291123	290155	291123	5.16817
scf_8254597:623798-625938	623798	625938	5.12854
scf_8254652:134791-135576	134791	135576	5.10107
scf_8254718:222816-223482	222816	223482	5.0824
scf_8253811:355471-359692	355471	359692	5.08147
scf_8254638:326457-326795	326457	326795	5.06136
scf_8254605:146767-147977	146767	147977	5.03108
scf_8254671:564479-564843	564479	564843	5.01147
scf_8254649:428675-430284	428675	430284	5.01068
scf_8254607:429191-429425	429191	429425	4.95811
scf_8254187:173230-174179	173230	174179	4.94139
scf_8254497:26302-27226	26302	27226	4.89845
scf_8254594:738268-740553	738268	740553	4.88628
scf_8254420:125344-128868	125344	128868	4.85099
scf_8254403:236870-239184	236870	239184	4.83382
scf_8254820:37646-38562	37646	38562	4.82758
scf_8254551:688075-689539	688075	689539	4.81439
scf_8254104:141575-141905	141575	141905	4.78601
scf_8254622:66883-68258	66883	68258	4.77851
scf_8254664:311381-312401	311381	312401	4.77785
scf_8254752:1109078-1109952	1109078	1109952	4.75817
scf_8254665:624130-625089	624130	625089	4.7497
scf_8254598:122492-124234	122492	124234	4.74682
scf_8254470:173584-174773	173584	174773	4.74599
scf_8254397:172333-173158	172333	173158	4.72993
scf_8254638:324415-326144	324415	326144	4.72696
scf_8254479:324014-324795	324014	324795	4.72077
scf_8254577:329023-329770	329023	329770	4.70459
scf_8254650:995759-996930	995759	996930	4.68036
scf_8254407:23551-24733	23551	24733	4.66356
scf_8254823:167290-169555	167290	169555	4.63435
scf_8254814:103323-104356	103323	104356	4.61756
scf_8254610:653935-654649	653935	654649	4.59958
scf_8254449:87659-88489	87659	88489	4.59223
scf_8254798:865433-868048	865433	868048	4.57878
scf_8254437:411027-413344	411027	413344	4.57529
scf_8254814:75231-76124	75231	76124	4.55949
scf_8254650:986791-988965	986791	988965	4.55161
scf_8254716:790062-791399	790062	791399	4.54958
scf_8253957:67082-67733	67082	67733	4.51549
scf_8254378:206203-206249	206203	206249	4.49129
scf_8254503:168462-169587	168462	169587	4.48811
scf_8254444:195703-195724	195703	195724	4.47212
scf_8254551:265595-269573	265595	269573	4.468
scf_8254475:520630-521697	520630	521697	4.46525
scf_8254665:370450-371740	370450	371740	4.45876
scf_8253904:176340-177891	176340	177891	4.44773
scf_8254446:476955-477318	476955	477318	4.44097
scf_8254752:190712-193134	190712	193134	4.42129
scf_8254479:391268-392567	391268	392567	4.41634
scf_8254104:205988-206899	205988	206899	4.41535
scf_8253817:22710-22872	22710	22872	4.39799
scf_8254422:6770-7527	6770	7527	4.39608
scf_8254476:102119-103349	102119	103349	4.39015
scf_8254401:50787-51282	50787	51282	4.38826
scf_8254379:251626-252624	251626	252624	4.37036
scf_8254396:89662-90735	89662	90735	4.36351
scf_8254609:71806-72269	71806	72269	4.33771
scf_8254803:1426989-1427307	1426989	1427307	4.33621
scf_8254786:109857-111040	109857	111040	4.33047
scf_8254711:91680-93247	91680	93247	4.31626
scf_8254607:427671-428286	427671	428286	4.31119
scf_8253815:254305-254858	254305	254858	4.31052
scf_8254496:173280-173588	173280	173588	4.29897
scf_8254697:533779-534630	533779	534630	4.29831
scf_8254460:59311-61096	59311	61096	4.29473
scf_8254711:40706-41340	40706	41340	4.2791
scf_8254470:350634-351375	350634	351375	4.27895
scf_8254422:61720-63591	61720	63591	4.2696
scf_8254371:224761-225467	224761	225467	4.26318
scf_8254401:67154-68303	67154	68303	4.26162
scf_8254763:16185-17512	16185	17512	4.25836
scf_8254814:400438-401475	400438	401475	4.24182
scf_8254645:432861-433371	432861	433371	4.24044
scf_8254377:122205-123107	122205	123107	4.23483
scf_8253815:488104-489261	488104	489261	4.23343
scf_8254481:1-1578	1	1578	4.23227
scf_8254763:389994-390522	389994	390522	4.22495
scf_8254051:51641-53638	51641	53638	4.2184
scf_8255740:510-1327	510	1327	4.20901
scf_8254565:298409-298900	298409	298900	4.20891
scf_8254373:809780-811798	809780	811798	4.20238
scf_8254815:243089-243645	243089	243645	4.1861
scf_8254459:310132-312343	310132	312343	4.17819
scf_8255671:1-489	1	489	4.17688
scf_8254379:503513-503648	503513	503648	4.17196
scf_8254565:270953-271896	270953	271896	4.15874
scf_8254665:26311-27457	26311	27457	4.14401
scf_8254760:69253-69367	69253	69367	4.13474
scf_8254446:348797-351798	348797	351798	4.13422
scf_8254571:77756-80106	77756	80106	4.12478
scf_8254486:185224-185385	185224	185385	4.11379
scf_8254769:98030-99083	98030	99083	4.09227
scf_8254609:16236-17388	16236	17388	4.08462
scf_8254666:75196-76130	75196	76130	4.07795
scf_8254597:595058-595669	595058	595669	4.07398
scf_8254823:70714-71559	70714	71559	4.0663
scf_8254489:96554-98836	96554	98836	4.03919
scf_8254486:192291-193487	192291	193487	4.00472
scf_8254711:38452-40332	38452	40332	3.98047
scf_8254644:55294-56400	55294	56400	3.96125
scf_8254610:122205-122829	122205	122829	3.95591
scf_8254367:160019-160763	160019	160763	3.94502
scf_8254716:160527-161051	160527	161051	3.93496
scf_8254677:44468-45113	44468	45113	3.93303
scf_8254385:100853-102274	100853	102274	3.92886
scf_8253891:109694-110564	109694	110564	3.92832
scf_8254588:5947-6158	5947	6158	3.92428
scf_8254551:612872-618206	612872	618206	3.92274
scf_8254392:41578-42453	41578	42453	3.91447
scf_8254814:68426-72471	68426	72471	3.91127
scf_8254527:387840-389532	387840	389532	3.90938
scf_8254638:168286-170970	168286	170970	3.90725
scf_8254397:100655-100813	100655	100813	3.89739
scf_8254592:250700-252069	250700	252069	3.8973
scf_8254697:1551689-1552619	1551689	1552619	3.89445
scf_8254650:372077-377278	372077	377278	3.88488
scf_8254803:1308882-1310483	1308882	1310483	3.8847
scf_8254385:227177-228092	227177	228092	3.87861
scf_8254437:475852-476585	475852	476585	3.87503
scf_8254487:246693-249020	246693	249020	3.86654
scf_8254548:325631-326918	325631	326918	3.85651
scf_8254397:173704-174617	173704	174617	3.85545
scf_8254062:41801-42603	41801	42603	3.84944
scf_8254777:298039-300620	298039	300620	3.84485
scf_8254719:137740-139795	137740	139795	3.83893
scf_8254658:148072-148190	148072	148190	3.82781
scf_8254663:181029-182499	181029	182499	3.81918
scf_8254645:339078-339614	339078	339614	3.81745
scf_8254034:87326-89920	87326	89920	3.81627
scf_8254470:795660-797079	795660	797079	3.81459
scf_8254043:246998-247402	246998	247402	3.81372
scf_8254688:707460-708574	707460	708574	3.80501
scf_8254385:67122-69300	67122	69300	3.79725
scf_8255671:829-1165	829	1165	3.79686
scf_8254611:498097-498972	498097	498972	3.76413
scf_8254667:1576952-1577843	1576952	1577843	3.75854
scf_8254763:308562-310787	308562	310787	3.75448
scf_8254665:28037-28609	28037	28609	3.75211
scf_8254513:1372-3140	1372	3140	3.74028
scf_8254636:483683-484697	483683	484697	3.73267
scf_8254417:39956-40585	39956	40585	3.71915
scf_8254497:6330-6949	6330	6949	3.71627
scf_8254371:316980-317926	316980	317926	3.68861
scf_8254776:173946-175158	173946	175158	3.68727
scf_8254435:179869-180962	179869	180962	3.68446
scf_8254610:369917-370662	369917	370662	3.68389
scf_8254496:110693-112485	110693	112485	3.66737
scf_8254483:85437-88885	85437	88885	3.66658
scf_8254551:194474-197602	194474	197602	3.66311
scf_8254593:527895-528230	527895	528230	3.66293
scf_8254674:241595-241788	241595	241788	3.66048
scf_8254712:67045-69567	67045	69567	3.65801
scf_8254379:195848-197364	195848	197364	3.65355
scf_8254788:767657-769501	767657	769501	3.64509
scf_8254610:295417-296299	295417	296299	3.64396
scf_8254600:277433-278181	277433	278181	3.63753
scf_8253894:54841-55450	54841	55450	3.63223
scf_8254563:2544-3065	2544	3065	3.6289
scf_8254803:1758930-1759229	1758930	1759229	3.62841
scf_8254610:329401-330350	329401	330350	3.62648
scf_8254638:978327-979535	978327	979535	3.62166
scf_8254610:257105-257995	257105	257995	3.62087
scf_8254187:67829-68507	67829	68507	3.61728
scf_8254594:756288-757235	756288	757235	3.59374
scf_8254716:1014283-1015948	1014283	1015948	3.58865
scf_8254433:23727-24417	23727	24417	3.58173
scf_8254600:147200-148231	147200	148231	3.58112
scf_8254475:74762-76491	74762	76491	3.57849
scf_8254564:644771-645773	644771	645773	3.57225
scf_8254718:107061-107580	107061	107580	3.56419
scf_8253811:341329-342305	341329	342305	3.56342
scf_8254788:85165-86720	85165	86720	3.55087
scf_8254379:716153-718285	716153	718285	3.54911
scf_8254470:518571-518796	518571	518796	3.54667
scf_8254711:16923-19086	16923	19086	3.5456
scf_8254716:774608-774795	774608	774795	3.54255
scf_8254645:245904-246582	245904	246582	3.52597
scf_8254597:124715-125916	124715	125916	3.52452
scf_8254548:232832-234345	232832	234345	3.51975
scf_8254670:241502-242262	241502	242262	3.51424
scf_8254389:5481-6044	5481	6044	3.50518
scf_8254284:137894-138513	137894	138513	3.50197
scf_8254650:33836-35671	33836	35671	3.50191
scf_8254479:106986-107560	106986	107560	3.49055
scf_8254607:429671-430031	429671	430031	3.49017
scf_8254406:237288-238266	237288	238266	3.45774
scf_8254588:190863-191911	190863	191911	3.45385
scf_8254718:130301-131805	130301	131805	3.45053
scf_8254436:141455-143521	141455	143521	3.44732
scf_8254444:123843-125690	123843	125690	3.43679
scf_8254369:95964-97658	95964	97658	3.43342
scf_8253855:32955-35332	32955	35332	3.43194
scf_8254444:75122-75321	75122	75321	3.43079
scf_8254444:249224-249940	249224	249940	3.42723
scf_8254716:1182377-1183626	1182377	1183626	3.42708
scf_8254486:321767-322528	321767	322528	3.42594
scf_8254187:131411-132416	131411	132416	3.41954
scf_8254776:861295-863977	861295	863977	3.4174
scf_8254598:204707-206755	204707	206755	3.41166
scf_8254583:60234-62892	60234	62892	3.39956
scf_8254548:322395-323230	322395	323230	3.39337
scf_8254428:50028-50317	50028	50317	3.39278
scf_8254716:31924-33303	31924	33303	3.38854
scf_8254187:69063-69712	69063	69712	3.37643
scf_8254803:34848-36701	34848	36701	3.3662
scf_8254752:290803-291558	290803	291558	3.36523
scf_8254747:372031-372218	372031	372218	3.36312
scf_8254385:248084-249044	248084	249044	3.35884
scf_8254814:351931-352662	351931	352662	3.35284
scf_8254667:1679866-1680721	1679866	1680721	3.34728
scf_8254187:172560-172959	172560	172959	3.34189
scf_8254497:3895-6033	3895	6033	3.33862
scf_8254607:201058-203331	201058	203331	3.33667
scf_8254373:428451-429124	428451	429124	3.32433
scf_8254395:362153-363164	362153	363164	3.32353
scf_8254580:272184-273861	272184	273861	3.31847
scf_8254470:324251-326796	324251	326796	3.29616
scf_8254431:1016661-1017141	1016661	1017141	3.29166
scf_8254719:615204-616432	615204	616432	3.28847
scf_8254582:679497-680162	679497	680162	3.28794
scf_8254674:263449-264934	263449	264934	3.28786
scf_8254367:165454-169235	165454	169235	3.28697
scf_8254672:47271-50101	47271	50101	3.27454
scf_8254814:561270-561885	561270	561885	3.26607
scf_8254470:493541-494287	493541	494287	3.26461
scf_8254697:1272010-1273785	1272010	1273785	3.26121
scf_8254788:811889-813515	811889	813515	3.26033
scf_8254610:392332-393659	392332	393659	3.24483
scf_8254736:144800-146543	144800	146543	3.24446
scf_8254752:1110669-1111027	1110669	1111027	3.23067
scf_8254460:33937-34199	33937	34199	3.23045
scf_8254691:298902-299355	298902	299355	3.22773
scf_8254719:685648-686366	685648	686366	3.21971
scf_8253894:212787-214095	212787	214095	3.2184
scf_8254373:131389-133040	131389	133040	3.21823
scf_8254470:247462-248430	247462	248430	3.21174
scf_8254491:140825-140940	140825	140940	3.20775
scf_8254697:1752087-1753648	1752087	1753648	3.20657
scf_8254788:779666-783365	779666	783365	3.2052
scf_8254686:65292-66910	65292	66910	3.20032
scf_8254397:60704-61453	60704	61453	3.1868
scf_8254332:12986-13170	12986	13170	3.17937
scf_8254555:143764-144698	143764	144698	3.17929
scf_8254763:169165-170751	169165	170751	3.17562
scf_8254593:181355-182713	181355	182713	3.17548
scf_8254095:78037-78869	78037	78869	3.17323
scf_8254769:99850-100989	99850	100989	3.16689
scf_8254551:190620-192572	190620	192572	3.15418
scf_8254468:28563-31765	28563	31765	3.14005
scf_8254811:545405-546658	545405	546658	3.13273
scf_8254491:247905-247993	247905	247993	3.13249
scf_8254588:209638-210396	209638	210396	3.12793
scf_8254607:198571-199054	198571	199054	3.12381
scf_8254584:1-620	1	620	3.12315
scf_8254607:120017-122987	120017	122987	3.1153
scf_8254645:157906-157950	157906	157950	3.10323
scf_8254719:279909-282365	279909	282365	3.1002
scf_8254435:188524-190828	188524	190828	3.09068
scf_8254752:632357-632666	632357	632666	3.08979
scf_8254686:248548-250714	248548	250714	3.08662
scf_8254786:1-936	1	936	3.08237
scf_8254500:13738-13739	13738	13739	3.08157
scf_8254563:146527-148468	146527	148468	3.07748
scf_8254551:496625-497599	496625	497599	3.05682
scf_8254034:96211-97049	96211	97049	3.04828
scf_8254436:125643-126185	125643	126185	3.04184
scf_8254707:164319-173643	164319	173643	3.03597
scf_8254563:54362-55141	54362	55141	3.03587
scf_8254199:101624-102451	101624	102451	3.02619
scf_8254719:621619-623047	621619	623047	3.02415
scf_8254565:371539-372654	371539	372654	3.02153
scf_8254486:27901-28302	27901	28302	3.01353
scf_8254433:4688-5867	4688	5867	3.00791
scf_8254373:429509-429691	429509	429691	2.98966
scf_8254483:214034-217129	214034	217129	2.98899
scf_8254682:37761-38216	37761	38216	2.98709
scf_8254547:1-1489	1	1489	2.98411
scf_8254406:36035-37045	36035	37045	2.96735
scf_8254593:104912-105419	104912	105419	2.95318
scf_8254748:290712-291460	290712	291460	2.94144
scf_8254719:679975-680657	679975	680657	2.94103
scf_8254587:435464-436554	435464	436554	2.93982
scf_8254392:35493-36994	35493	36994	2.93382
scf_8254719:283382-284482	283382	284482	2.93212
scf_8254607:196857-198165	196857	198165	2.92747
scf_8254446:385727-388592	385727	388592	2.90257
scf_8254470:337751-339418	337751	339418	2.90084
scf_8254803:107637-107909	107637	107909	2.88753
scf_8254545:776231-780647	776231	780647	2.88637
scf_8254803:927004-929291	927004	929291	2.87727
scf_8254788:800088-800956	800088	800956	2.86336
scf_8254788:90913-94032	90913	94032	2.85387
scf_8254371:94719-95628	94719	95628	2.84904
scf_8254565:259186-260727	259186	260727	2.84574
scf_8254391:286587-287335	286587	287335	2.84185
scf_8255555:1283-1346	1283	1346	2.83718
scf_8254679:44465-45596	44465	45596	2.82745
scf_8254576:121770-124120	121770	124120	2.82171
scf_8254649:798652-801116	798652	801116	2.81697
scf_8254645:311015-312837	311015	312837	2.81633
scf_8254369:40492-41716	40492	41716	2.81583
scf_8254645:305652-307734	305652	307734	2.81368
scf_8254479:162103-162138	162103	162138	2.79553
scf_8254645:336919-338347	336919	338347	2.79213
scf_8254645:336345-336714	336345	336714	2.76082
scf_8254811:225140-226398	225140	226398	2.75254
scf_8254659:1253886-1254164	1253886	1254164	2.74742
scf_8254763:406189-408257	406189	408257	2.74011
scf_8254617:351084-351110	351084	351110	2.72961
scf_8254437:118903-119282	118903	119282	2.72099
scf_8254663:140946-142367	140946	142367	2.71887
scf_8254803:425148-429620	425148	429620	2.70536
scf_8254608:85863-90092	85863	90092	2.68908
scf_8254691:539017-541524	539017	541524	2.66078
scf_8254383:9193-10789	9193	10789	2.65735
scf_8254610:419208-419833	419208	419833	2.61793
scf_8254658:146677-147088	146677	147088	2.60571
scf_8254359:148055-148737	148055	148737	2.60481
scf_8254600:119938-122297	119938	122297	2.60393
scf_8254549:213592-216187	213592	216187	2.58573
scf_8254798:234830-237660	234830	237660	2.585
scf_8253930:23975-24119	23975	24119	2.58232
scf_8254469:85414-86433	85414	86433	2.56131
scf_8254515:256161-259119	256161	259119	2.56089
scf_8254663:145222-146630	145222	146630	2.53085
scf_8254915:1-219	1	219	2.5219
scf_8254719:680862-681349	680862	681349	2.50597
scf_8254379:197669-198113	197669	198113	2.48285
scf_8254431:111796-112350	111796	112350	2.4629
scf_8253895:1-545	1	545	2.46207
scf_8254677:76074-76200	76074	76200	2.45801
scf_8254645:335244-336047	335244	336047	2.43962
scf_8254767:25893-27186	25893	27186	2.43552
scf_8254638:904118-904178	904118	904178	2.39649
scf_8254826:40520-41352	40520	41352	2.37858
scf_8254716:1010399-1012670	1010399	1012670	2.36265
scf_8254564:66295-66597	66295	66597	2.31957
scf_8254803:1084031-1084249	1084031	1084249	2.31224
scf_8254104:124572-127184	124572	127184	2.30295
scf_8254373:414063-415725	414063	415725	2.30138
scf_8254667:1415582-1415633	1415582	1415633	2.29559
scf_8254658:71673-71723	71673	71723	2.25932
scf_8254767:6984-7135	6984	7135	2.23021
scf_8254393:16856-16957	16856	16957	2.22704
scf_8254683:18520-20236	18520	20236	2.2169
scf_8254814:534801-536691	534801	536691	2.19285
scf_8254397:140827-142496	140827	142496	2.17711
scf_8254720:27407-27462	27407	27462	2.17632
scf_8254617:217112-217565	217112	217565	2.11824
scf_8254470:890862-890969	890862	890969	2.1154
scf_8254457:135547-137920	135547	137920	2.10236
scf_8254584:12767-12932	12767	12932	2.09237
scf_8254915:571-1049	571	1049	2.08998
scf_8254551:461679-461703	461679	461703	2.02508

## Sheet: Replicates_reproducibility
		Sum=						-4.32543e-13	5.75096e-13	375.57	878.341	319.196
		Mean=	4.9287	2.75192
Intergenic region	Start	Ends	Y: Ibd1_1 IP_N2 / INPUT_N2 (fold enrichment)	X: Ibd1_2 IP_N2 / INPUT_N2 (fold enrichment)	Fold Enrichment AVERAGE FOR THE 2 BIOLOGICAL REPLICATES	STANDARD DEVIATION	Confidence Value at 95% for the reproducibility	Y-Mean	X-Mean	SP	SSy	SSx
scf_8254551:269882-270326	269882	270326	12.7889	5.51885	9.15386	5.14068	0.506315	7.86018	2.76694	21.7486	61.7824	7.65595
scf_8254594:335348-336525	335348	336525	13.2734	6.74155	10.0075	4.61871	0.454906	8.3447	3.98963	33.2922	69.634	15.9171	Pearson correlation
scf_8254470:800593-800655	800593	800655	8.32856	2.06773	5.19814	4.42707	0.436031	3.39986	-0.684188	-2.32614	11.5591	0.468113	r=	0.709301
scf_8254500:13738-13739	13738	13739	6.16313	0	3.08157	4.35799	0.429227	1.23444	-2.75192	-3.39706	1.52383	7.57305	Strong positive association
scf_8254379:757244-757696	757244	757696	9.50003	3.68455	6.59229	4.11217	0.405015	4.57133	0.93263	4.26336	20.8971	0.869798
scf_8254798:194833-195237	194833	195237	9.20801	3.52697	6.36749	4.0171	0.395652	4.27932	0.775052	3.31669	18.3125	0.600706
scf_8253811:494618-494992	494618	494992	9.87446	4.26684	7.07065	3.96519	0.390539	4.94577	1.51492	7.49244	24.4606	2.29499
scf_8254431:912334-913205	912334	913205	8.87243	3.49612	6.18427	3.80162	0.374429	3.94373	0.744204	2.93494	15.553	0.553839
scf_8254470:200355-200960	200355	200960	8.65379	3.29417	5.97398	3.78982	0.373267	3.72509	0.54225	2.01993	13.8763	0.294035
scf_8254373:746134-746442	746134	746442	8.74715	3.39035	6.06875	3.78783	0.373071	3.81846	0.638429	2.43782	14.5806	0.407592
scf_8254763:16185-17512	16185	17512	6.44327	2.07345	4.25836	3.08993	0.304333	1.51458	-0.678466	-1.02759	2.29395	0.460317
scf_8254406:782831-783216	782831	783216	9.14078	4.79212	6.96645	3.07497	0.30286	4.21209	2.0402	8.59352	17.7417	4.16243
scf_8254664:314505-316143	314505	316143	8.62266	4.41107	6.51686	2.97804	0.293313	3.69396	1.65915	6.12885	13.6454	2.75279
scf_8254658:18974-19208	18974	19208	7.3681	3.25388	5.31099	2.90919	0.286532	2.43941	0.501963	1.22449	5.95071	0.251967
scf_8254460:59311-61096	59311	61096	6.30878	2.28068	4.29473	2.8483	0.280534	1.38008	-0.471237	-0.650345	1.90463	0.222064
scf_8254600:409839-411012	409839	411012	8.2094	4.23481	6.2221	2.81046	0.276808	3.2807	1.48289	4.86492	10.763	2.19896
scf_8254444:195703-195724	195703	195724	6.45569	2.48856	4.47212	2.80518	0.276288	1.52699	-0.263359	-0.402146	2.3317	0.0693578
scf_8254798:865433-868048	865433	868048	6.5384	2.61916	4.57878	2.77132	0.272953	1.60971	-0.132755	-0.213696	2.59116	0.0176238
scf_8254764:207767-209224	207767	209224	7.67157	3.75493	5.71325	2.76948	0.272772	2.74287	1.00301	2.75113	7.52336	1.00603
scf_8254650:985346-985830	985346	985830	8.67719	4.7911	6.73414	2.74788	0.270644	3.74849	2.03918	7.64385	14.0512	4.15827
scf_8254545:126856-126936	126856	126936	3.35671	7.21635	5.28653	2.72918	0.268802	-1.57199	4.46444	-7.01805	2.47115	19.9312
scf_8254548:422737-423420	422737	423420	7.22158	3.37793	5.29976	2.71787	0.267688	2.29289	0.626017	1.43539	5.25733	0.391898
scf_8254591:14314-14582	14314	14582	8.11239	4.33564	6.22401	2.67057	0.263029	3.18369	1.58372	5.04207	10.1359	2.50816
scf_8255671:1-489	1	489	6.05558	2.29819	4.17688	2.65688	0.261681	1.12688	-0.453732	-0.511303	1.26987	0.205872
scf_8254367:160019-160763	160019	160763	5.8214	2.06864	3.94502	2.6536	0.261358	0.892706	-0.683274	-0.609963	0.796923	0.466864
scf_8254551:688075-689539	688075	689539	6.68035	2.94842	4.81439	2.63888	0.259908	1.75166	0.1965	0.344201	3.0683	0.0386122
scf_8254377:199363-201550	199363	201550	7.50682	3.77987	5.64335	2.63535	0.25956	2.57812	1.02796	2.6502	6.6467	1.0567
scf_8254814:561270-561885	561270	561885	5.10855	1.42358	3.26607	2.60567	0.256637	0.179855	-1.32833	-0.238908	0.032348	1.76447
scf_8254104:141575-141905	141575	141905	6.62791	2.9441	4.78601	2.60485	0.256556	1.69922	0.192185	0.326564	2.88734	0.036935
scf_8254187:173230-174179	173230	174179	6.78054	3.10224	4.94139	2.60095	0.256172	1.85184	0.350323	0.648743	3.42932	0.122726
scf_8254622:66883-68258	66883	68258	6.61541	2.94161	4.77851	2.59776	0.255859	1.68671	0.189697	0.319964	2.84499	0.0359849
scf_8254650:1227049-1230315	1227049	1230315	9.48331	5.83444	7.65888	2.58014	0.254123	4.55462	3.08252	14.0397	20.7446	9.50196
scf_8253811:355471-359692	355471	359692	6.89398	3.26896	5.08147	2.56327	0.252462	1.96528	0.517046	1.01614	3.86234	0.267337
scf_8254571:77756-80106	77756	80106	5.93246	2.3171	4.12478	2.55644	0.251789	1.00376	-0.43482	-0.436455	1.00753	0.189068
scf_8254545:926523-927169	926523	927169	7.39013	3.80175	5.59594	2.53737	0.249911	2.46144	1.04983	2.58409	6.05867	1.10214
scf_8254284:32717-32735	32717	32735	7.84399	4.34196	6.09297	2.47631	0.243896	2.91529	1.59004	4.63543	8.49892	2.52823
scf_8253815:391043-391976	391043	391976	7.86706	4.3783	6.12268	2.46692	0.242972	2.93836	1.62638	4.7789	8.63396	2.64512
scf_8254577:329023-329770	329023	329770	6.44159	2.96759	4.70459	2.45648	0.241944	1.51289	0.215677	0.326296	2.28884	0.0465166
scf_8254594:738268-740553	738268	740553	6.61353	3.15903	4.88628	2.4427	0.240586	1.68484	0.407115	0.685922	2.83868	0.165743
scf_8254594:623278-624040	623278	624040	7.62264	4.17565	5.89914	2.43739	0.240063	2.69394	1.42373	3.83545	7.25731	2.02702
scf_8254597:623798-625938	623798	625938	6.8462	3.41088	5.12854	2.42914	0.23925	1.9175	0.658964	1.26357	3.67682	0.434233
scf_8254600:277433-278181	277433	278181	5.33679	1.93828	3.63753	2.40311	0.236687	0.408094	-0.813641	-0.332042	0.166541	0.662011
scf_8254486:27901-28302	27901	28302	4.68371	1.34335	3.01353	2.36199	0.232637	-0.244989	-1.40857	0.345084	0.0600194	1.98407
scf_8254598:122492-124234	122492	124234	6.40621	3.08743	4.74682	2.34673	0.231134	1.47751	0.335514	0.495725	2.18304	0.11257
scf_8254665:624130-625089	624130	625089	6.39678	3.10263	4.7497	2.32931	0.229418	1.46808	0.350713	0.514874	2.15526	0.122999
scf_8254007:12403-13870	12403	13870	8.18157	4.90099	6.54128	2.31972	0.228474	3.25287	2.14907	6.99067	10.5812	4.61852
scf_8254769:98030-99083	98030	99083	5.72482	2.45972	4.09227	2.30878	0.227396	0.796124	-0.292202	-0.232629	0.633814	0.0853817
scf_8254385:248084-249044	248084	249044	4.98216	1.73552	3.35884	2.29572	0.22611	0.0534632	-1.0164	-0.0543398	0.00285831	1.03306
scf_8254823:227391-228784	227391	228784	6.9644	3.78957	5.37698	2.24494	0.221109	2.0357	1.03765	2.11235	4.14408	1.07672
scf_8254664:311381-312401	311381	312401	6.36257	3.19312	4.77785	2.24114	0.220734	1.43388	0.441207	0.632636	2.056	0.194663
scf_8254470:173584-174773	173584	174773	6.31555	3.17642	4.74599	2.2197	0.218623	1.38686	0.4245	0.58872	1.92337	0.1802
scf_8254697:533779-534630	533779	534630	5.86631	2.7303	4.29831	2.21749	0.218405	0.937618	-0.0216131	-0.0202649	0.879128	0.000467127
scf_8254496:173280-173588	173280	173588	5.86306	2.73487	4.29897	2.21197	0.217861	0.934366	-0.0170483	-0.0159293	0.87304	0.000290644
scf_8254649:428675-430284	428675	430284	6.56453	3.45683	5.01068	2.19748	0.216434	1.63584	0.704915	1.15313	2.67596	0.496905
scf_8254820:37646-38562	37646	38562	6.37541	3.27976	4.82758	2.18896	0.215595	1.44672	0.527839	0.763632	2.09298	0.278614
scf_8254682:11021-12857	11021	12857	6.79979	3.70701	5.2534	2.18692	0.215394	1.87109	0.955096	1.78707	3.50098	0.912208
scf_8254776:173946-175158	173946	175158	5.22593	2.1486	3.68727	2.176	0.214319	0.297236	-0.603317	-0.179327	0.0883492	0.363991
scf_8254051:51641-53638	51641	53638	5.74772	2.68909	4.2184	2.16277	0.213016	0.819019	-0.0628245	-0.0514544	0.670792	0.00394691
scf_8254092:100165-100176	100165	100176	7.44712	4.41871	5.93291	2.14141	0.210911	2.51842	1.66679	4.19768	6.34245	2.77819
scf_8253815:254305-254858	254305	254858	5.81828	2.80276	4.31052	2.1323	0.210014	0.889583	0.0508391	0.0452256	0.791359	0.00258461
scf_8254379:251626-252624	251626	252624	5.87352	2.86721	4.37036	2.12579	0.209373	0.944826	0.115289	0.108928	0.892695	0.0132916
scf_8253815:486894-487791	486894	487791	7.1941	4.19809	5.6961	2.11849	0.208655	2.2654	1.44618	3.27617	5.13204	2.09143
scf_8254663:181029-182499	181029	182499	5.31694	2.32141	3.81918	2.11816	0.208622	0.388248	-0.430508	-0.167144	0.150736	0.185337
scf_8254718:222816-223482	222816	223482	6.5758	3.589	5.0824	2.11198	0.208013	1.6471	0.837085	1.37876	2.71294	0.700711
scf_8254814:75231-76124	75231	76124	6.04923	3.06975	4.55949	2.10681	0.207504	1.12054	0.317833	0.356144	1.25561	0.101018
scf_8254407:23551-24733	23551	24733	6.15317	3.17394	4.66356	2.10663	0.207486	1.22447	0.422026	0.51676	1.49934	0.178106
scf_8254815:243089-243645	243089	243645	5.67116	2.70104	4.1861	2.10019	0.206852	0.742461	-0.0508745	-0.0377724	0.551248	0.00258822
scf_8254497:26302-27226	26302	27226	6.38037	3.41653	4.89845	2.09575	0.206415	1.45167	0.66461	0.964797	2.10736	0.441706
scf_8254610:122205-122829	122205	122829	5.42927	2.48255	3.95591	2.08365	0.205222	0.500571	-0.269372	-0.13484	0.250572	0.0725611
scf_8254605:146767-147977	146767	147977	6.49804	3.56411	5.03108	2.0746	0.204331	1.56934	0.812197	1.27462	2.46284	0.659664
scf_8253904:176340-177891	176340	177891	5.90952	2.98594	4.44773	2.06728	0.203611	0.980829	0.234026	0.22954	0.962025	0.0547683
scf_8254397:90712-90809	90712	90809	7.874	4.95605	6.41503	2.0633	0.203219	2.94531	2.20413	6.49185	8.67482	4.85821
scf_8254823:167290-169555	167290	169555	6.09289	3.17581	4.63435	2.06269	0.203158	1.1642	0.423897	0.493499	1.35535	0.179689
scf_8254476:102119-103349	102119	103349	5.84163	2.93867	4.39015	2.0527	0.202175	0.912934	0.186751	0.170492	0.833448	0.0348761
scf_8254607:427671-428286	427671	428286	5.75999	2.86239	4.31119	2.04891	0.201801	0.831292	0.110475	0.0918366	0.691046	0.0122046
scf_8254487:246693-249020	246693	249020	5.30619	2.42689	3.86654	2.03597	0.200527	0.377494	-0.325026	-0.122695	0.142501	0.105642
scf_8254711:38452-40332	38452	40332	5.41434	2.54659	3.98047	2.0278	0.199722	0.485644	-0.205325	-0.0997147	0.23585	0.0421582
scf_8255740:510-1327	510	1327	5.63942	2.77861	4.20901	2.0229	0.199239	0.710721	0.0266882	0.0189679	0.505125	0.00071226
scf_8254397:172333-173158	172333	173158	6.15774	3.30212	4.72993	2.01923	0.198878	1.22905	0.550202	0.676225	1.51056	0.302722
scf_8254711:40706-41340	40706	41340	5.70524	2.85297	4.2791	2.01686	0.198644	0.776541	0.10105	0.0784691	0.603016	0.010211
scf_8254786:109857-111040	109857	111040	5.7517	2.90925	4.33047	2.00992	0.197961	0.823008	0.157328	0.129483	0.677342	0.0247522
scf_8254420:125344-128868	125344	128868	6.2665	3.43548	4.85099	2.00183	0.197164	1.3378	0.683559	0.914465	1.78971	0.467253
scf_8254481:1-1578	1	1578	5.64658	2.81796	4.23227	2.00014	0.196997	0.717883	0.066043	0.0474111	0.515356	0.00436168
scf_8254682:37761-38216	37761	38216	4.40037	1.5738	2.98709	1.99869	0.196854	-0.528324	-1.17811	0.622426	0.279127	1.38795
scf_8254417:39956-40585	39956	40585	5.11838	2.31992	3.71915	1.97881	0.194897	0.18968	-0.432	-0.0819416	0.0359783	0.186624
scf_8254428:50028-50317	50028	50317	4.787	1.99855	3.39278	1.97173	0.1942	-0.141693	-0.753367	0.106746	0.0200768	0.567561
scf_8254396:89662-90735	89662	90735	5.75659	2.97044	4.36351	1.97011	0.19404	0.827897	0.218519	0.180911	0.685413	0.0477506
scf_8254437:442385-443780	442385	443780	6.85947	4.08846	5.47397	1.9594	0.192985	1.93078	1.33655	2.58058	3.72791	1.78636
scf_8254716:790062-791399	790062	791399	5.92576	3.1734	4.54958	1.94622	0.191687	0.997066	0.421478	0.420242	0.994141	0.177644
scf_8254444:75122-75321	75122	75321	4.79146	2.07012	3.43079	1.92428	0.189526	-0.137237	-0.681799	0.093568	0.018834	0.46485
scf_8254665:370450-371740	370450	371740	5.80804	3.10948	4.45876	1.90817	0.187939	0.879348	0.357564	0.314424	0.773253	0.127852
scf_8254385:67122-69300	67122	69300	5.14282	2.45167	3.79725	1.90293	0.187423	0.214126	-0.300247	-0.0642905	0.0458498	0.090148
scf_8254716:1014283-1015948	1014283	1015948	4.93257	2.24473	3.58865	1.90059	0.187193	0.00387756	-0.507189	-0.00196665	1.50355e-05	0.25724
scf_8254043:246998-247402	246998	247402	5.15262	2.47482	3.81372	1.89349	0.186493	0.223922	-0.277093	-0.0620473	0.0501412	0.0767805
scf_8254600:105816-105835	105816	105835	7.01056	4.33373	5.67215	1.8928	0.186426	2.08187	1.58182	3.29313	4.33417	2.50214
scf_8254446:348797-351798	348797	351798	5.4699	2.79854	4.13422	1.88893	0.186045	0.541203	0.0466251	0.0252336	0.292901	0.0021739
scf_8254610:653935-654649	653935	654649	5.92935	3.2698	4.59958	1.88058	0.185222	1.00065	0.517887	0.518225	1.0013	0.268207
scf_8254459:310132-312343	310132	312343	5.47814	2.87823	4.17819	1.83842	0.181069	0.549448	0.126311	0.0694013	0.301893	0.0159545
scf_8254420:290155-291123	290155	291123	6.46499	3.87135	5.16817	1.83398	0.180632	1.53629	1.11943	1.71978	2.3602	1.25313
scf_8254437:411027-413344	411027	413344	5.86796	3.28262	4.57529	1.82811	0.180054	0.939267	0.530703	0.498472	0.882222	0.281646
scf_8254658:148072-148190	148072	148190	5.11827	2.53735	3.82781	1.82499	0.179746	0.189578	-0.214565	-0.0406768	0.0359397	0.0460383
scf_8254716:160527-161051	160527	161051	5.2225	2.64742	3.93496	1.82085	0.179339	0.293802	-0.104492	-0.0307	0.0863193	0.0109186
scf_8254652:134791-135576	134791	135576	6.3843	3.81784	5.10107	1.81476	0.178739	1.4556	1.06592	1.55156	2.11877	1.13619
scf_8254565:270953-271896	270953	271896	5.44007	2.87741	4.15874	1.81207	0.178474	0.511372	0.125496	0.0641754	0.261501	0.0157493
scf_8254650:995759-996930	995759	996930	5.95516	3.40557	4.68036	1.80283	0.177564	1.02646	0.653651	0.670946	1.05362	0.42726
scf_8254486:183205-184478	183205	184478	6.53603	4.004	5.27002	1.79042	0.176341	1.60734	1.25209	2.01253	2.58354	1.56772
scf_8253891:109694-110564	109694	110564	5.19236	2.66427	3.92832	1.78763	0.176067	0.263668	-0.0876453	-0.0231093	0.0695207	0.00768171
scf_8254814:68426-72471	68426	72471	5.17401	2.64853	3.91127	1.78578	0.175885	0.245315	-0.103383	-0.0253613	0.0601795	0.010688
scf_8254475:520630-521697	520630	521697	5.72623	3.20426	4.46525	1.7833	0.175641	0.797536	0.452342	0.360759	0.636064	0.204613
scf_8253811:341329-342305	341329	342305	4.82271	2.30413	3.56342	1.7809	0.175404	-0.105989	-0.447783	0.04746	0.0112337	0.20051
scf_8254610:295417-296299	295417	296299	4.90189	2.38602	3.64396	1.77899	0.175216	-0.0268034	-0.365892	0.00980716	0.000718424	0.133877
scf_8254823:70714-71559	70714	71559	5.3204	2.8122	4.0663	1.77356	0.174682	0.391707	0.0602875	0.0236151	0.153434	0.00363459
scf_8254667:1679866-1680721	1679866	1680721	4.59698	2.09757	3.34728	1.76735	0.174069	-0.331715	-0.654342	0.217055	0.110035	0.428164
scf_8254752:190712-193134	190712	193134	5.67066	3.17192	4.42129	1.76688	0.174023	0.741968	0.420002	0.311628	0.550516	0.176402
scf_8254645:432861-433371	432861	433371	5.48975	2.99113	4.24044	1.7668	0.174015	0.561057	0.239209	0.13421	0.314784	0.0572208
scf_8254803:1758930-1759229	1758930	1759229	4.87391	2.38292	3.62841	1.76139	0.173483	-0.0547908	-0.368997	0.0202176	0.00300203	0.136158
scf_8254377:122205-123107	122205	123107	5.47902	2.99064	4.23483	1.75955	0.173301	0.55032	0.238723	0.131374	0.302852	0.0569887
scf_8254034:96211-97049	96211	97049	4.29199	1.80457	3.04828	1.75887	0.173234	-0.636711	-0.947344	0.603184	0.405401	0.897461
scf_8254644:55294-56400	55294	56400	5.19511	2.7274	3.96125	1.74494	0.171862	0.266414	-0.0245215	-0.00653288	0.0709765	0.000601306
scf_8254397:100655-100813	100655	100813	5.1307	2.66409	3.89739	1.74416	0.171786	0.202006	-0.0878309	-0.0177424	0.0408066	0.00771427
scf_8254034:87326-89920	87326	89920	5.04609	2.58644	3.81627	1.73924	0.171301	0.117396	-0.165478	-0.0194264	0.0137818	0.0273828
scf_8254433:23727-24417	23727	24417	4.80755	2.35592	3.58173	1.73357	0.170742	-0.121146	-0.396	0.047974	0.0146765	0.156816
scf_8254187:131411-132416	131411	132416	4.6436	2.19548	3.41954	1.73108	0.170498	-0.285095	-0.556436	0.158637	0.0812792	0.309621
scf_8254565:298409-298900	298409	298900	5.43053	2.9873	4.20891	1.72763	0.170158	0.501837	0.235379	0.118122	0.25184	0.0554032
scf_8254760:69253-69367	69253	69367	5.35606	2.91343	4.13474	1.72719	0.170115	0.427359	0.161517	0.0690258	0.182636	0.0260878
scf_8254401:50787-51282	50787	51282	5.60924	3.16729	4.38826	1.72672	0.170068	0.680541	0.415369	0.282676	0.463136	0.172532
scf_8254716:31924-33303	31924	33303	4.60878	2.1683	3.38854	1.72568	0.169965	-0.319918	-0.583618	0.18671	0.102347	0.34061
scf_8254527:387840-389532	387840	389532	5.12897	2.6898	3.90938	1.72475	0.169874	0.200269	-0.0621198	-0.0124407	0.0401076	0.00385887
scf_8254677:76074-76200	76074	76200	3.66971	1.2463	2.45801	1.71361	0.168777	-1.25898	-1.50561	1.89554	1.58504	2.26688
scf_8254711:91680-93247	91680	93247	5.5251	3.10742	4.31626	1.70955	0.168377	0.596399	0.355506	0.212024	0.355692	0.126385
scf_8254607:198571-199054	198571	199054	4.32586	1.92175	3.12381	1.69997	0.167433	-0.602831	-0.830171	0.500453	0.363405	0.689184
scf_8254697:1752087-1753648	1752087	1753648	4.40726	2.00588	3.20657	1.69803	0.167242	-0.521438	-0.746033	0.38901	0.271898	0.556565
scf_8254650:372077-377278	372077	377278	5.07341	2.69634	3.88488	1.68084	0.165549	0.144716	-0.0555772	-0.0080429	0.0209427	0.00308882
scf_8254187:67829-68507	67829	68507	4.80497	2.4296	3.61728	1.67964	0.165431	-0.123727	-0.322321	0.0398798	0.0153084	0.103891
scf_8254373:809780-811798	809780	811798	5.38848	3.01627	4.20238	1.67741	0.165211	0.459788	0.264357	0.121548	0.211405	0.0698849
scf_8254607:429191-429425	429191	429425	6.1416	3.77463	4.95811	1.6737	0.164846	1.2129	1.02271	1.24045	1.47113	1.04593
scf_8254769:99850-100989	99850	100989	4.34761	1.98617	3.16689	1.6698	0.164461	-0.581082	-0.765751	0.444964	0.337657	0.586374
scf_8254479:162103-162138	162103	162138	3.9736	1.61746	2.79553	1.66604	0.164092	-0.955098	-1.13446	1.08352	0.912212	1.287
scf_8254638:326457-326795	326457	326795	6.23814	3.88458	5.06136	1.66422	0.163912	1.30944	1.13266	1.48315	1.71463	1.28292
scf_8254638:168286-170970	168286	170970	5.08348	2.73101	3.90725	1.66345	0.163836	0.154788	-0.0209055	-0.00323592	0.0239594	0.000437039
scf_8254803:1084031-1084249	1084031	1084249	3.48747	1.13701	2.31224	1.66203	0.163696	-1.44122	-1.6149	2.32744	2.07713	2.60792
scf_8254803:34848-36701	34848	36701	4.5378	2.19459	3.3662	1.6569	0.163191	-0.390894	-0.557323	0.217854	0.152798	0.310609
scf_8254359:139473-140428	139473	140428	7.6316	5.29016	6.46088	1.65565	0.163068	2.70291	2.53824	6.86062	7.30571	6.44266
scf_8254691:539017-541524	539017	541524	3.83089	1.49066	2.66078	1.65479	0.162984	-1.0978	-1.26126	1.38461	1.20517	1.59077
scf_8254406:36035-37045	36035	37045	4.13733	1.79737	2.96735	1.6546	0.162965	-0.791367	-0.954549	0.755398	0.626261	0.911164
scf_8254489:96554-98836	96554	98836	5.20645	2.87193	4.03919	1.65076	0.162586	0.277752	0.120009	0.0333327	0.0771462	0.0144021
scf_8254385:227177-228092	227177	228092	5.04395	2.71327	3.87861	1.64804	0.162319	0.115257	-0.0386514	-0.00445485	0.0132842	0.00149393
scf_8254551:194474-197602	194474	197602	4.82809	2.49813	3.66311	1.64753	0.162268	-0.100603	-0.253784	0.0255315	0.010121	0.0644063
scf_8254610:369917-370662	369917	370662	4.84765	2.52012	3.68389	1.64581	0.162099	-0.081044	-0.231797	0.0187857	0.00656813	0.0537297
scf_8254371:316980-317926	316980	317926	4.84227	2.53494	3.68861	1.63153	0.160692	-0.0864258	-0.216974	0.0187521	0.00746941	0.0470776
scf_8254435:179869-180962	179869	180962	4.83289	2.53603	3.68446	1.62413	0.159964	-0.0958054	-0.215892	0.0206836	0.00917868	0.0466093
scf_8254752:1109078-1109952	1109078	1109952	5.90381	3.61253	4.75817	1.62018	0.159574	0.975115	0.860617	0.8392	0.950849	0.740661
scf_8254378:206203-206249	206203	206249	5.63547	3.34711	4.49129	1.61811	0.159371	0.70677	0.595196	0.420667	0.499524	0.354258
scf_8254479:324014-324795	324014	324795	5.86133	3.5802	4.72077	1.613	0.158867	0.932633	0.828286	0.772487	0.869804	0.686058
scf_8254748:290712-291460	290712	291460	4.08159	1.80128	2.94144	1.61243	0.158811	-0.847103	-0.950638	0.805288	0.717583	0.903713
scf_8254610:257105-257995	257105	257995	4.76072	2.48103	3.62087	1.61198	0.158767	-0.167981	-0.270884	0.0455033	0.0282176	0.0733782
scf_8254551:612872-618206	612872	618206	5.06199	2.7835	3.92274	1.61114	0.158684	0.133296	0.0315801	0.00420952	0.0177679	0.000997306
scf_8254483:85437-88885	85437	88885	4.8026	2.53056	3.66658	1.60658	0.158235	-0.126095	-0.22136	0.0279124	0.0159	0.0490002
scf_8254667:1576952-1577843	1576952	1577843	4.89296	2.62412	3.75854	1.60432	0.158012	-0.0357314	-0.1278	0.00456647	0.00127673	0.0163328
scf_8254403:236870-239184	236870	239184	5.96673	3.70091	4.83382	1.60218	0.157802	1.03803	0.948989	0.985083	1.07752	0.90058
scf_8254479:106986-107560	106986	107560	4.62235	2.35876	3.49055	1.6006	0.157646	-0.306347	-0.393156	0.120442	0.0938486	0.154572
scf_8254406:237288-238266	237288	238266	4.58868	2.32681	3.45774	1.59938	0.157526	-0.340018	-0.425107	0.144544	0.115612	0.180716
scf_8254564:644771-645773	644771	645773	4.70014	2.44435	3.57225	1.59509	0.157103	-0.228552	-0.307567	0.0702949	0.0522359	0.0945973
scf_8254475:74762-76491	74762	76491	4.70573	2.45124	3.57849	1.59416	0.157012	-0.222968	-0.300673	0.0670404	0.0497145	0.0904045
scf_8254788:767657-769501	767657	769501	4.77169	2.5185	3.64509	1.59324	0.156921	-0.15701	-0.233415	0.0366485	0.0246521	0.0544826
scf_8254199:101624-102451	101624	102451	4.14809	1.9043	3.02619	1.5866	0.156267	-0.780609	-0.84762	0.66166	0.60935	0.71846
scf_8254470:795660-797079	795660	797079	4.93484	2.69433	3.81459	1.58427	0.156038	0.00614091	-0.0575827	-0.00035361	3.77108e-05	0.00331577
scf_8254062:41801-42603	41801	42603	4.96828	2.73059	3.84944	1.58228	0.155842	0.039581	-0.0213235	-0.000844005	0.00156666	0.000454691
scf_8254513:1372-3140	1372	3140	4.84862	2.63194	3.74028	1.56743	0.154379	-0.0800798	-0.11998	0.00960797	0.00641277	0.0143952
scf_8254719:137740-139795	137740	139795	4.94603	2.73183	3.83893	1.56568	0.154206	0.0173308	-0.0200896	-0.000348169	0.000300357	0.000403592
scf_8253894:212787-214095	212787	214095	4.32039	2.11641	3.2184	1.55845	0.153495	-0.608301	-0.635504	0.386578	0.370031	0.403866
scf_8254593:527895-528230	527895	528230	4.76175	2.5641	3.66293	1.55397	0.153054	-0.166943	-0.187812	0.0313539	0.02787	0.0352734
scf_8254444:249224-249940	249224	249940	4.52548	2.32897	3.42723	1.55317	0.152974	-0.403214	-0.422943	0.170536	0.162581	0.178881
scf_8254104:205988-206899	205988	206899	5.51093	3.31977	4.41535	1.54938	0.152602	0.582234	0.567854	0.330624	0.338997	0.322458
scf_8254431:1016661-1017141	1016661	1017141	4.38677	2.19656	3.29166	1.54871	0.152536	-0.541929	-0.555359	0.300965	0.293687	0.308424
scf_8254777:298039-300620	298039	300620	4.93824	2.75146	3.84485	1.54628	0.152297	0.00954373	-0.000454204	-4.3348e-06	9.10827e-05	2.06301e-07
scf_8254497:6330-6949	6330	6949	4.80275	2.62979	3.71627	1.53652	0.151335	-0.125942	-0.122129	0.0153811	0.0158613	0.0149155
scf_8254814:103323-104356	103323	104356	5.70224	3.53288	4.61756	1.53397	0.151083	0.773542	0.780962	0.604107	0.598368	0.609902
scf_8254617:351084-351110	351084	351110	3.80916	1.65006	2.72961	1.52671	0.150369	-1.11954	-1.10185	1.23357	1.25337	1.21408
scf_8254803:1426989-1427307	1426989	1427307	5.40937	3.26305	4.33621	1.51768	0.149479	0.480671	0.511129	0.245685	0.231045	0.261253
scf_8254788:85165-86720	85165	86720	4.62347	2.47826	3.55087	1.51689	0.149401	-0.305227	-0.273654	0.0835268	0.0931638	0.0748866
scf_8254446:476955-477318	476955	477318	5.51174	3.3702	4.44097	1.5143	0.149146	0.583048	0.618284	0.360489	0.339945	0.382275
scf_8254751:52271-53059	52271	53059	6.86349	4.72905	5.79627	1.50927	0.148651	1.93479	1.97714	3.82535	3.74342	3.90906
scf_8254470:350634-351375	350634	351375	5.3422	3.2157	4.27895	1.50367	0.148099	0.413504	0.463779	0.191775	0.170986	0.215091
scf_8254592:250700-252069	250700	252069	4.95908	2.83551	3.8973	1.50159	0.147894	0.0303802	0.083597	0.0025397	0.000922957	0.00698846
scf_8254422:61720-63591	61720	63591	5.33081	3.20839	4.2696	1.50078	0.147815	0.402116	0.456472	0.183555	0.161697	0.208367
scf_8253894:54841-55450	54841	55450	4.69276	2.57169	3.63223	1.49982	0.14772	-0.235935	-0.180226	0.0425216	0.0556654	0.0324813
scf_8254483:214034-217129	214034	217129	4.04777	1.93021	2.98899	1.49734	0.147476	-0.880931	-0.821708	0.723868	0.776039	0.675205
scf_8254422:6770-7527	6770	7527	5.45413	3.33802	4.39608	1.49632	0.147375	0.525438	0.586107	0.307963	0.276085	0.343522
scf_8254666:75196-76130	75196	76130	5.13431	3.02158	4.07795	1.49393	0.14714	0.205618	0.269667	0.0554485	0.0422789	0.0727204
scf_8254379:195848-197364	195848	197364	4.70853	2.59856	3.65355	1.49198	0.146948	-0.220162	-0.153359	0.0337638	0.0484714	0.0235189
scf_8254718:107061-107580	107061	107580	4.61834	2.51004	3.56419	1.49079	0.146831	-0.31036	-0.241882	0.0750703	0.0963231	0.0585067
scf_8254563:146527-148468	146527	148468	4.12936	2.02561	3.07748	1.48758	0.146514	-0.799337	-0.726307	0.580565	0.63894	0.527522
scf_8255671:829-1165	829	1165	4.84855	2.74518	3.79686	1.48731	0.146488	-0.0801471	-0.00674197	0.00054035	0.00642356	4.54542e-05
scf_8254607:201058-203331	201058	203331	4.38588	2.28747	3.33667	1.4838	0.146142	-0.542819	-0.464449	0.252112	0.294652	0.215713
scf_8254609:16236-17388	16236	17388	5.13126	3.03797	4.08462	1.48018	0.145786	0.202567	0.286055	0.0579454	0.0410336	0.0818275
scf_8254379:716153-718285	716153	718285	4.59161	2.50661	3.54911	1.47431	0.145208	-0.337089	-0.245305	0.0826899	0.113629	0.0601748
scf_8254763:308562-310787	308562	310787	4.79429	2.71467	3.75448	1.47051	0.144834	-0.13441	-0.0372495	0.0050067	0.018066	0.00138753
scf_8254470:247462-248430	247462	248430	4.24893	2.17455	3.21174	1.46681	0.144469	-0.679767	-0.577365	0.392474	0.462083	0.333351
scf_8254645:339078-339614	339078	339614	4.85203	2.78287	3.81745	1.46312	0.144105	-0.0766697	0.0309484	-0.00237281	0.00587825	0.000957804
scf_8254395:362153-363164	362153	363164	4.35793	2.28913	3.32353	1.46287	0.144081	-0.570761	-0.46279	0.264143	0.325768	0.214175
scf_8254563:54362-55141	54362	55141	4.06847	2.00327	3.03587	1.46032	0.143829	-0.860223	-0.748644	0.644001	0.739984	0.560468
scf_8254665:28037-28609	28037	28609	4.78143	2.7228	3.75211	1.45567	0.143372	-0.147268	-0.0291189	0.00428827	0.0216878	0.000847909
scf_8254486:192291-193487	192291	193487	5.03232	2.97711	4.00472	1.45326	0.143134	0.103627	0.225192	0.023336	0.0107386	0.0507115
scf_8254551:265595-269573	265595	269573	5.49488	3.44112	4.468	1.45223	0.143033	0.566185	0.689198	0.390213	0.320565	0.474994
scf_8254638:978327-979535	978327	979535	4.64582	2.5975	3.62166	1.44838	0.142654	-0.282873	-0.154415	0.0436799	0.0800169	0.0238441
scf_8254006:112299-113123	112299	113123	7.3451	5.30245	6.32378	1.44437	0.142259	2.41641	2.55053	6.16312	5.83902	6.50522
scf_8254609:71806-72269	71806	72269	5.35881	3.31661	4.33771	1.44406	0.142228	0.430115	0.564689	0.242881	0.184999	0.318874
scf_8254650:986791-988965	986791	988965	5.56867	3.53455	4.55161	1.43834	0.141665	0.639972	0.782633	0.500863	0.409564	0.612514
scf_8254645:245904-246582	245904	246582	4.53234	2.5196	3.52597	1.42322	0.140176	-0.396353	-0.232316	0.0920792	0.157096	0.0539707
scf_8254548:232832-234345	232832	234345	4.52424	2.51526	3.51975	1.42056	0.139914	-0.404456	-0.236652	0.0957153	0.163584	0.0560043
scf_8254392:35493-36994	35493	36994	3.93157	1.93608	2.93382	1.41102	0.138974	-0.997127	-0.815838	0.813495	0.994263	0.665592
scf_8254496:110693-112485	110693	112485	4.66364	2.67109	3.66737	1.40894	0.13877	-0.265057	-0.0808257	0.0214234	0.0702551	0.00653279
scf_8254593:181355-182713	181355	182713	4.16793	2.18302	3.17548	1.40354	0.138238	-0.760764	-0.568893	0.432794	0.578762	0.323639
scf_8254491:140825-140940	140825	140940	4.19255	2.22295	3.20775	1.39272	0.137171	-0.736145	-0.528967	0.389396	0.541909	0.279806
scf_8254803:1308882-1310483	1308882	1310483	4.86755	2.90184	3.8847	1.38997	0.136901	-0.0611436	0.149921	-0.00916672	0.00373854	0.0224764
scf_8254497:3895-6033	3895	6033	4.31668	2.36055	3.33862	1.3832	0.136234	-0.612014	-0.391369	0.239523	0.374561	0.15317
scf_8254548:325631-326918	325631	326918	4.8321	2.88091	3.85651	1.3797	0.135889	-0.0965944	0.128995	-0.0124602	0.00933047	0.0166398
scf_8254563:2544-3065	2544	3065	4.60272	2.65507	3.6289	1.3772	0.135643	-0.325975	-0.0968441	0.0315688	0.10626	0.00937878
scf_8254385:100853-102274	100853	102274	4.90261	2.95512	3.92886	1.37708	0.135631	-0.0260906	0.203206	-0.00530176	0.000680719	0.0412927
scf_8254697:1551689-1552619	1551689	1552619	4.86717	2.92174	3.89445	1.37563	0.135488	-0.0615289	0.16982	-0.0104488	0.00378581	0.0288387
scf_8254371:94719-95628	94719	95628	3.82139	1.87669	2.84904	1.37511	0.135437	-1.10731	-0.875232	0.969152	1.22613	0.76603
scf_8254437:475852-476585	475852	476585	4.84581	2.90425	3.87503	1.37289	0.135218	-0.0828911	0.152334	-0.0126272	0.00687094	0.0232057
scf_8254776:861295-863977	861295	863977	4.38752	2.44728	3.4174	1.37195	0.135126	-0.541177	-0.304632	0.16486	0.292873	0.0928009
scf_8254671:564479-564843	564479	564843	5.97929	4.04365	5.01147	1.36871	0.134806	1.05059	1.29173	1.35708	1.10374	1.66856
scf_8254284:137894-138513	137894	138513	4.46936	2.53458	3.50197	1.3681	0.134747	-0.459333	-0.217341	0.0998319	0.210987	0.0472372
scf_8254711:16923-19086	16923	19086	4.5095	2.5817	3.5456	1.36316	0.13426	-0.419197	-0.170216	0.0713539	0.175726	0.0289734
scf_8254383:9193-10789	9193	10789	3.61612	1.69857	2.65735	1.35592	0.133547	-1.31257	-1.05335	1.3826	1.72285	1.10954
scf_8253855:32955-35332	32955	35332	4.37988	2.484	3.43194	1.34059	0.132038	-0.548816	-0.267921	0.14704	0.301199	0.0717819
scf_8254397:173704-174617	173704	174617	4.79613	2.91476	3.85545	1.33033	0.131026	-0.132566	0.162847	-0.0215881	0.0175738	0.0265193
scf_8254707:164319-173643	164319	173643	3.97189	2.10005	3.03597	1.32359	0.130363	-0.956806	-0.651865	0.623709	0.915479	0.424929
scf_8254503:168462-169587	168462	169587	5.42337	3.55286	4.48811	1.32265	0.13027	0.494671	0.800939	0.396202	0.2447	0.641504
scf_8254598:204707-206755	204707	206755	4.34527	2.47806	3.41166	1.32032	0.130041	-0.583424	-0.27386	0.159776	0.340384	0.0749992
scf_8254367:165454-169235	165454	169235	4.21849	2.35544	3.28697	1.31737	0.129751	-0.710207	-0.396474	0.281579	0.504394	0.157192
scf_8254674:241595-241788	241595	241788	4.59168	2.72928	3.66048	1.31692	0.129706	-0.337019	-0.0226408	0.00763036	0.113581	0.000512605
scf_8254470:324251-326796	324251	326796	4.22715	2.36516	3.29616	1.31662	0.129676	-0.701551	-0.386752	0.271326	0.492173	0.149577
scf_8254491:247905-247993	247905	247993	4.05865	2.20633	3.13249	1.30979	0.129003	-0.870048	-0.545587	0.474687	0.756984	0.297665
scf_8254435:188524-190828	188524	190828	4.0161	2.16525	3.09068	1.30874	0.128901	-0.912597	-0.586663	0.535387	0.832834	0.344173
scf_8254369:40492-41716	40492	41716	3.73793	1.89373	2.81583	1.30404	0.128438	-1.19077	-0.858185	1.0219	1.41793	0.736481
scf_8254814:351931-352662	351931	352662	4.27394	2.43174	3.35284	1.30263	0.128299	-0.654753	-0.320177	0.209637	0.428702	0.102513
scf_8254373:428451-429124	428451	429124	4.24386	2.4048	3.32433	1.30042	0.128081	-0.684832	-0.34712	0.237719	0.468995	0.120492
scf_8254433:4688-5867	4688	5867	3.92579	2.09003	3.00791	1.29808	0.12785	-1.00291	-0.66189	0.663815	1.00583	0.438098
scf_8253815:488104-489261	488104	489261	5.14995	3.31692	4.23343	1.29615	0.12766	0.221254	0.565	0.125009	0.0489534	0.319225
scf_8254645:336345-336714	336345	336714	3.67494	1.8467	2.76082	1.29275	0.127326	-1.25376	-0.905213	1.13492	1.57192	0.81941
scf_8254392:41578-42453	41578	42453	4.82758	3.00135	3.91447	1.29134	0.127187	-0.101114	0.249432	-0.025221	0.010224	0.0622164
scf_8254588:190863-191911	190863	191911	4.36593	2.54177	3.45385	1.28988	0.127042	-0.562766	-0.210148	0.118264	0.316706	0.0441621
scf_8254555:143764-144698	143764	144698	4.0858	2.27279	3.17929	1.28199	0.126266	-0.8429	-0.479131	0.403859	0.71048	0.229566
scf_8254486:321767-322528	321767	322528	4.33099	2.52089	3.42594	1.27993	0.126063	-0.597707	-0.231026	0.138086	0.357253	0.0533729
scf_8254679:44465-45596	44465	45596	3.73088	1.92402	2.82745	1.27765	0.125838	-1.19781	-0.827901	0.991671	1.43476	0.685419
scf_8254597:595058-595669	595058	595669	4.97693	3.17102	4.07398	1.27697	0.125771	0.048237	0.419107	0.0202165	0.0023268	0.175651
scf_8254373:131389-133040	131389	133040	4.11484	2.32163	3.21823	1.26799	0.124887	-0.813856	-0.430292	0.350196	0.662362	0.185151
scf_8254597:124715-125916	124715	125916	4.41803	2.631	3.52452	1.26362	0.124457	-0.510663	-0.120918	0.0617481	0.260777	0.014621
scf_8254187:69063-69712	69063	69712	4.2599	2.49297	3.37643	1.24941	0.123057	-0.668792	-0.258952	0.173185	0.447283	0.0670559
scf_8254587:435464-436554	435464	436554	3.821	2.05864	2.93982	1.24618	0.122738	-1.10769	-0.693274	0.767933	1.22698	0.480628
scf_8254763:169165-170751	169165	170751	4.05253	2.2987	3.17562	1.24015	0.122144	-0.876163	-0.453218	0.397093	0.767662	0.205406
scf_8253930:23975-24119	23975	24119	3.45799	1.70666	2.58232	1.23837	0.12197	-1.47071	-1.04526	1.53727	2.16299	1.09256
scf_8254479:391268-392567	391268	392567	5.28912	3.54356	4.41634	1.2343	0.121568	0.360424	0.791645	0.285328	0.129906	0.626702
scf_8254645:305652-307734	305652	307734	3.68241	1.94495	2.81368	1.22857	0.121004	-1.24628	-0.806968	1.00571	1.55322	0.651197
scf_8254645:157906-157950	157906	157950	3.96549	2.24097	3.10323	1.21942	0.120103	-0.963207	-0.510944	0.492145	0.927768	0.261064
scf_8254608:85863-90092	85863	90092	3.54782	1.83034	2.68908	1.21444	0.119613	-1.38087	-0.921573	1.27258	1.90681	0.849298
scf_8254716:1182377-1183626	1182377	1183626	4.28569	2.56847	3.42708	1.21426	0.119595	-0.643002	-0.183444	0.117955	0.413452	0.0336517
scf_8254645:336919-338347	336919	338347	3.65059	1.93366	2.79213	1.21405	0.119574	-1.2781	-0.818257	1.04582	1.63355	0.669545
scf_8254716:774608-774795	774608	774795	4.40057	2.68452	3.54255	1.21343	0.119513	-0.528127	-0.0673956	0.0355934	0.278918	0.00454217
scf_8254584:1-620	1	620	3.97979	2.26652	3.12315	1.21146	0.119319	-0.948911	-0.485398	0.460599	0.900432	0.235611
scf_8254389:5481-6044	5481	6044	4.36011	2.65026	3.50518	1.20905	0.119082	-0.568583	-0.101662	0.0578031	0.323287	0.0103351
scf_8254551:496625-497599	496625	497599	3.91114	2.2025	3.05682	1.20819	0.118997	-1.01756	-0.549418	0.559065	1.03543	0.30186
scf_8254814:534801-536691	534801	536691	3.04647	1.33922	2.19285	1.2072	0.1189	-1.88223	-1.41269	2.65901	3.54278	1.9957
scf_8254549:213592-216187	213592	216187	3.43856	1.7329	2.58573	1.20608	0.118789	-1.49014	-1.01902	1.51847	2.22051	1.0384
scf_8254763:406189-408257	406189	408257	3.59157	1.88864	2.74011	1.20415	0.118599	-1.33712	-0.863276	1.15431	1.7879	0.745245
scf_8254788:811889-813515	811889	813515	4.10875	2.41191	3.26033	1.19985	0.118176	-0.819942	-0.34001	0.278788	0.672304	0.115607
scf_8254686:248548-250714	248548	250714	3.92937	2.24386	3.08662	1.19184	0.117386	-0.999322	-0.508057	0.507713	0.998644	0.258122
scf_8254610:329401-330350	329401	330350	4.46854	2.78443	3.62648	1.19085	0.117289	-0.460158	0.0325089	-0.0149592	0.211745	0.00105683
scf_8254369:95964-97658	95964	97658	4.27517	2.59167	3.43342	1.19041	0.117246	-0.65353	-0.16025	0.104728	0.427102	0.02568
scf_8254607:120017-122987	120017	122987	3.95595	2.27466	3.1153	1.18885	0.117092	-0.972747	-0.477258	0.464252	0.946237	0.227775
scf_8254548:322395-323230	322395	323230	4.23215	2.55458	3.39337	1.18622	0.116833	-0.696545	-0.197333	0.137451	0.485176	0.0389402
scf_8254814:400438-401475	400438	401475	5.08022	3.40342	4.24182	1.18568	0.11678	0.151527	0.651504	0.0987204	0.0229604	0.424457
scf_8254446:385727-388592	385727	388592	3.74046	2.06468	2.90257	1.18496	0.116709	-1.18823	-0.687239	0.816601	1.4119	0.472297
scf_8254610:419208-419833	419208	419833	3.45518	1.78067	2.61793	1.18405	0.11662	-1.47352	-0.971244	1.43115	2.17126	0.943314
scf_8255555:1283-1346	1283	1346	3.67417	2.00018	2.83718	1.18369	0.116584	-1.25452	-0.751733	0.943064	1.57382	0.565102
scf_8254719:279909-282365	279909	282365	3.93668	2.26371	3.1002	1.18297	0.116513	-0.992012	-0.48821	0.48431	0.984088	0.238349
scf_8254826:40520-41352	40520	41352	3.2145	1.54266	2.37858	1.18217	0.116434	-1.7142	-1.20926	2.0729	2.93847	1.4623
scf_8254712:67045-69567	67045	69567	4.4934	2.82262	3.65801	1.18142	0.11636	-0.435297	0.0706993	-0.0307752	0.189483	0.00499839
scf_8254470:493541-494287	493541	494287	4.09665	2.43257	3.26461	1.17669	0.115894	-0.832045	-0.31935	0.265713	0.692298	0.101984
scf_8254786:1-936	1	936	3.91322	2.25152	3.08237	1.175	0.115728	-1.01548	-0.500395	0.50814	1.0312	0.250395
scf_8254545:776231-780647	776231	780647	3.71515	2.05759	2.88637	1.17207	0.115439	-1.21355	-0.694325	0.842594	1.47269	0.482087
scf_8254788:800088-800956	800088	800956	3.69121	2.03551	2.86336	1.17075	0.11531	-1.23749	-0.716405	0.886544	1.53138	0.513236
scf_8254431:111796-112350	111796	112350	3.2907	1.63509	2.4629	1.17069	0.115304	-1.63799	-1.11683	1.82935	2.68302	1.2473
scf_8254470:337751-339418	337751	339418	3.72784	2.07384	2.90084	1.16956	0.115192	-1.20085	-0.678077	0.814271	1.44205	0.459788
scf_8254803:425148-429620	425148	429620	3.53113	1.8796	2.70536	1.16781	0.11502	-1.39756	-0.872321	1.21912	1.95319	0.760943
scf_8254436:125643-126185	125643	126185	3.86728	2.2164	3.04184	1.16735	0.114974	-1.06142	-0.535518	0.56841	1.12661	0.28678
scf_8254719:621619-623047	621619	623047	3.84736	2.20094	3.02415	1.1642	0.114664	-1.08133	-0.550976	0.595789	1.16928	0.303575
scf_8254719:685648-686366	685648	686366	4.04069	2.39873	3.21971	1.16104	0.114353	-0.888008	-0.35319	0.313635	0.788559	0.124743
scf_8254576:121770-124120	121770	124120	3.64091	2.00252	2.82171	1.15852	0.114105	-1.28779	-0.749401	0.965071	1.6584	0.561602
scf_8254610:392332-393659	392332	393659	4.06061	2.42906	3.24483	1.15368	0.113628	-0.868091	-0.322855	0.280268	0.753582	0.104236
scf_8254401:67154-68303	67154	68303	5.07567	3.44756	4.26162	1.15125	0.113389	0.146978	0.695647	0.102245	0.0216027	0.483924
scf_8254663:140946-142367	140946	142367	3.53103	1.9067	2.71887	1.14857	0.113125	-1.39766	-0.845214	1.18132	1.95346	0.714387
scf_8254611:498097-498972	498097	498972	4.57549	2.95277	3.76413	1.14744	0.113013	-0.353205	0.200851	-0.0709415	0.124754	0.0403412
scf_8254674:263449-264934	263449	264934	4.09531	2.48041	3.28786	1.14191	0.112469	-0.833389	-0.271511	0.226274	0.694537	0.0737181
scf_8254607:196857-198165	196857	198165	3.73383	2.12111	2.92747	1.14036	0.112316	-1.19487	-0.630805	0.753728	1.42771	0.397914
scf_8254469:85414-86433	85414	86433	3.36473	1.75788	2.56131	1.13621	0.111908	-1.56396	-0.994034	1.55463	2.44598	0.988104
scf_8254688:707460-708574	707460	708574	4.6053	3.00472	3.80501	1.13178	0.111471	-0.323391	0.252805	-0.0817548	0.104582	0.0639102
scf_8254391:286587-287335	286587	287335	3.63619	2.04751	2.84185	1.12336	0.110642	-1.29251	-0.704404	0.910449	1.67058	0.496185
scf_8254600:119938-122297	119938	122297	3.39805	1.80982	2.60393	1.12304	0.110611	-1.53065	-0.942095	1.44202	2.34289	0.887543
scf_8254645:311015-312837	311015	312837	3.61038	2.02228	2.81633	1.12296	0.110602	-1.31831	-0.729634	0.961885	1.73795	0.532365
scf_8254672:47271-50101	47271	50101	4.06815	2.48092	3.27454	1.12234	0.110541	-0.86055	-0.270993	0.233203	0.740546	0.0734371
scf_8254718:130301-131805	130301	131805	4.24172	2.65935	3.45053	1.11891	0.110203	-0.686975	-0.0925686	0.0635924	0.471935	0.00856895
scf_8254397:140827-142496	140827	142496	2.96683	1.3874	2.17711	1.11682	0.109998	-1.96187	-1.36452	2.67701	3.84893	1.86191
scf_8254460:33937-34199	33937	34199	4.00959	2.45131	3.23045	1.10187	0.108525	-0.91911	-0.300609	0.276293	0.844764	0.0903656
scf_8254551:190620-192572	190620	192572	3.93277	2.37558	3.15418	1.1011	0.108449	-0.995923	-0.376335	0.374801	0.991863	0.141628
scf_8253817:22710-22872	22710	22872	5.17427	3.6217	4.39799	1.09783	0.108128	0.245575	0.869783	0.213597	0.0603071	0.756522
scf_8254649:798652-801116	798652	801116	3.5926	2.04134	2.81697	1.0969	0.108036	-1.3361	-0.710576	0.949399	1.78516	0.504918
scf_8254588:209638-210396	209638	210396	3.90288	2.35299	3.12793	1.09594	0.107941	-1.02582	-0.398927	0.409227	1.0523	0.159143
scf_8254767:6984-7135	6984	7135	3.00214	1.45828	2.23021	1.09167	0.107521	-1.92655	-1.29363	2.49225	3.7116	1.67349
scf_8254565:259186-260727	259186	260727	3.61085	2.08064	2.84574	1.08202	0.10657	-1.31785	-0.671275	0.884639	1.73672	0.45061
scf_8254719:679975-680657	679975	680657	3.70579	2.17628	2.94103	1.08153	0.106522	-1.22291	-0.57564	0.703955	1.4955	0.331362
scf_8254468:28563-31765	28563	31765	3.90452	2.37558	3.14005	1.08112	0.106482	-1.02417	-0.376336	0.385434	1.04893	0.141629
scf_8254580:272184-273861	272184	273861	4.07207	2.56487	3.31847	1.06575	0.104968	-0.856627	-0.187043	0.160226	0.73381	0.0349851
scf_8254659:1253886-1254164	1253886	1254164	3.49872	1.99611	2.74742	1.0625	0.104648	-1.42997	-0.755802	1.08078	2.04483	0.571237
scf_8254187:172560-172959	172560	172959	4.08683	2.59694	3.34189	1.05351	0.103763	-0.841863	-0.154978	0.130471	0.708734	0.0240183
scf_8254716:1010399-1012670	1010399	1012670	3.10454	1.62077	2.36265	1.04919	0.103336	-1.82416	-1.13115	2.06339	3.32755	1.2795
[truncated: 76 more rows]

## Sheet: Ibd1_Localization
Fold Enrichment	Genic Regions (ORF)	Intergenic Regions
≥ 2X	539	256
≥ 4X	232	118
≥ 6X	49	20
≥ 8X	17	2
Total	837	396

## Sheet: 4X_+_Ibd1_Occupancy
Intergenic region	Start	Ends	Fold enrichment
[truncated: 140 more rows]

[truncated: 2 more sheets: Intergenic_Groups, Combining_Intergenic_and_ORF]
