# Supplementary material for: The bromodomain-containing protein Ibd1 links multiple chromatin-related protein complexes to highly expressed genes in Tetrahymena thermophila
Source: Epigenetics Chromatin. 2018 Mar 9;11:10. doi: 10.1186/s13072-018-0180-6 (PMC5844071; doi:10.1186/s13072-018-0180-6)
Supplement: Supplementary file 8 — Additional file 8. ChIP_qPCR. [file 13072_2018_180_MOESM8_ESM.xlsx]

## Sheet: Analysis
								t-Test: Two-Sample Assuming Unequal Variances
HTA3									Variable 1	Variable 2
	WT1	WT2	WT3	IBD1_1	IBD1_2	IBD1_3	IBD1_4	Mean	0.544859	1.46995			WT	IBD1
INPUT	4.265	2.669	2.853	4.127	3.238	3.283	3.499	Variance	0.210602	0.473281		HTA3	0.544859	1.46995
IP	0.06385	2.172	2.299	2.726	3.688	6.536	7.311	Observations	3	4		RPS22	0.646336	2.97699
Fold Enrichment	0.0149707	0.813788	0.805818	0.660528	1.13897	1.99086	2.08945	Hypothesized Mean Difference	0			HFF1	0.484203	2.05289
Average Enrichment	0.544859			1.46995				df	5			PDD1	0.563527	0.601325
STD	0.458914			0.687954				t Stat	-2.13062
SEM	0.324501			0.486457				P(T<=t) one-tail	0.0431679
								t Critical one-tail	2.01505
								t-Test: Two-Sample Assuming Unequal Variances
RPS22									Variable 1	Variable 2
	WT1	WT2	WT3	IBD1_1	IBD1_2	IBD1_3	IBD1_4	Mean	0.646336	2.97699
INPUT	4.67	2.706	2.966	4.108	2.64	3.036	3.225	Variance	0.0552027	3.19313
IP	1.779	2.24	2.166	15.32	13.6	4.507	4.975	Observations	3	4
Fold Enrichment	0.380942	0.82779	0.730276	3.72931	5.15152	1.48452	1.54264	Hypothesized Mean Difference	0
Average Enrichment	0.646336			2.97699				df	3
STD	0.234953			1.78693				t Stat	-2.579
SEM	0.166137			1.26355				P(T<=t) one-tail	0.0409253
								t Critical one-tail	2.35336
								t-Test: Two-Sample Assuming Unequal Variances
HFF1									Variable 1	Variable 2
	WT1	WT2	WT3	IBD1_1	IBD1_2	IBD1_3	IBD1_4	Mean	0.484203	2.05289
INPUT	4.207	2.696	3.036	3.158	3.054	3.681	3.902	Variance	0.137854	0.727543
IP	0.2515	2.019	1.955	6.548	9.932	5.33	5.611	Observations	3	4
Fold Enrichment	0.0597813	0.748887	0.643939	2.07346	3.25213	1.44798	1.43798	Hypothesized Mean Difference	0
Average Enrichment	0.484203			2.05289				df	4
STD	0.371286			0.852962				t Stat	-3.28642
SEM	0.262539			0.603135				P(T<=t) one-tail	0.0151586
								t Critical one-tail	2.13185
								t-Test: Two-Sample Assuming Unequal Variances
PDD1									Variable 1	Variable 2
	WT1	WT2	WT3	IBD1_1	IBD1_2	IBD1_3	IBD1_4	Mean	0.563527	0.601325
INPUT	1.43	3.125	3.395	15.12	0.884	2.775	3.622	Variance	0.229419	0.281012
IP	0.01705	2.732	2.731	3.787	0.04756	3.168	3.475	Observations	3	4
Fold Enrichment	0.0119231	0.87424	0.804418	0.250463	0.0538009	1.14162	0.959415	Hypothesized Mean Difference	0
Average Enrichment	0.563527			0.601325				df	5
STD	0.478977			0.530105				t Stat	-0.0986767
SEM	0.338688			0.374841				P(T<=t) one-tail	0.462614
								t Critical one-tail	2.01505
																				PDD1
																				WT	Ibd1FZZ
																			Average Enrichment	0.563527	0.601325
																			STD		0.139061
																			SEM		0.098331
