# Supplementary material for: The bromodomain-containing protein Ibd1 links multiple chromatin-related protein complexes to highly expressed genes in Tetrahymena thermophila
Source: Epigenetics Chromatin. 2018 Mar 9;11:10. doi: 10.1186/s13072-018-0180-6 (PMC5844071; doi:10.1186/s13072-018-0180-6)
Supplement: Supplementary file 9 — Additional file 9. Primers. [file 13072_2018_180_MOESM9_ESM.xlsx]

## Sheet: Primers
Oligonucleotides for Cloning
TTHERM	Gene Name	Primers for up stream of the stop (TGA) codon		Primers for down stream of the stop (TGA) codon
		Forward Primers (KpnI Restriction sites are in capitals, four Cs were added to secure the 5' end)	Reverse Primers (XhoI Restriction sites are in capitals, four Cs were added to secure the 5' end)	Forward Primers (NotI Restriction sites are in capitals, four Cs were added to secure the 5' end)	Reverse Primers (SacI Restriction sites are in capitals, four Cs were added to secure the 5' end)
TTHERM_00729230	Ibd1	5'-ccccGGTACCaaataatttttgaatgtattttggttttat-3'	5'-ccccCTCGAGaatcttcactctctttgtagtagtttcagt-3'	5'-ccccGCGGCCGCagtagaaagaagaaattttaaagaagcttg-3'	5'-ccccGAGCTCatatttctgctcataatatacaaactaaag-3'
TTHERM_00241840	Saf5	5'-ccccGGTACCaagtaattaattaattttccatatttagca-3'	5'-ccccCTCGAGtttttacttactgtcttcaataaccttaca-3'	5'-ccccGCGGCCGCactaaaatttaagaatgtaaaattaaaata-3'	5'-ccccGAGCTCagagctaaatgagtagctagaggaatatcg-3'
TTHERM_00304150	Snf5	5'-ccccGGTACCtttatcaagacatttgtgtggaggcaaata-3'	5'-ccccCTCGAGacgagttctacgcataagacgttgctttc-3'	5'-ccccGCGGCCGCgatgttgaagcatatcattaaagataagat-3'	5'-ccccGAGCTCacgtttacccctcaagtttttaaatatacc-3'
TTHERM_00790730	Ada2	5'-ccccGGTACCaaaggatagaggtttagattaaaaaggaag-3'	5'-ccccCTCGAGgttttaagatttgacttttttattaactttttctaa-3'	5'-ccccGCGGCCGCatattatgattaaattaataataaataacaatttttaaaatattt-3'	5'-ccccGAGCTCtgtaataagctactaaaatatattggttgaagg-3'
TTHERM_00357110	Swc4	5'-ccccGGTACCggagtttaacgatgacgacaaag-3'	5'-ccccCTCGAGcttcttttctaaaatatatttatgtgcaactaaa-3'	5'-ccccGCGGCCGCgttggtttttttcagccttttactaa-3'	5'-ccccGAGCTCtggcaaattgaattaaaaaagtgag-3'
Synthetic Ibd1 gene primers
TTHERM	Gene Name	Forward Primer (NdeI Restriction sites are in capitals, four Gs were added to secure the 5' end)	Reverse Primer (BamHI Restriction sites are in capitals, four Gs were added to secure the 5' end)
TTHERM_00729230	Ibd1	5'-ggggCATATGatgtctggtttcaagtcttccctga-3'	5'-ggggGGATCCttaaattttaacgcgcttcgtcg-3'
qPCR primers
TTHERM	Gene Name	Forward Primer	Reverse Primer	Product lengt (bp)
TTHERM_00143660	HTA3	5'-tagccaagagcaagtgacga-3'	5'-ttcccagtcggtagaatcca-3'	190
TTHERM_00454080	RPS22	5'-gtttccaaggtcgtcctcaa-3'	5'-tccacttttcgaagtcagca-3'	181
TTHERM_00498190	HHF1	5'-ccttgtctcttgagggcgta-3'	5'-aagcccgctatcagaagatt-3'	191
TTHERM_00125280	PDD1	5'-cgagcatctttcgaatgtca-3'	5'-ttcttcttgaagctggttgga-3'	245
